# Supplementary material for: Oxygen production from dissociation of Europa’s water-ice surface
Source: Nat Astron. 2024 Mar 4;8(5):567–76. doi: 10.1038/s41550-024-02206-x (PMC11111413; doi:10.1038/s41550-024-02206-x)
Supplement: Supplementary file 1 — Source data. [file 41550_2024_2206_MOESM1_ESM.xlsx]

## Sheet: Figure 1a, 1b
JADE TOF-derived densities and e- ionization rates for Juno's Europa flyby
From Figure 1a 1b in Szalay et al. (2024 Nature Astro.)
JADE ion density smoothed with a 16 s sliding boxcar
Time (UTC)	n H2+	x_EPhiO	y_EPhiO	z_EPhiO
yyyy-dddThh:mm:ss.sss	(cm^-3)	(R_E)	(R_E)	(R_E)
2022-272T09:28:01.442	1.28	5.714	-4.852	-2.04
2022-272T09:28:03.442	1.25	5.695	-4.83	-2.032
2022-272T09:28:05.442	1.25	5.676	-4.808	-2.024
2022-272T09:28:07.442	1.26	5.657	-4.786	-2.016
2022-272T09:28:09.442	1.29	5.638	-4.764	-2.008
2022-272T09:28:11.442	1.25	5.619	-4.742	-2
2022-272T09:28:13.442	1.22	5.6	-4.72	-1.992
2022-272T09:28:15.442	1.21	5.581	-4.698	-1.984
2022-272T09:28:17.442	1.2	5.562	-4.676	-1.976
2022-272T09:28:19.442	1.24	5.543	-4.654	-1.968
2022-272T09:28:21.442	1.27	5.524	-4.632	-1.96
2022-272T09:28:23.442	1.25	5.505	-4.61	-1.952
2022-272T09:28:25.442	1.21	5.486	-4.588	-1.944
2022-272T09:28:27.442	1.15	5.467	-4.566	-1.936
2022-272T09:28:29.442	1.17	5.448	-4.544	-1.928
2022-272T09:28:31.442	1.18	5.429	-4.522	-1.92
2022-272T09:28:33.442	1.21	5.41	-4.5	-1.912
2022-272T09:28:35.442	1.25	5.391	-4.478	-1.904
2022-272T09:28:37.442	1.26	5.372	-4.456	-1.896
2022-272T09:28:39.442	1.31	5.353	-4.434	-1.888
2022-272T09:28:41.442	1.32	5.334	-4.412	-1.88
2022-272T09:28:43.442	1.34	5.315	-4.39	-1.872
2022-272T09:28:45.442	1.32	5.296	-4.367	-1.864
2022-272T09:28:47.442	1.32	5.277	-4.345	-1.856
2022-272T09:28:49.442	1.35	5.258	-4.323	-1.848
2022-272T09:28:51.442	1.37	5.239	-4.301	-1.84
2022-272T09:28:53.442	1.37	5.22	-4.279	-1.832
2022-272T09:28:55.442	1.34	5.201	-4.257	-1.824
2022-272T09:28:57.442	1.28	5.182	-4.235	-1.816
2022-272T09:28:59.442	1.26	5.163	-4.213	-1.808
2022-272T09:29:01.442	1.25	5.144	-4.191	-1.8
2022-272T09:29:03.442	1.27	5.125	-4.169	-1.792
2022-272T09:29:05.443	1.27	5.106	-4.147	-1.784
2022-272T09:29:07.442	1.3	5.087	-4.125	-1.776
2022-272T09:29:09.443	1.38	5.068	-4.103	-1.768
2022-272T09:29:11.443	1.37	5.049	-4.081	-1.76
2022-272T09:29:13.443	1.37	5.03	-4.058	-1.752
2022-272T09:29:15.443	1.35	5.011	-4.036	-1.744
2022-272T09:29:17.443	1.36	4.992	-4.014	-1.736
2022-272T09:29:19.443	1.35	4.973	-3.992	-1.728
2022-272T09:29:21.443	1.38	4.955	-3.97	-1.72
2022-272T09:29:23.443	1.42	4.936	-3.948	-1.712
2022-272T09:29:25.443	1.38	4.917	-3.926	-1.704
2022-272T09:29:27.443	1.29	4.898	-3.904	-1.696
2022-272T09:29:29.443	1.26	4.879	-3.882	-1.688
2022-272T09:29:31.443	1.25	4.86	-3.86	-1.68
2022-272T09:29:33.443	1.27	4.841	-3.838	-1.672
2022-272T09:29:35.443	1.31	4.822	-3.815	-1.664
2022-272T09:29:37.443	1.37	4.803	-3.793	-1.656
2022-272T09:29:39.443	1.47	4.784	-3.771	-1.648
2022-272T09:29:41.443	1.52	4.765	-3.749	-1.64
2022-272T09:29:43.443	1.55	4.746	-3.727	-1.632
2022-272T09:29:45.443	1.53	4.727	-3.705	-1.624
2022-272T09:29:47.443	1.53	4.708	-3.683	-1.616
2022-272T09:29:49.443	1.57	4.689	-3.661	-1.608
2022-272T09:29:51.443	1.59	4.67	-3.639	-1.6
2022-272T09:29:53.443	1.62	4.652	-3.616	-1.592
2022-272T09:29:55.443	1.59	4.633	-3.594	-1.584
2022-272T09:29:57.443	1.46	4.614	-3.572	-1.576
2022-272T09:29:59.443	1.41	4.595	-3.55	-1.568
2022-272T09:30:01.443	1.37	4.576	-3.528	-1.56
2022-272T09:30:03.443	1.38	4.557	-3.506	-1.552
2022-272T09:30:05.443	1.39	4.538	-3.484	-1.544
2022-272T09:30:07.443	1.38	4.519	-3.462	-1.536
2022-272T09:30:09.443	1.46	4.5	-3.439	-1.528
2022-272T09:30:11.443	1.51	4.481	-3.417	-1.52
2022-272T09:30:13.443	1.51	4.462	-3.395	-1.512
2022-272T09:30:15.443	1.52	4.443	-3.373	-1.504
2022-272T09:30:17.443	1.51	4.425	-3.351	-1.496
2022-272T09:30:19.443	1.54	4.406	-3.329	-1.488
2022-272T09:30:21.443	1.56	4.387	-3.307	-1.48
2022-272T09:30:23.443	1.62	4.368	-3.285	-1.472
2022-272T09:30:25.443	1.65	4.349	-3.262	-1.464
2022-272T09:30:27.443	1.57	4.33	-3.24	-1.456
2022-272T09:30:29.444	1.48	4.311	-3.218	-1.448
2022-272T09:30:31.444	1.46	4.292	-3.196	-1.44
2022-272T09:30:33.444	1.45	4.273	-3.174	-1.432
2022-272T09:30:35.444	1.45	4.255	-3.152	-1.424
2022-272T09:30:37.444	1.46	4.236	-3.13	-1.416
2022-272T09:30:39.444	1.52	4.217	-3.107	-1.408
2022-272T09:30:41.444	1.61	4.198	-3.085	-1.4
2022-272T09:30:43.444	1.59	4.179	-3.063	-1.392
2022-272T09:30:45.444	1.57	4.16	-3.041	-1.384
2022-272T09:30:47.444	1.56	4.141	-3.019	-1.376
2022-272T09:30:49.444	1.57	4.122	-2.997	-1.368
2022-272T09:30:51.444	1.63	4.104	-2.974	-1.36
2022-272T09:30:53.444	1.65	4.085	-2.952	-1.352
2022-272T09:30:55.444	1.69	4.066	-2.93	-1.344
2022-272T09:30:57.444	1.6	4.047	-2.908	-1.336
2022-272T09:30:59.444	1.5	4.028	-2.886	-1.328
2022-272T09:31:01.444	1.49	4.009	-2.864	-1.32
2022-272T09:31:03.444	1.49	3.99	-2.841	-1.312
2022-272T09:31:05.444	1.51	3.971	-2.819	-1.304
2022-272T09:31:07.444	1.54	3.953	-2.797	-1.296
2022-272T09:31:09.444	1.56	3.934	-2.775	-1.288
2022-272T09:31:11.444	1.7	3.915	-2.753	-1.28
2022-272T09:31:13.444	1.71	3.896	-2.731	-1.272
2022-272T09:31:15.444	1.75	3.877	-2.708	-1.264
2022-272T09:31:17.444	1.73	3.858	-2.686	-1.256
2022-272T09:31:19.444	1.72	3.839	-2.664	-1.248
2022-272T09:31:21.444	1.73	3.821	-2.642	-1.24
2022-272T09:31:23.444	1.75	3.802	-2.62	-1.232
2022-272T09:31:25.444	1.83	3.783	-2.597	-1.224
2022-272T09:31:27.444	1.82	3.764	-2.575	-1.216
2022-272T09:31:29.444	1.67	3.745	-2.553	-1.208
2022-272T09:31:31.444	1.65	3.726	-2.531	-1.2
2022-272T09:31:33.444	1.64	3.708	-2.509	-1.192
2022-272T09:31:35.444	1.63	3.689	-2.486	-1.184
2022-272T09:31:37.444	1.68	3.67	-2.464	-1.177
2022-272T09:31:39.444	1.75	3.651	-2.442	-1.169
2022-272T09:31:41.444	1.99	3.632	-2.42	-1.161
2022-272T09:31:43.444	2.06	3.613	-2.398	-1.153
2022-272T09:31:45.473	2.1	3.594	-2.375	-1.144
2022-272T09:31:47.444	2.1	3.576	-2.353	-1.137
2022-272T09:31:49.444	2.08	3.557	-2.331	-1.129
2022-272T09:31:51.445	2.05	3.538	-2.309	-1.121
2022-272T09:31:53.445	2.07	3.519	-2.287	-1.113
2022-272T09:31:55.445	2.14	3.5	-2.264	-1.105
2022-272T09:31:57.445	2.16	3.482	-2.242	-1.097
2022-272T09:31:59.445	1.93	3.463	-2.22	-1.089
2022-272T09:32:01.445	1.79	3.444	-2.198	-1.081
2022-272T09:32:03.445	1.77	3.425	-2.176	-1.073
2022-272T09:32:05.445	1.77	3.406	-2.153	-1.065
2022-272T09:32:07.445	1.81	3.388	-2.131	-1.057
2022-272T09:32:09.445	1.91	3.369	-2.109	-1.049
2022-272T09:32:11.445	2.14	3.35	-2.087	-1.041
2022-272T09:32:13.445	2.32	3.331	-2.064	-1.033
2022-272T09:32:15.445	2.29	3.312	-2.042	-1.025
2022-272T09:32:17.445	2.3	3.294	-2.02	-1.017
2022-272T09:32:19.445	2.28	3.275	-1.998	-1.009
2022-272T09:32:21.445	2.26	3.256	-1.976	-1.001
2022-272T09:32:23.445	2.32	3.237	-1.953	-0.9926
2022-272T09:32:25.445	2.42	3.218	-1.931	-0.9846
2022-272T09:32:27.445	2.57	3.2	-1.909	-0.9766
2022-272T09:32:29.445	2.36	3.181	-1.887	-0.9686
2022-272T09:32:31.445	2.17	3.162	-1.864	-0.9606
2022-272T09:32:33.445	2.18	3.143	-1.842	-0.9526
2022-272T09:32:35.445	2.19	3.124	-1.82	-0.9446
2022-272T09:32:37.445	2.24	3.106	-1.798	-0.9366
2022-272T09:32:39.445	2.33	3.087	-1.775	-0.9286
2022-272T09:32:41.445	2.52	3.068	-1.753	-0.9206
2022-272T09:32:43.445	2.87	3.049	-1.731	-0.9126
2022-272T09:32:45.445	2.82	3.031	-1.709	-0.9046
2022-272T09:32:47.445	2.88	3.012	-1.686	-0.8966
2022-272T09:32:49.445	2.84	2.993	-1.664	-0.8886
2022-272T09:32:51.445	2.82	2.974	-1.642	-0.8806
2022-272T09:32:53.445	2.86	2.955	-1.62	-0.8727
2022-272T09:32:55.445	2.96	2.937	-1.597	-0.8647
2022-272T09:32:57.445	3.16	2.918	-1.575	-0.8567
2022-272T09:32:59.445	2.93	2.899	-1.553	-0.8487
2022-272T09:33:01.445	2.54	2.88	-1.53	-0.8407
2022-272T09:33:03.445	2.46	2.862	-1.508	-0.8327
2022-272T09:33:05.445	2.44	2.843	-1.486	-0.8247
2022-272T09:33:07.445	2.47	2.824	-1.464	-0.8167
2022-272T09:33:09.445	2.55	2.805	-1.441	-0.8087
2022-272T09:33:11.446	2.78	2.787	-1.419	-0.8007
2022-272T09:33:13.446	3.21	2.768	-1.397	-0.7927
2022-272T09:33:15.446	3.2	2.749	-1.375	-0.7847
2022-272T09:33:17.446	3.28	2.73	-1.352	-0.7767
2022-272T09:33:19.446	3.29	2.712	-1.33	-0.7687
2022-272T09:33:21.446	3.25	2.693	-1.308	-0.7607
2022-272T09:33:23.446	3.25	2.674	-1.285	-0.7527
2022-272T09:33:25.446	3.36	2.655	-1.263	-0.7447
2022-272T09:33:27.446	3.69	2.637	-1.241	-0.7367
2022-272T09:33:29.446	3.65	2.618	-1.219	-0.7287
2022-272T09:33:31.446	3.17	2.599	-1.196	-0.7207
2022-272T09:33:33.446	3.02	2.58	-1.174	-0.7127
2022-272T09:33:35.446	3.04	2.562	-1.152	-0.7047
2022-272T09:33:37.446	3.1	2.543	-1.129	-0.6967
2022-272T09:33:39.446	3.23	2.524	-1.107	-0.6887
2022-272T09:33:41.446	3.45	2.505	-1.085	-0.6807
2022-272T09:33:43.446	3.77	2.487	-1.062	-0.6727
2022-272T09:33:45.446	3.97	2.468	-1.04	-0.6647
2022-272T09:33:47.446	3.97	2.449	-1.018	-0.6567
2022-272T09:33:49.446	4.04	2.431	-0.9956	-0.6487
2022-272T09:33:51.446	4.01	2.412	-0.9733	-0.6407
2022-272T09:33:53.446	4.05	2.393	-0.9509	-0.6327
2022-272T09:33:55.446	4.16	2.374	-0.9286	-0.6247
2022-272T09:33:57.446	4.52	2.356	-0.9063	-0.6167
2022-272T09:33:59.446	4.82	2.337	-0.884	-0.6087
2022-272T09:34:01.446	4.48	2.318	-0.8617	-0.6007
2022-272T09:34:03.446	4.12	2.299	-0.8394	-0.5927
2022-272T09:34:05.446	4.17	2.281	-0.817	-0.5847
2022-272T09:34:07.446	4.29	2.262	-0.7947	-0.5767
2022-272T09:34:09.446	4.59	2.243	-0.7724	-0.5687
2022-272T09:34:11.446	5.08	2.225	-0.7501	-0.5607
2022-272T09:34:13.446	5.91	2.206	-0.7277	-0.5527
2022-272T09:34:15.446	7.03	2.187	-0.7054	-0.5447
2022-272T09:34:17.446	7.98	2.168	-0.6831	-0.5367
2022-272T09:34:19.446	9.09	2.15	-0.6607	-0.5287
2022-272T09:34:21.446	12.5	2.131	-0.6384	-0.5207
2022-272T09:34:23.446	15	2.112	-0.6161	-0.5127
2022-272T09:34:25.446	17.1	2.094	-0.5937	-0.5047
2022-272T09:34:27.446	19.1	2.075	-0.5714	-0.4967
2022-272T09:34:29.446	20.6	2.056	-0.5491	-0.4887
2022-272T09:34:31.446	21.1	2.038	-0.5267	-0.4807
2022-272T09:34:33.447	20.2	2.019	-0.5044	-0.4727
2022-272T09:34:35.447	19.4	2	-0.482	-0.4647
2022-272T09:34:37.447	18.7	1.981	-0.4597	-0.4567
2022-272T09:34:39.447	16	1.963	-0.4373	-0.4487
2022-272T09:34:41.447	13.9	1.944	-0.415	-0.4407
2022-272T09:34:43.447	12.3	1.925	-0.3926	-0.4327
2022-272T09:34:45.447	11.2	1.907	-0.3702	-0.4247
2022-272T09:34:47.447	10.5	1.888	-0.3479	-0.4166
2022-272T09:34:49.447	9.8	1.869	-0.3255	-0.4086
2022-272T09:34:51.447	10.2	1.851	-0.3032	-0.4006
2022-272T09:34:53.447	10.5	1.832	-0.2808	-0.3926
2022-272T09:34:55.447	10.8	1.813	-0.2584	-0.3846
2022-272T09:34:57.447	10.6	1.795	-0.2361	-0.3766
2022-272T09:34:59.447	11.1	1.776	-0.2137	-0.3686
2022-272T09:35:01.447	14.3	1.757	-0.1913	-0.3606
2022-272T09:35:03.447	14.1	1.738	-0.169	-0.3526
2022-272T09:35:05.447	14.4	1.72	-0.1466	-0.3446
2022-272T09:35:07.447	14.8	1.701	-0.1242	-0.3366
2022-272T09:35:09.447	15.2	1.682	-0.1018	-0.3286
2022-272T09:35:11.447	16.2	1.664	-0.07947	-0.3206
2022-272T09:35:13.447	17.6	1.645	-0.05709	-0.3126
2022-272T09:35:15.447	21.3	1.626	-0.03471	-0.3046
2022-272T09:35:17.447	23.1	1.608	-0.01233	-0.2966
2022-272T09:35:19.447	20.5	1.589	0.01005	-0.2886
2022-272T09:35:21.447	20.3	1.57	0.03244	-0.2806
2022-272T09:35:23.447	19.5	1.552	0.05482	-0.2725
2022-272T09:35:25.447	18.8	1.533	0.07721	-0.2645
2022-272T09:35:27.447	18.3	1.514	0.0996	-0.2565
2022-272T09:35:29.447	18.1	1.496	0.122	-0.2485
2022-272T09:35:31.447	17	1.477	0.1444	-0.2405
2022-272T09:35:33.447	13.9	1.458	0.1668	-0.2325
2022-272T09:35:35.447	12.6	1.44	0.1892	-0.2245
2022-272T09:35:37.447	13.7	1.421	0.2116	-0.2165
2022-272T09:35:39.447	14.6	1.402	0.234	-0.2085
2022-272T09:35:41.447	16.3	1.384	0.2564	-0.2005
2022-272T09:35:43.447	19.7	1.365	0.2788	-0.1925
2022-272T09:35:45.447	24.6	1.346	0.3012	-0.1844
2022-272T09:35:47.447	28.9	1.328	0.3236	-0.1764
2022-272T09:35:49.448	33.1	1.309	0.346	-0.1684
2022-272T09:35:51.447	35.3	1.29	0.3684	-0.1604
2022-272T09:35:53.447	36.6	1.272	0.3908	-0.1524
2022-272T09:35:55.448	39	1.253	0.4132	-0.1444
2022-272T09:35:57.448	43.9	1.234	0.4356	-0.1364
2022-272T09:35:59.447	48.4	1.216	0.458	-0.1284
2022-272T09:36:01.448	52.2	1.197	0.4804	-0.1204
2022-272T09:36:03.448	52	1.178	0.5028	-0.1123
2022-272T09:36:05.448	47	1.16	0.5252	-0.1043
2022-272T09:36:07.448	43.9	1.141	0.5477	-0.09631
2022-272T09:36:09.448	47.6	1.122	0.5701	-0.0883
2022-272T09:36:11.448	47	1.103	0.5925	-0.08029
2022-272T09:36:13.448	46.5	1.085	0.6149	-0.07228
2022-272T09:36:15.448	43.3	1.066	0.6373	-0.06426
2022-272T09:36:17.448	38.8	1.047	0.6597	-0.05625
2022-272T09:36:19.448	32.8	1.029	0.6821	-0.04824
2022-272T09:36:21.448	29	1.01	0.7046	-0.04022
2022-272T09:36:23.448	29.3	0.9914	0.727	-0.03221
2022-272T09:36:25.448	28	0.9728	0.7494	-0.0242
2022-272T09:36:27.448	22.2	0.9541	0.7718	-0.01618
2022-272T09:36:29.448	21.7	0.9354	0.7942	-0.00817
2022-272T09:36:31.448	19.9	0.9168	0.8166	-0.000156
2022-272T09:36:33.448	18.3	0.8981	0.839	0.007858
2022-272T09:36:35.448	17.4	0.8794	0.8615	0.01587
2022-272T09:36:37.448	16.8	0.8607	0.8839	0.02388
2022-272T09:36:39.448	15.8	0.8421	0.9063	0.0319
2022-272T09:36:41.448	15.4	0.8234	0.9287	0.03991
2022-272T09:36:43.448	15.2	0.8047	0.9511	0.04792
2022-272T09:36:45.448	15.8	0.7861	0.9735	0.05594
2022-272T09:36:47.448	15.9	0.7674	0.996	0.06395
2022-272T09:36:49.448	14.6	0.7487	1.018	0.07196
2022-272T09:36:51.448	13.4	0.73	1.041	0.07998
2022-272T09:36:53.448	12.6	0.7114	1.063	0.08799
2022-272T09:36:55.448	12	0.6927	1.086	0.096
2022-272T09:36:57.448	11.7	0.674	1.108	0.104
2022-272T09:36:59.448	11.7	0.6554	1.13	0.112
2022-272T09:37:01.448	12.4	0.6367	1.153	0.12
2022-272T09:37:03.448	12.1	0.618	1.175	0.1281
2022-272T09:37:05.448	11.3	0.5994	1.198	0.1361
2022-272T09:37:07.448	10.7	0.5807	1.22	0.1441
2022-272T09:37:09.448	10.5	0.5621	1.243	0.1521
2022-272T09:37:11.448	10.3	0.5434	1.265	0.1601
2022-272T09:37:13.448	10.2	0.5247	1.287	0.1681
2022-272T09:37:15.449	10.5	0.5061	1.31	0.1761
2022-272T09:37:17.449	11	0.4874	1.332	0.1841
2022-272T09:37:19.449	9.97	0.4688	1.355	0.1921
2022-272T09:37:21.449	8.8	0.4501	1.377	0.2002
2022-272T09:37:23.449	7.97	0.4314	1.399	0.2082
2022-272T09:37:25.449	7.56	0.4128	1.422	0.2162
2022-272T09:37:27.449	7.4	0.3941	1.444	0.2242
2022-272T09:37:29.449	7.41	0.3755	1.467	0.2322
2022-272T09:37:31.449	7.67	0.3568	1.489	0.2402
2022-272T09:37:33.449	6.97	0.3382	1.511	0.2482
2022-272T09:37:35.449	5.94	0.3196	1.534	0.2562
2022-272T09:37:37.449	5.44	0.3009	1.556	0.2642
2022-272T09:37:39.449	5.22	0.2823	1.579	0.2722
2022-272T09:37:41.449	5.12	0.2636	1.601	0.2802
2022-272T09:37:43.449	5.1	0.245	1.624	0.2883
2022-272T09:37:45.449	5.19	0.2264	1.646	0.2963
2022-272T09:37:47.449	5.72	0.2077	1.668	0.3043
2022-272T09:37:49.449	5.31	0.1891	1.691	0.3123
2022-272T09:37:51.449	5.23	0.1705	1.713	0.3203
2022-272T09:37:53.449	5	0.1518	1.736	0.3283
2022-272T09:37:55.449	4.84	0.1332	1.758	0.3363
2022-272T09:37:57.449	4.72	0.1146	1.78	0.3443
2022-272T09:37:59.449	4.68	0.09596	1.803	0.3523
2022-272T09:38:01.449	4.77	0.07733	1.825	0.3603
2022-272T09:38:03.449	4.46	0.05871	1.848	0.3683
2022-272T09:38:05.449	3.5	0.0401	1.87	0.3763
2022-272T09:38:07.449	3.07	0.02148	1.893	0.3843
2022-272T09:38:09.449	2.93	0.002864	1.915	0.3923
2022-272T09:38:11.449	2.83	-0.01575	1.937	0.4003
2022-272T09:38:13.449	2.78	-0.03436	1.96	0.4083
2022-272T09:38:15.449	2.82	-0.05297	1.982	0.4163
2022-272T09:38:17.449	2.94	-0.07158	2.005	0.4244
2022-272T09:38:19.449	2.98	-0.09018	2.027	0.4324
2022-272T09:38:21.449	2.89	-0.1088	2.05	0.4404
2022-272T09:38:23.449	2.81	-0.1274	2.072	0.4484
2022-272T09:38:25.449	2.72	-0.146	2.094	0.4564
2022-272T09:38:27.449	2.67	-0.1646	2.117	0.4644
2022-272T09:38:29.449	2.69	-0.1832	2.139	0.4724
2022-272T09:38:31.449	2.73	-0.2018	2.162	0.4804
2022-272T09:38:33.449	2.72	-0.2204	2.184	0.4884
2022-272T09:38:35.450	2.41	-0.239	2.207	0.4964
2022-272T09:38:37.450	2.08	-0.2576	2.229	0.5044
2022-272T09:38:39.450	2	-0.2761	2.251	0.5124
2022-272T09:38:41.450	1.98	-0.2947	2.274	0.5204
2022-272T09:38:43.450	1.97	-0.3133	2.296	0.5284
2022-272T09:38:45.450	2	-0.3319	2.319	0.5364
2022-272T09:38:47.450	2.1	-0.3505	2.341	0.5444
2022-272T09:38:49.450	2.23	-0.369	2.364	0.5524
2022-272T09:38:51.450	2.12	-0.3876	2.386	0.5604
2022-272T09:38:53.450	2.1	-0.4062	2.409	0.5684
2022-272T09:38:55.450	2.04	-0.4248	2.431	0.5764
2022-272T09:38:57.450	2.01	-0.4433	2.453	0.5844
2022-272T09:38:59.450	2.04	-0.4619	2.476	0.5924
2022-272T09:39:01.450	2.07	-0.4805	2.498	0.6004
2022-272T09:39:03.450	2.14	-0.499	2.521	0.6084
2022-272T09:39:05.450	1.95	-0.5176	2.543	0.6164
2022-272T09:39:07.450	1.71	-0.5362	2.566	0.6244
2022-272T09:39:09.450	1.65	-0.5547	2.588	0.6324
2022-272T09:39:11.450	1.62	-0.5733	2.611	0.6404
2022-272T09:39:13.450	1.6	-0.5918	2.633	0.6484
2022-272T09:39:15.450	1.62	-0.6104	2.655	0.6564
2022-272T09:39:17.450	1.68	-0.6289	2.678	0.6644
2022-272T09:39:19.450	1.82	-0.6475	2.7	0.6724
2022-272T09:39:21.450	1.79	-0.666	2.723	0.6804
2022-272T09:39:23.450	1.82	-0.6846	2.745	0.6884
2022-272T09:39:25.450	1.77	-0.7031	2.768	0.6964
2022-272T09:39:27.450	1.72	-0.7216	2.79	0.7044
2022-272T09:39:29.450	1.71	-0.7402	2.813	0.7124
2022-272T09:39:31.450	1.73	-0.7587	2.835	0.7204
2022-272T09:39:33.450	1.76	-0.7773	2.858	0.7284
2022-272T09:39:35.450	1.67	-0.7958	2.88	0.7364
2022-272T09:39:37.450	1.44	-0.8143	2.902	0.7444
2022-272T09:39:39.450	1.35	-0.8328	2.925	0.7524
2022-272T09:39:41.450	1.31	-0.8514	2.947	0.7604
2022-272T09:39:43.450	1.29	-0.8699	2.97	0.7684
2022-272T09:39:45.450	1.31	-0.8884	2.992	0.7764
2022-272T09:39:47.450	1.34	-0.9069	3.015	0.7844
2022-272T09:39:49.450	1.45	-0.9255	3.037	0.7924
2022-272T09:39:51.450	1.47	-0.944	3.06	0.8004
2022-272T09:39:53.450	1.46	-0.9625	3.082	0.8084
2022-272T09:39:55.450	1.43	-0.981	3.105	0.8164
2022-272T09:39:57.451	1.4	-0.9995	3.127	0.8244
2022-272T09:39:59.451	1.41	-1.018	3.15	0.8324
2022-272T09:40:01.450	1.41	-1.037	3.172	0.8404
2022-272T09:40:03.451	1.45	-1.055	3.195	0.8484
2022-272T09:40:05.451	1.45	-1.074	3.217	0.8564
2022-272T09:40:07.451	1.33	-1.092	3.24	0.8644
2022-272T09:40:09.451	1.23	-1.111	3.262	0.8724
2022-272T09:40:11.451	1.2	-1.129	3.285	0.8804
2022-272T09:40:13.451	1.21	-1.148	3.307	0.8884
2022-272T09:40:15.451	1.22	-1.166	3.33	0.8964
2022-272T09:40:17.451	1.24	-1.185	3.352	0.9044
2022-272T09:40:19.451	1.3	-1.203	3.375	0.9124
2022-272T09:40:21.451	1.35	-1.222	3.397	0.9204
2022-272T09:40:23.451	1.32	-1.24	3.42	0.9284
2022-272T09:40:25.451	1.28	-1.258	3.442	0.9364
2022-272T09:40:27.451	1.27	-1.277	3.465	0.9444
2022-272T09:40:29.451	1.27	-1.295	3.487	0.9524
2022-272T09:40:31.451	1.28	-1.314	3.51	0.9604
2022-272T09:40:33.451	1.27	-1.332	3.532	0.9684
2022-272T09:40:35.451	1.3	-1.351	3.555	0.9764
2022-272T09:40:37.451	1.23	-1.369	3.577	0.9844
2022-272T09:40:39.451	1.12	-1.388	3.6	0.9924
2022-272T09:40:41.451	1.11	-1.406	3.622	1
2022-272T09:40:43.451	1.1	-1.425	3.645	1.008
2022-272T09:40:45.451	1.09	-1.443	3.667	1.016
2022-272T09:40:47.451	1.11	-1.462	3.69	1.024
2022-272T09:40:49.451	1.14	-1.48	3.712	1.032
2022-272T09:40:51.451	1.21	-1.499	3.735	1.04
2022-272T09:40:53.451	1.18	-1.517	3.757	1.048
2022-272T09:40:55.451	1.18	-1.536	3.78	1.056
2022-272T09:40:57.451	1.18	-1.554	3.802	1.064
2022-272T09:40:59.451	1.16	-1.572	3.825	1.072
2022-272T09:41:01.451	1.17	-1.591	3.847	1.08
2022-272T09:41:03.451	1.17	-1.609	3.87	1.088
2022-272T09:41:05.451	1.23	-1.628	3.892	1.096
2022-272T09:41:07.451	1.18	-1.646	3.915	1.104
2022-272T09:41:09.451	1.09	-1.665	3.937	1.112
2022-272T09:41:11.451	1.06	-1.683	3.96	1.12
2022-272T09:41:13.451	1.05	-1.702	3.982	1.128
2022-272T09:41:15.451	1.05	-1.72	4.005	1.136
2022-272T09:41:17.452	1.07	-1.738	4.027	1.144
2022-272T09:41:19.451	1.1	-1.757	4.05	1.152
2022-272T09:41:21.452	1.19	-1.775	4.073	1.16
2022-272T09:41:23.452	1.17	-1.794	4.095	1.168
2022-272T09:41:25.452	1.16	-1.812	4.118	1.176
2022-272T09:41:27.452	1.17	-1.831	4.14	1.184
2022-272T09:41:29.452	1.15	-1.849	4.163	1.192
2022-272T09:41:31.452	1.17	-1.867	4.185	1.2
2022-272T09:41:33.452	1.18	-1.886	4.208	1.208
2022-272T09:41:35.452	1.2	-1.904	4.23	1.216
2022-272T09:41:37.452	1.19	-1.923	4.253	1.224
2022-272T09:41:39.452	1.09	-1.941	4.275	1.232
2022-272T09:41:41.452	1.03	-1.959	4.298	1.24
2022-272T09:41:43.452	1.03	-1.978	4.32	1.248
2022-272T09:41:45.452	1.03	-1.996	4.343	1.256
2022-272T09:41:47.452	1.05	-2.015	4.366	1.264
2022-272T09:41:49.452	1.05	-2.033	4.388	1.272
2022-272T09:41:51.452	1.1	-2.051	4.411	1.28
2022-272T09:41:53.452	1.09	-2.07	4.433	1.288
2022-272T09:41:55.452	1.08	-2.088	4.456	1.296
2022-272T09:41:57.452	1.09	-2.107	4.478	1.304
2022-272T09:41:59.452	1.09	-2.125	4.501	1.312
2022-272T09:42:01.452	1.08	-2.143	4.524	1.32
2022-272T09:42:03.452	1.08	-2.162	4.546	1.328
2022-272T09:42:05.452	1.07	-2.18	4.569	1.336
2022-272T09:42:07.452	1.07	-2.199	4.591	1.344
2022-272T09:42:09.452	0.991	-2.217	4.614	1.352
2022-272T09:42:11.452	0.97	-2.235	4.636	1.36
2022-272T09:42:13.452	0.969	-2.254	4.659	1.368
2022-272T09:42:15.452	0.962	-2.272	4.681	1.376
2022-272T09:42:17.452	0.963	-2.291	4.704	1.384
2022-272T09:42:19.452	0.979	-2.309	4.727	1.392
2022-272T09:42:21.452	1.01	-2.327	4.749	1.4
2022-272T09:42:23.452	1.05	-2.346	4.772	1.408
2022-272T09:42:25.452	1.04	-2.364	4.794	1.416
2022-272T09:42:27.452	1.06	-2.382	4.817	1.424
2022-272T09:42:29.452	1.05	-2.401	4.84	1.432
2022-272T09:42:31.452	1.03	-2.419	4.862	1.44
2022-272T09:42:33.452	1.02	-2.437	4.885	1.448
2022-272T09:42:35.452	1.04	-2.456	4.907	1.456
2022-272T09:42:37.452	1.04	-2.474	4.93	1.464
2022-272T09:42:39.452	1.01	-2.493	4.952	1.472
2022-272T09:42:41.453	0.976	-2.511	4.975	1.48
2022-272T09:42:43.453	0.959	-2.529	4.998	1.488
2022-272T09:42:45.453	0.932	-2.548	5.02	1.496
2022-272T09:42:47.453	0.937	-2.566	5.043	1.504
2022-272T09:42:49.453	0.958	-2.584	5.065	1.512
2022-272T09:42:51.453	0.981	-2.603	5.088	1.52
2022-272T09:42:53.453	0.976	-2.621	5.111	1.528
2022-272T09:42:55.453	0.989	-2.639	5.133	1.536
2022-272T09:42:57.453	0.997	-2.658	5.156	1.544
2022-272T09:42:59.453	1.01	-2.676	5.178	1.552

## Sheet: Figure 1c
JADE TOF-derived energy flux for AMU/q=32 for Juno's Europa flyby
From Figure 1c in Szalay et al. (2024 Nature Astro.)
Upper energy (keV)	0.0139	0.01532	0.01705	0.0191	0.02136	0.02396	0.02706	0.03062	0.03459	0.03899	0.04406	0.04998	0.05682	0.06464	0.07357	0.08376	0.09548	0.1088	0.1242	0.1416	0.1617	0.1847	0.2111	0.2411	0.2756	0.3149	0.36	0.4116	0.4707	0.538	0.6156	0.7279	0.8119	0.934	1.118	1.271	1.455	1.664	1.904	2.163	2.471	2.818	3.23	3.684	4.212	4.809	5.489	6.213	7.055
Center energy (keV)	0.01326	0.01453	0.0161	0.01799	0.02021	0.0225	0.02542	0.0287	0.03255	0.03664	0.04135	0.04678	0.05317	0.06047	0.0688	0.07835	0.08918	0.1018	0.1159	0.1325	0.1507	0.1727	0.1967	0.2255	0.2567	0.2945	0.3354	0.3846	0.4385	0.5028	0.5732	0.6579	0.798	0.8257	1.042	1.193	1.348	1.562	1.765	2.043	2.283	2.658	2.979	3.482	3.886	4.539	5.078	5.899	6.528
Lower energy (keV)	0.01262	0.0139	0.01532	0.01705	0.0191	0.02136	0.02396	0.02706	0.03062	0.03459	0.03899	0.04406	0.04998	0.05682	0.06464	0.07357	0.08376	0.09548	0.1088	0.1242	0.1416	0.1617	0.1847	0.2111	0.2411	0.2756	0.3149	0.36	0.4116	0.4707	0.538	0.6156	0.7279	0.8119	0.934	1.118	1.271	1.455	1.664	1.904	2.163	2.471	2.818	3.23	3.684	4.212	4.809	5.489	6.213
Ion Flux (cm^-2 sr^-1 s^-1):
2022-272T09:32:01.445	705.7	571.4	1221	1352	2013	357	1191	651	1051	779.7	1132	1409	850.3	1039	625	1135	1216	751.5	944.6	1802	1398	1194	2479	2157	2690	1846	2765	2267	3588	4096	5185	6625	7361	8208	9331	11730	11690	11720	12010	10940	9294	8658	8350	8892	8070	7862	5518	6519	5548
2022-272T09:32:03.445	1485	639	1765	714.1	1162	981.6	1033	908.6	1207	1502	1546	1375	1799	1066	1256	532.2	1287	1366	2233	1801	1419	1887	1669	995	1346	796.7	2185	2511	3521	3525	5854	6521	10350	10920	12030	12210	14100	13910	12160	13760	10520	12090	10560	10540	9304	9881	9864	8712	7606
2022-272T09:32:05.445	1172	1140	832.3	1474	997.9	1046	1274	709.6	1297	1828	1583	1688	1352	1103	1296	714.2	890.8	1262	1112	1644	1692	1814	1827	1761	2233	1813	3129	1774	4266	5423	6396	7814	8507	10410	13340	12610	12120	12800	12460	12290	11020	9903	9613	7359	9198	7563	8057	7883	6084
2022-272T09:32:07.445	1613	1649	1865	648.2	1962	1001	1532	772.7	958.8	1223	1071	765.5	1166	1039	2005	1456	1218	1200	715.5	1548	1260	1529	1528	1322	2226	2570	3044	4275	3058	4535	7188	7658	8394	10590	12170	12700	10610	13040	10580	10400	8039	9260	9257	7694	8225	7560	6151	5553	6485
2022-272T09:32:09.445	1244	447.6	1653	1707	1443	2577	1054	618.2	1443	965.8	1361	1091	1413	1255	1054	1243	2070	1397	842.4	937.2	1388	2225	1342	1876	1376	1501	2894	2390	3306	4173	6908	7182	10090	8140	10110	12010	10010	13580	12040	11020	8550	9549	9531	8567	6094	6341	6171	5399	5237
2022-272T09:32:11.445	1074	1513	1611	1301	1474	1163	783	1941	1094	523.2	624.7	1364	2035	1558	1491	1530	1354	1081	1506	1508	1925	2175	1857	2270	1037	2186	2740	2578	3727	5988	6646	6866	8648	8680	12900	12610	12270	13100	11580	11600	10870	11560	7736	7644	6972	5718	5089	5216	5821
2022-272T09:32:13.445	1117	2304	1456	2035	1692	1250	965.4	1209	686.9	1199	1140	2042	1161	1793	1485	1903	1968	1605	562.3	1851	2289	1622	2272	1398	2748	2551	2947	2920	2989	5256	7307	9153	10210	10620	13320	11590	12400	12990	11240	10000	9807	9198	9541	8594	8472	5728	5606	5053	5077
2022-272T09:32:15.445	1012	595.3	805.7	1076	1050	1966	940.8	1959	772.6	1341	1382	940.8	1072	888.9	1250	1749	1401	1874	1623	1692	968	1807	1395	1598	1006	2672	1820	1643	3205	3944	6256	7016	10000	8059	11380	11150	10170	11080	10670	8647	8480	8001	7133	7187	7384	5907	5843	5951	5883
2022-272T09:32:17.445	1107	1958	1168	634.6	971.4	1370	760.9	851.2	994.3	505.1	1102	1506	1575	2939	2038	1269	789.4	1390	1944	1661	1691	1151	1656	1744	2527	2658	1931	3446	3311	5794	5368	7647	8078	8789	10460	10090	10310	11490	10920	9912	9708	10710	8915	8918	8481	7704	7299	8687	8282
2022-272T09:32:19.445	1320	1177	1126	818.5	857.5	1285	1031	1446	671.2	1559	1039	2456	956.2	650	1891	558.7	1341	1163	1200	1379	1467	2776	1858	1869	1996	1751	2480	2270	4033	3854	5261	7843	7895	8358	10540	11050	11060	12070	11120	11160	10550	10450	9948	12040	9683	9076	8821	8785	9763
2022-272T09:32:21.445	1132	528	1282	558.6	1322	1369	1000	999	1264	1062	630.5	617.9	1366	803.5	1413	698.3	1382	1439	1617	2582	2097	2350	1971	3225	2555	2497	2423	3063	4323	4463	4363	5693	8629	7643	10560	11000	10140	11900	10070	9612	8767	10990	9274	9155	9392	6803	7843	7713	10540
2022-272T09:32:23.445	675.7	746.6	799.9	1547	1035	496.9	1434	1522	1513	1617	1109	682.1	1120	904.8	890	768.8	1052	1016	1173	1314	1089	1357	1984	2842	3096	2492	2037	2453	4569	4264	5282	7108	8748	10200	12010	11860	11300	11560	10870	9006	8642	8357	9191	7252	7838	6704	5237	6450	7440
2022-272T09:32:25.445	1831	525.3	1778	1244	886.5	966.4	515.4	1444	1007	629.6	1262	1057	2195	1163	848.5	1596	1678	1161	1098	1098	1973	1650	1594	1433	2275	1359	2539	2677	3011	4021	6514	6096	8590	9900	11370	11410	11930	13700	10330	11250	8679	9345	8607	8129	7025	6243	4928	4386	4660
2022-272T09:32:27.445	621.3	1163	1321	1126	1105	1438	789.9	1950	788	593.3	993.8	1283	1209	879.7	879.8	1238	1290	842.1	1106	529.7	1629	1119	999.7	1551	2408	1633	2582	2765	3062	3168	5474	7768	9088	9882	14480	12640	11410	13660	10910	11920	9876	10770	7786	8479	5996	5703	4143	4311	6086
2022-272T09:32:29.445	1610	1279	666	719.9	614	879.4	977.7	967.8	1795	1156	924.8	466.7	865.8	701.9	1270	815.3	2266	726.2	1321	646.2	1910	1023	1605	1746	1935	2127	1790	3626	3072	4120	6613	7829	10350	10670	12450	13030	11910	14630	11360	12640	9593	10750	7891	8107	5321	6010	4481	4652	5074
2022-272T09:32:31.445	899.5	1260	1502	1015	1041	1347	1378	1732	1638	1158	818.5	1534	1277	1123	1776	887.7	2535	1109	1983	1043	1632	2145	1405	1788	2467	2442	2437	3613	4505	5272	6250	9295	9294	11210	13180	12120	13320	13610	11460	11570	11430	11540	8190	10120	8107	7506	6001	5920	6320
2022-272T09:32:33.445	861.2	1021	1350	1401	1644	622.5	1207	558.2	884.8	585.7	1681	909	713.6	1248	777.1	1400	1334	674.7	1282	2078	2268	1053	1494	2096	1640	1530	2302	2227	3577	5826	6704	6817	9864	9309	12550	12330	11950	14090	11860	12270	11690	11690	10380	10640	9866	9252	8432	7751	8089
2022-272T09:32:35.445	801.4	941.2	936.2	801.3	1222	673.9	1487	440.3	2089	649.7	1440	1321	1859	581.2	856.4	677	1824	1521	508.4	1402	1286	2170	1716	1546	1980	1515	2757	3359	4629	5145	7325	8190	8762	12670	12820	11410	14570	12680	13000	12900	11490	12210	8599	7583	8434	8542	8660	6893	7427
2022-272T09:32:37.445	1465	2423	1344	1854	938.6	925.5	1288	730.3	435	1225	1043	868.9	1299	1158	1382	1064	1544	1357	1128	989.4	1468	806.7	1613	1891	1215	1905	2386	2580	5391	3832	8068	8819	9424	11630	12860	15310	13500	14110	14550	13020	12340	10780	9238	9735	7266	7306	6025	6850	5276
2022-272T09:32:39.445	1492	1062	697.3	1137	1617	1201	1011	1178	688.2	1832	841.8	540.9	300.6	1184	1424	306.2	1261	1875	1170	772.8	1579	1681	1972	1440	1618	2915	2465	2686	4180	5957	6173	8568	7050	8812	13600	11580	10890	13800	13220	12400	10650	9956	10370	9534	6100	5217	6717	5915	5659
2022-272T09:32:41.445	566.2	785	1407	449.2	1155	896.9	758.8	1394	1680	1076	1963	1198	2102	468.9	1092	1470	1366	1204	1465	1468	1289	2133	1822	2384	3028	1589	2358	3232	4084	5035	7318	8594	10700	10330	13340	14220	11650	13710	12010	13760	10610	13180	9369	9131	7638	6324	5456	4684	6366
2022-272T09:32:43.445	1563	2796	1517	1146	1174	1843	877.7	1493	1549	915.8	651.2	890.6	950.3	1619	2064	785.5	1780	1163	2864	1358	1760	1538	2196	2172	2791	1931	3228	2462	3593	4590	7280	7618	8986	9546	12240	14900	14410	15900	10970	12190	10700	10100	9128	8096	8163	5397	6487	4935	4623
2022-272T09:32:45.445	883.7	1076	1366	2389	719.1	1335	871.1	1059	1481	1252	2128	784.9	1844	976.7	1930	886.4	1347	1296	1177	1648	1471	1047	2131	2436	3075	2181	2675	2833	3112	4898	6316	7814	9530	8276	11660	11240	11560	11930	9843	11790	10380	9960	8390	8469	7676	6712	5532	5329	5607
2022-272T09:32:47.445	1191	557.1	843.6	1578	1379	927.5	1208	1101	1708	1422	1515	1516	800	1136	1495	711.3	1740	1292	1844	1440	1879	1394	1704	2382	1908	2449	2956	1971	4573	3606	6301	7850	8927	10090	11330	13600	10480	14310	11440	12000	9995	10450	10210	10720	8767	7906	7038	8199	7480
2022-272T09:32:49.445	600.8	969.4	551.1	1112	705.1	1614	945.4	1100	910.3	1522	1037	2020	1190	1428	997.1	634.4	1036	1993	1573	1218	1242	2051	2787	1861	2262	3450	2528	3225	3025	4811	5783	6480	10350	11330	10530	12610	13690	13170	11490	12480	10890	13370	10310	10790	9711	9648	8442	10180	8402
2022-272T09:32:51.445	1503	741.5	814.2	795.3	420	1372	1072	844.6	846.6	828.2	565.4	916.1	1986	1267	763.2	1219	1244	1566	2183	2794	2703	1759	2219	1220	2882	2408	2716	2694	2915	4393	7822	7868	9364	10700	14340	13790	10540	14380	13340	12030	12680	12980	11970	10150	11630	7397	10400	9339	10750
2022-272T09:32:53.445	803.5	1740	436	808.5	989	967.7	848.5	659.1	1527	1206	1092	1189	714	1692	1198	896.6	879.5	1627	1587	1484	1783	1783	949.5	3495	1706	2697	2068	3471	3442	4642	6700	8023	10700	10580	13940	15830	12540	14590	13790	12060	10330	12370	10360	9806	9544	7192	4743	7067	7535
2022-272T09:32:55.445	1113	1472	943.9	1412	932.2	1152	778.9	1066	1004	516.6	706.2	643.1	1688	904.5	1181	1236	1406	882.3	951.2	1559	1810	1310	1478	2786	1797	1883	2092	2204	4163	5575	7519	8394	10810	11610	13370	15000	13640	12680	12330	14060	12510	10380	9602	9303	8309	6293	6278	5043	5451
2022-272T09:32:57.445	741.7	1096	1830	601.2	1097	1410	1268	718.8	451	1203	1088	1383	1331	864.9	1158	783.2	1022	1284	1130	1212	1602	1235	1851	2256	2154	1907	2815	3059	3017	4923	5555	7616	9889	11190	12590	15950	12340	16920	12920	14130	11470	13250	8712	8447	7939	5790	5021	5642	5687
2022-272T09:32:59.445	795.2	1006	994.6	382.1	1746	932.5	681.8	1137	576.4	1275	1511	488.8	1415	1529	732.9	470	1211	939.4	1448	1034	1139	1463	1821	1798	2761	2199	2490	2154	5701	5467	6619	8501	10910	11580	13480	14950	12600	15870	12400	14560	12220	12250	7238	8093	7776	7611	5366	6345	5893
2022-272T09:33:01.445	948.4	1235	1230	1505	444.9	1165	1069	691.3	1211	1544	1089	900.3	744	1160	932.3	1616	1103	825.2	2049	1736	1852	1439	2239	1597	2438	2677	2655	3329	3053	5154	6124	8286	8581	12520	14440	14240	12480	15750	15740	13570	19610	18820	14360	10640	7879	6961	6342	7315	6965
2022-272T09:33:03.445	1622	988.5	486.1	961.3	978.6	954.6	1042	964.2	853.8	1600	1185	1061	1511	532.4	1576	709.3	1308	1739	1487	1918	1378	1007	2013	1660	601	1503	2390	2523	3087	3993	5865	7458	10470	11330	13450	12880	11380	12940	10770	12750	11380	12490	9292	8805	7728	7799	7798	8792	8214
2022-272T09:33:05.445	1616	400.4	1644	278.1	1362	1411	870.9	962.3	1731	1327	825.8	1281	752.1	588.1	1076	752.5	2006	2267	1567	1544	1482	2354	2081	2367	983.5	2496	2727	3230	4724	4918	6946	7611	11660	10900	11560	12690	11620	13570	13190	12070	12150	10910	10970	9302	9705	8867	7902	6935	6756
2022-272T09:33:07.445	761.6	1472	1017	1029	1104	551.5	906.1	484.2	1665	740.5	1293	511.6	1773	897.2	1620	817.2	1683	1573	1169	1479	1276	1776	1071	2133	1984	2641	2759	2773	3512	4874	8377	10310	9540	13240	12260	14830	11760	14190	12780	13560	12000	11310	9659	9574	7894	8526	6110	7601	6859
2022-272T09:33:09.445	1290	1596	835.4	735.6	606.9	779.8	1378	1568	1494	1074	1016	1176	1470	1234	2158	1357	499.9	1298	1028	1293	2041	1659	2417	1875	1855	2988	1998	3045	3307	7480	5999	10680	9724	11940	13260	12390	12500	13400	12670	11820	8971	10090	8728	6583	7876	6286	6030	6464	6458
2022-272T09:33:11.446	947.8	1236	674.7	1191	1430	1217	1377	864.5	458.2	1067	747.7	1654	1785	510.8	425.2	716	2062	786.6	2065	1237	1895	2194	2331	2732	1471	1488	3811	2959	4776	3779	9610	8262	13590	14250	14920	15680	14270	18170	12580	16900	11970	15780	10210	9982	7725	6512	6254	6088	5918
2022-272T09:33:13.446	1928	1135	1789	1178	1158	1483	821.3	703.6	1785	1139	1099	823.9	1494	709.7	1877	907.4	1395	687.1	1773	2594	2545	1660	3075	3761	3014	1812	2076	3177	4976	7261	6770	10260	10150	10800	13950	12660	12470	15060	11870	13690	10070	11900	7703	9643	7557	5679	5813	6033	6147
2022-272T09:33:15.446	620.6	749.9	1835	1349	1207	1049	1126	1946	868.2	1121	1333	619.7	718.9	752.9	541.3	1045	1113	1562	1515	1237	1671	2038	2682	1315	3017	2317	2667	1993	3367	4261	7091	6965	8364	9984	11840	11330	12060	10520	11630	10850	9347	8770	7155	8138	7968	5842	5237	6610	7117
2022-272T09:33:17.446	1888	1459	1151	547.3	1481	658.2	490.3	1483	755.9	1710	1257	1231	1944	1113	1075	1057	723	1766	1429	1506	1554	1657	2235	1900	1479	2026	3054	1694	3803	4860	7543	7468	11630	11170	12950	12020	12150	15030	12500	13650	12510	12480	9222	11520	7993	7235	5524	7724	8538
2022-272T09:33:19.446	955.2	1035	1586	1394	1249	900	1347	1507	1676	649.3	1853	1139	672.5	1061	1071	1617	2131	1105	1567	1515	1752	1498	2827	3256	2778	1742	2163	3667	3722	5302	7062	8635	10850	12880	13650	13940	13760	13610	12570	14500	13890	13790	10130	10580	10060	8577	8093	9037	7820
2022-272T09:33:21.446	1921	765.6	1104	963.2	750.7	905	586	1930	1111	1995	1032	1368	1017	417	977.8	1370	2234	1726	2340	2017	3952	983.6	1987	1917	2569	1983	3311	3916	4808	6475	7845	9560	10900	14850	14380	13230	12750	15690	13800	13050	13930	12750	12660	10390	11960	10910	11150	10110	9886
2022-272T09:33:23.446	1239	1867	1714	832	1028	1002	968.6	1007	1105	1114	1308	1836	1140	1274	645.5	1233	1436	257.2	1238	1840	1785	2102	2069	2364	3017	2901	2644	3713	5173	7400	8387	8967	13430	12430	14600	14290	11490	14890	12680	15820	12450	12870	9676	11330	7930	7391	6361	8731	6940
2022-272T09:33:25.446	753.8	1269	745.6	757	132.3	1587	1231	991.8	906.3	1093	963.1	911.5	843.2	1044	1071	1167	1290	977	1314	868.5	1647	2216	982.5	3188	1598	2551	3608	3271	3808	8008	7408	8967	12980	12580	14100	15420	14280	17830	13700	14780	12840	12300	8796	8291	6694	7349	4341	6807	6421
2022-272T09:33:27.446	1116	889.9	1058	851.7	788.1	1399	1113	957.3	1376	659.8	1024	1162	960.4	1039	1450	1304	986	1495	826.5	2045	2515	1527	963.7	2525	2357	2412	2850	3866	5083	7177	8168	9574	13200	12950	16000	15010	13990	17040	16690	15870	12900	13330	9848	8855	7084	6508	4761	5382	6419
2022-272T09:33:29.446	778.1	568.1	422.6	1083	1390	1267	768	905.7	1064	809.8	886.3	837.9	895.1	1082	727.1	1102	995.5	1505	2074	1688	1635	1794	1324	1508	3075	2892	3507	3696	5952	5684	10290	11470	15510	14550	15520	14600	13680	17870	14840	18260	12970	14100	9155	8719	6463	5671	4808	6147	5899
2022-272T09:33:31.446	555.7	538.8	1334	1007	840.8	654.4	1370	422.5	451.9	1175	1131	886	165.1	1021	1174	660.8	1327	1023	1146	1198	1165	1423	2694	2316	2653	2645	3357	3741	4475	8407	7271	13050	11330	13180	13090	13810	11810	15020	12720	13950	10850	12520	8638	8800	6428	5121	6337	6165	6998
2022-272T09:33:33.446	593.8	615.8	896.1	1200	999	1343	1757	982.7	761.2	497	900.4	480.3	1005	1065	424.5	940.6	694.9	855.7	1077	1743	1846	1369	1100	1401	2585	2988	3207	3539	5151	6248	7726	9676	12320	14020	12890	14410	10810	13270	12530	17010	11240	11320	9235	10340	8411	9053	6979	7407	8266
2022-272T09:33:35.446	1193	970.1	1146	1293	653.5	1300	848.5	1299	839.5	803	671.8	540	1328	488.7	1241	1288	1210	799.1	1753	1640	1941	2114	2147	1819	2276	2260	1912	2282	4469	6833	9721	10040	13400	14480	13550	15540	12790	17100	16450	16240	14320	12900	11570	10490	12600	8239	8667	8784	8330
2022-272T09:33:37.446	965.6	624.7	857.1	1024	1618	910.1	92.76	821.7	1403	894.5	1645	276.7	1350	716.1	1596	847.3	1632	1050	1101	2035	1824	1905	1606	2183	2490	1956	1693	4876	5657	7795	8723	12330	14980	13990	14380	13680	13380	18590	14100	17220	12360	12110	8548	8428	7622	6605	6600	5853	5451
2022-272T09:33:39.446	474.9	926.3	656.2	794	1427	1016	815.7	910.9	859.4	1064	1156	1747	1310	1116	1269	531	906.7	1341	1384	1188	2367	675.5	1679	1724	2187	2354	2899	4609	6542	7120	9477	11110	12410	14640	13950	14570	12910	13470	13740	14770	14150	12430	9574	7992	8140	6928	6644	5764	5727
2022-272T09:33:41.446	1091	1032	1676	1257	1459	1464	1325	1095	1413	931.7	922.3	1313	1152	1340	907	534.5	660.1	1937	1107	1568	1130	1874	1653	2009	2415	1968	2772	3653	5589	6926	7711	9942	13630	11240	12770	16340	13100	16710	13510	16510	11520	11880	9752	8871	8038	7507	6493	6608	4997
2022-272T09:33:43.446	486.2	357.2	915	1237	782.7	1481	2225	1190	703.9	1148	1252	1374	1524	1401	1384	1333	1464	1602	1195	1002	1985	1672	2300	2696	3243	3585	2452	3530	5774	6694	7141	11130	11530	11870	15550	13170	11510	14570	12970	13180	11800	10710	9917	8291	7110	6746	7052	6262	6076
2022-272T09:33:45.446	1129	690.2	1728	558.8	781.3	1961	783.7	1466	881.3	1589	1599	972.2	980	1094	1823	707.8	1944	734.9	813.5	1891	1240	2712	2444	3111	3160	2211	1957	2727	4050	6590	8157	7796	12500	14980	14300	13720	13420	16240	12690	14120	10740	11730	9095	8693	6862	5952	5442	8030	5459
2022-272T09:33:47.446	951.5	1696	1631	464.6	1086	976.4	1857	1245	1388	1182	784.3	1493	1063	1263	1917	1076	2047	1098	1421	1937	1244	2802	1942	2032	3229	2241	2719	2446	4733	5619	8683	9457	11940	12820	13850	13900	12620	16260	12550	13820	11590	11560	9521	10080	8066	7374	7052	7362	6614
2022-272T09:33:49.446	945.3	608.1	503.3	867	1231	873.1	1451	664.8	145.1	1400	430.9	1019	1472	1072	625.3	759	839.3	551.5	2203	1132	1169	1970	1627	2746	3777	2737	2848	4741	4225	6080	7239	10550	11170	13140	13710	11620	11460	13840	14050	14650	11780	12770	8489	9659	8221	8026	7364	8012	6755
2022-272T09:33:51.446	1230	1537	701.6	1178	816.6	1807	977.4	1426	741.3	787.2	1008	603.3	1708	775.2	1009	1106	820.9	1688	1341	2456	1677	2656	2373	2475	2375	1343	3389	3809	4472	5984	8814	10780	13190	13730	14030	16140	11950	18450	15100	18990	12340	17240	11080	12380	10950	11690	8924	10200	8127
2022-272T09:33:53.446	1150	464.5	813	839.1	1165	880.3	1176	945.4	683.3	849.4	753.7	760.2	1783	1630	1112	1073	886	1358	1546	2592	1292	2565	2961	3090	2978	3149	3433	3550	4596	7315	9584	11320	11330	14090	14630	13080	12790	13350	12340	12260	13120	9736	10340	7767	8869	9012	7684	8729	6949
2022-272T09:33:55.446	769.2	467.5	788.4	638.9	565.5	1062	1385	989.4	375	623.1	1266	1172	1281	647	1720	1005	616.8	567.8	1476	843.2	2041	1442	2204	2505	2022	2399	2614	3711	4082	4989	8250	9746	12880	11770	12680	16250	10570	15650	10970	13290	7762	11050	8192	7198	6021	5616	6811	6675	6213
2022-272T09:33:57.446	556.7	936.8	658	951.9	924.1	684.2	543.5	709.2	794.9	881.3	1029	461.5	726.4	693.8	952.9	1256	897.6	915.1	1118	1055	1374	1343	2862	1387	2034	2257	2283	3879	4508	7282	6948	9833	11080	11610	11700	13040	10720	12500	13880	10400	9216	9906	9182	7256	5959	5739	7401	5525	5363
2022-272T09:33:59.446	884.6	749.8	682	409.4	592	1594	1333	1026	431.6	742.3	1240	1256	1045	644.9	1354	1276	1135	1110	1296	1509	1502	1264	2430	3216	1662	3631	2563	3033	3912	7875	8196	9097	10160	13010	13190	11880	11770	12920	10100	10950	8959	8995	6732	7704	5506	5209	5741	7858	5461
2022-272T09:34:01.446	1724	733.1	650.5	1220	775.5	762.6	644.8	1164	920.9	1148	734.7	1284	1078	1078	1365	1279	1010	1120	1069	1685	1891	1946	1025	2314	2724	1433	2715	3757	4085	5432	7715	8341	9621	11390	12680	12460	11170	11590	10890	11360	9436	8177	7623	6689	5699	7343	6671	5900	4905
2022-272T09:34:03.446	1014	930.6	776.5	879.5	599.4	261.6	1046	1012	723.4	987.5	795.2	673.8	663.4	1212	1436	947.5	1192	1167	2189	1083	2591	1346	2038	1575	2504	3001	2171	2505	4866	5703	7104	10990	12670	10970	12150	10690	9796	12400	10260	12250	8566	9728	8134	8986	8480	8338	7487	6795	7071
2022-272T09:34:05.446	1339	1657	878.6	662.2	993.2	1275	400.5	884.4	1432	768.5	999	992.4	1322	1038	939.9	635.7	1806	1108	879.9	1418	2534	2446	2822	2641	1989	1503	2939	3625	4443	5374	7165	7658	11840	11950	12140	12430	11020	14060	12290	13020	12190	9623	8522	7777	9589	7476	7781	7411	7300
2022-272T09:34:07.446	1044	839.9	1241	817.9	1610	507.3	1866	1387	1421	1581	564.1	1045	1764	1273	1461	977	1568	1557	1373	3021	2242	2191	1308	1868	2137	3025	3154	3888	4143	6173	8727	11080	10710	10750	14000	11430	11360	11840	12570	10330	9498	7117	6107	5567	5674	5327	5075	3680	3495
2022-272T09:34:09.446	299.4	1047	1596	367.5	900.9	444.9	948.8	300.4	1288	1253	1312	730.8	1048	253.8	431	1110	1183	640.9	1113	943.9	1629	898.8	1707	1239	2368	2185	2311	3718	4225	5277	9593	9856	10870	9489	12780	11660	9844	12990	10880	8954	9037	8214	6231	6023	5807	7232	5644	4812	4217
2022-272T09:34:11.446	457.3	615.1	1304	765.5	628.5	804.9	972.4	1448	1113	1380	243.3	1340	755.7	1020	482.3	787.6	1267	1400	1518	1114	1493	2112	2676	2227	3044	3497	3160	3424	5436	5686	8284	8655	8864	11840	10500	9511	9911	9990	9411	9721	8000	5994	6827	6567	8043	4920	6446	5800	4668
2022-272T09:34:13.446	1212	876.2	1048	900.7	1358	973.1	862.9	806.1	1120	1183	1245	1049	1248	658.6	1126	1076	849.5	1302	1314	1341	1684	1567	1772	1751	2324	2087	2598	3603	2360	5004	5673	8837	10510	8469	11170	10170	8954	9733	8374	7489	7836	8062	7210	7933	6544	6218	6707	6166	4351
2022-272T09:34:15.446	821.1	724.1	437.7	1441	415.4	779.9	907.7	496.3	989.7	467.3	1134	1245	1106	922.4	913.6	627.9	440.6	1001	813.7	1993	2349	2380	2448	2194	2543	2224	2727	3614	4429	5257	7366	7391	10870	10870	11070	8905	7838	7554	9241	7065	5768	7369	7348	7578	7527	7514	8506	5536	3187
2022-272T09:34:17.446	1718	619.1	895.1	857	933	1095	1428	763.8	1124	1351	711.1	733	1107	1180	1621	1245	1065	499.1	1654	2436	2197	2583	2666	2069	3628	2610	3688	3599	4922	6552	8390	10040	8783	12160	8693	6133	7971	6303	8365	7265	7597	8421	7717	6764	7487	6700	6872	6521	6363
2022-272T09:34:19.446	261.3	225.3	996.7	1247	293.7	1107	856.5	742	675.4	898	663.5	508.7	1183	1357	1596	1093	1575	750	1785	1362	2129	1192	2236	2818	2681	2493	4044	5464	6850	7066	12160	8834	12170	12650	9341	11080	6799	11100	7740	8429	7090	7449	7046	7785	6387	7617	5274	4901	5736
2022-272T09:34:21.446	796.5	748.3	900.6	1145	1092	749.2	833.8	574.2	1650	1176	1621	1147	724.7	976.2	1168	1095	1919	1764	2278	3321	3819	2622	5113	3282	5333	5377	5066	7067	9468	10580	12240	13280	15750	13560	11720	11720	11440	15880	12990	15770	13130	15080	14080	16410	10390	13650	10810	10930	10030
2022-272T09:34:23.446	605.4	1230	1102	512.1	686.3	863.4	804	1017	647.1	1130	907.5	808.7	964.9	723.2	1063	2063	1498	2401	2508	3402	4237	4237	4198	7070	5170	6450	6818	7694	10800	10290	13210	14500	13260	13920	12170	9165	10680	10890	11700	11230	13810	11310	13550	13180	12470	29600	14610	33510	14440
2022-272T09:34:25.446	828	794	846.5	355.4	891.8	883.1	382.8	980.4	620.2	635.1	559.2	1672	642.8	455.1	1526	1244	1782	1418	961.3	2014	1383	2923	2024	5853	4256	5604	4035	8064	7302	10970	9087	13450	13060	10280	12720	25780	19300	9162	29990	5352	14650	30670	7028	14490	23230	4923	8436	2949	6115
2022-272T09:34:27.446	565.2	310.9	914.1	669.3	807.7	773.8	459.6	938.6	511.7	409.3	694.5	682	369	811.3	690.3	561.9	1233	706.2	2048	1036	3890	1965	1731	1658	2648	1674	5835	2672	20380	4391	20910	10070	20570	20510	14890	24590	21480	22300	24160	9172	5309	5072	5652	5095	3706	3483	2605	3229	2697
2022-272T09:34:29.446	273.3	252.5	219	589.7	360.6	681	316.2	512.5	750.9	398	1063	956.2	1141	1479	1518	1945	3371	2614	4353	4324	3967	3684	4490	2459	4236	4074	9803	7694	15310	16070	21820	18930	16640	21910	14430	17080	14570	11290	16820	8942	6579	6562	3170	3947	2968	3079	3047	2014	1598
2022-272T09:34:31.446	282.3	615.1	19.71	206.7	349.2	238.7	470.1	426.4	718.5	1066	542.3	560.6	1076	950.5	1104	1615	1961	2840	2933	3446	3172	2540	4901	5321	6298	8223	12550	12620	15400	15560	15270	18160	22950	16550	14830	12810	10840	8258	8698	5946	8966	4734	4703	3951	3093	2631	3573	1290	1419
2022-272T09:34:33.447	328.3	754.2	519.2	705.9	138.4	191.7	968.2	531.6	709	465.3	1341	902.4	848.5	871.9	647	1817	1691	2535	2114	3135	3560	4723	3327	6383	7887	13690	13120	22970	18110	24900	21040	22430	23440	21840	15650	22110	5907	21110	4121	11550	3884	5114	3167	4646	2451	2667	2124	1640	1855
2022-272T09:34:35.447	909.5	545.7	623.2	322.8	767.4	917.5	657.3	239.8	674.8	1288	743.7	723.4	661.2	889.4	1929	1538	2021	2203	2676	2608	3253	3697	4405	3888	7575	7297	14730	13860	21370	19500	21490	23720	21360	20430	19880	19630	21160	24310	24260	34780	9400	20870	2844	1499	1854	1603	2407	984.4	1813
2022-272T09:34:37.447	1152	895.9	1330	324.5	565.5	883.8	297.7	427.1	467.2	658.5	533.6	729	1072	655.1	1513	1087	1383	1682	2575	2642	3346	3072	3985	4537	8449	8952	18150	15940	23220	21260	20460	22280	20730	19600	14590	12590	10290	19540	14520	24260	23200	34640	12290	4683	1604	1754	1474	1292	1157
2022-272T09:34:39.447	445.1	1416	352.1	923.6	1199	703.1	698.8	1163	868.3	780.3	816.1	496.4	1106	505.5	847.9	1140	1087	1704	1804	2188	4373	3770	10770	9602	17690	14970	22200	20090	24660	22710	23040	21160	25290	18950	11880	16720	9852	31210	19290	25090	22610	4506	7170	2973	2169	1590	1587	1496	1787
2022-272T09:34:41.447	611.5	1110	1021	1274	650.7	601	702.9	1019	481.5	631.5	1193	79.59	908.9	1268	851.3	1192	1104	2497	4128	3801	7156	7166	9691	12550	12860	12920	18120	18670	28190	27060	32220	29520	26310	24040	17520	18560	16520	26600	27530	31370	21040	26550	6516	5490	2356	3248	2981	2131	1728
2022-272T09:34:43.447	1066	635.3	590.8	435.7	724.1	810.1	1096	367.3	478.5	1037	468.7	962.1	689.8	686.9	1811	1871	1224	3883	3832	4527	3712	3233	5050	6129	11050	11980	35800	23980	37180	27900	30390	27370	27510	25620	21570	20260	16790	21440	22900	26270	25870	31120	9404	11800	4151	4328	2633	2043	2337
2022-272T09:34:45.447	575.7	362.6	1271	655	1015	500.2	1463	1595	811.7	420	873.4	647.3	870.9	1413	1098	1601	1440	2366	2170	2708	3821	4088	6356	11490	9467	21850	13350	27780	21620	27680	26030	28190	25920	25180	20470	18250	15020	14950	22930	14930	25510	32870	7186	4176	4644	2428	3476	2260	1813
2022-272T09:34:47.447	854.4	653.6	306.4	328.6	674.5	823.9	552.6	1348	1012	857.5	451.8	969.9	858.5	749.4	492.1	1377	1597	2305	2993	3422	4937	4409	6138	7545	9293	12870	14920	15540	20820	22110	27800	28290	25970	26180	17650	11730	14420	9185	13420	11750	9388	18840	24520	25760	2542	2589	1964	1430	1563
2022-272T09:34:49.447	779.8	629.3	336.3	554.5	745.3	729.3	476.6	837.1	629.3	660.7	1001	798.4	433.9	260.9	1062	806	446.9	1394	2137	1694	3054	3504	5467	6258	8270	8959	11240	13300	19390	22090	28090	26280	22600	24420	9896	6766	7800	4815	9238	9062	22220	26040	23920	26460	6613	2591	2773	2142	1494
2022-272T09:34:51.447	1361	791.5	1415	1352	736	897.8	1061	1053	1022	927	1087	603.3	813.7	465.5	765.1	1143	925.2	798.5	1262	1772	2096	2243	3581	5935	7347	10190	19890	19260	27530	25570	24420	25460	20420	12900	5189	2751	1841	2176	6129	1172	7463	24940	25780	37580	698.1	258.5	371.4	1091	1344
2022-272T09:34:53.447	2158	718.2	802.1	964.5	699	974.8	1066	671.6	670.9	764.5	1123	1065	506.8	448.7	813.6	659.8	455.9	441.4	1481	782.4	1883	3913	2736	4564	5271	8787	9883	14900	19630	21240	24270	24240	22610	17440	4713	5249	1621	2458	3872	3507	7666	10600	26820	34220	715.9	1322	785.5	897.7	902.7
2022-272T09:34:55.447	1249	927.9	820	807.1	962.1	246.5	922.6	739.2	1211	594.6	788.7	618.6	471.2	337	760.3	551	1430	1190	2127	1893	2288	2113	3407	4149	6372	5751	10450	10800	24720	23460	29540	25590	26630	22860	8053	11740	4522	5117	4279	8080	11780	7090	16330	37280	23620	9782	2484	1892	1454
2022-272T09:34:57.447	414.6	786.1	409.6	595.5	589.1	881.3	429.4	944.9	767.8	713.5	444.7	613.4	311.7	518.5	584.8	875.4	950	969.8	853.4	2168	1536	3272	3008	4854	5475	6871	12910	12010	20470	20640	26270	25260	23170	29360	15010	10710	6388	9195	9569	12570	19790	12830	25300	35830	15830	6136	3397	1402	1701
2022-272T09:34:59.447	587.1	504.2	973.4	830.6	505.4	880.2	997.2	346.2	521	557.2	426.4	600.4	918.2	1065	858.3	543.9	580.9	940.7	1462	591.2	1786	2831	4428	5244	9176	7686	16150	11160	23140	18290	25830	21150	26530	26910	21340	21260	8448	11870	12700	8528	8659	35490	25010	27680	8281	3869	2320	1813	499.2
2022-272T09:35:01.447	738.4	150.1	222.6	703.7	424.9	627.9	514.9	401.8	466.3	622.3	421.1	504.8	611.7	530.6	990.8	997.7	1425	1574	2192	2207	3477	4185	5421	7316	9005	11260	13720	14840	19710	20770	23790	27160	28400	29210	21310	21520	11420	8572	6963	9058	10470	29430	27320	36990	11110	8368	1955	1449	1802
2022-272T09:35:03.447	719.7	328.8	417.5	901.5	449.7	652.1	406.3	410.8	686.7	820.5	467.8	250.9	663.1	969.4	1028	931	686.9	471.9	3236	1977	3160	3627	7324	6113	9336	9517	16740	17310	22710	22710	30280	25990	28290	28030	24710	19300	15780	17010	10050	9337	5622	13000	11970	27330	19660	6901	2572	1326	1014
2022-272T09:35:05.447	722.3	511.3	568.8	687.7	924.7	611.7	789.2	338.7	617	708.4	934.9	488.7	669.8	1000	598.6	873.9	1408	1623	1844	2639	4846	5662	7332	7772	13660	12340	21770	19650	28570	23230	28800	25390	20070	30270	24010	20900	22480	28360	22850	25940	13510	21680	25670	35980	4994	1567	1610	1081	976.8
2022-272T09:35:07.447	1375	1374	1164	1150	855.5	935.3	1036	891.3	1085	701.9	795.1	731.8	635.4	673.8	1849	1041	2491	1618	5433	3904	10580	6776	18970	13290	25230	21400	29830	28270	33010	28960	24460	25240	19740	14810	13350	14930	13440	24330	19800	26570	23970	44660	19340	6476	1716	319.9	366.8	892.5	382.9
2022-272T09:35:09.447	3690	2118	771.5	838.6	756.7	403.2	583.1	631.8	1237	1018	922	1262	1141	2005	2698	2761	4285	3919	6815	9052	11760	14510	21210	24750	35910	31380	36850	29120	31120	25520	20560	22560	16440	13550	6149	20960	7841	36970	27500	39090	28290	40010	25470	23630	4039	1541	1162	1970	1113
2022-272T09:35:11.447	1798	687.2	777	514	397.3	719.3	892.6	516.9	508.6	708.9	806.5	857.8	729.9	909.4	1248	1624	1868	3206	4100	5663	8628	11650	16020	20530	26720	27650	37660	28850	35390	27510	24530	19770	24460	24020	23320	21120	27940	30570	26180	34030	28190	40580	21020	23210	5029	1998	2073	2234	1573
2022-272T09:35:13.447	253.7	503.3	610.4	412.4	579.1	535.8	278.6	785.5	433	601.5	879.1	908.3	886.9	1012	1619	1896	2947	3573	4310	5678	6356	8354	9663	11290	17190	17340	25180	25590	34200	32750	32700	27020	23400	23450	14180	14670	16320	18940	27480	30840	25650	38070	25310	11770	6100	2673	2517	2697	1903
2022-272T09:35:15.447	754.3	806.9	753.5	730.3	403.1	905.7	240.7	1018	459.7	711.4	697.1	508.5	1479	1123	1621	1196	1787	2349	4043	4815	5557	6886	9738	9342	15020	12470	21930	26870	28180	30460	30990	28970	23870	24420	15800	12550	9880	13580	19290	22660	28370	42790	19530	21010	6434	1993	3060	2288	1689
2022-272T09:35:17.447	342.5	648.5	637.6	498.4	716.6	382.9	779.6	666.6	488.5	506.2	457.7	647.2	802.8	1642	1056	1772	1940	2628	5705	4685	10890	6819	11600	13660	13010	17980	19450	22830	25130	27750	31430	27490	22840	29980	15740	8891	12270	11420	19820	16630	29620	42990	24860	12630	6125	3198	3202	2190	1376
2022-272T09:35:19.447	902.9	1289	812.4	653	859.4	975.8	518.8	990.6	920.8	556.4	571	1397	923.5	928.7	1773	2177	2394	4259	5212	4137	9422	7258	11390	10640	16590	22430	24940	24390	30960	30620	31660	28570	18260	23130	9447	13330	12850	20100	18890	44680	30070	25590	8251	5124	2990	2177	2342	2172	1859
2022-272T09:35:21.447	950.2	757.3	1160	658.4	708.3	467	564.6	353.7	713.8	1044	1007	581.1	1320	1530	1784	1495	3620	3502	4099	5994	7053	9622	12040	10640	21590	18150	37080	32650	33690	30030	19070	21850	11890	10900	10600	8861	8821	3403	6891	31090	26130	12940	3134	714.6	1503	217.3	902	514.5	1325
2022-272T09:35:23.447	583.4	737.5	623.9	902.6	195	702.8	483	565.2	679.4	843.9	513.5	918.7	701.1	1261	2104	2462	4997	5773	7756	9436	9588	13320	13330	19430	19400	22480	26760	29590	31120	23260	19770	15840	7246	8671	7185	3622	6725	11890	19870	54950	9795	13890	1270	633.5	125.2	211.7	121.7	89.5	113.9
2022-272T09:35:25.447	284.1	532.3	442.9	443.4	290.5	496.9	286.6	632.5	548.8	877.2	830.3	1079	612.3	1406	1003	3262	2559	5186	3609	10060	6930	14960	14440	21900	24280	29300	32720	30630	34740	25730	21840	11380	21710	8503	6027	12830	10440	20270	19250	33620	29830	48750	18840	11710	840.5	1305	1029	596.5	764.3
2022-272T09:35:27.447	697.2	416.2	566.2	356.7	653.4	361.9	344.7	314	146.3	325.9	203.9	480.8	444.5	646.1	558.5	1057	1749	1930	3756	3931	6569	5407	10930	11130	24060	20350	32100	31250	36270	30570	34230	25660	28910	27750	18540	17310	21190	28730	29310	34850	27630	41140	20900	6082	2886	1461	1316	869.4	1564
2022-272T09:35:29.447	301	628	597.3	536	345.6	474.3	594.6	282.6	300.3	398.2	581.7	298.5	950.1	534.4	2161	1238	2830	2078	4530	4384	3880	9380	8276	12430	14070	17720	24450	28070	38170	32870	34550	31210	29330	30620	26560	26090	25200	30990	29780	35860	29020	38440	21540	2742	934	1463	1863	1144	1303
2022-272T09:35:31.447	400.7	256.5	565.8	547.6	514.6	355.8	524.1	480.3	354.6	409.1	233.7	283.4	439.7	710.8	856.1	764.2	1463	1667	2878	3787	6029	4607	8573	8329	14180	17260	23260	20470	31500	27900	37240	33400	32550	30690	22550	24140	18430	28180	27950	38500	27810	22650	7181	2455	2273	1595	1570	1169	1350
2022-272T09:35:33.447	193.7	375.3	435.6	292.3	329.3	368.3	335.3	111	253.9	273.1	440.2	508.7	831.1	768.2	2037	1170	3191	2512	4339	4490	5741	7729	8144	12850	13470	20350	26640	22170	32540	26500	36650	32220	35630	34540	32160	28160	26380	42980	31630	32220	18840	1728	1757	1767	1505	1360	1236	1256	1264
2022-272T09:35:35.447	184.4	401.2	97.85	133.3	358.2	402.4	271.1	369.5	306.6	280.7	496.8	281.2	836.2	790.5	1699	1608	2588	2175	4742	5328	10710	7150	14770	12410	21730	19770	29150	30240	40620	38310	35380	37930	39250	31830	28030	46560	31030	41210	20520	9301	3359	1070	971	1133	1355	1146	1140	1093	859.5
2022-272T09:35:37.447	104.5	381.2	297.9	141.5	263.3	399.3	123	151.9	323.3	433	160.4	750.9	943.8	1489	1939	3297	4391	5856	8440	7551	14160	13780	22390	22220	31060	27740	38750	34100	39150	36310	38210	37690	45870	36650	34180	48690	33220	25060	13010	7121	578.5	304.6	365.3	280.9	806.7	276.1	367.5	524.3	592.6
2022-272T09:35:39.447	244.2	227.6	161.2	215.8	175.9	161.9	124.3	291.5	167.7	380.3	365.4	1283	1648	3234	3450	6624	10010	10620	14750	15870	20700	23240	27800	32090	35130	38260	42170	41830	42620	43660	39380	45730	32930	38900	36920	36410	31190	41250	13690	22250	2534	6954	404.7	628.5	526.6	561	524.5	499.1	629
2022-272T09:35:41.447	322.5	242.9	233.6	245.5	284.5	149.1	117.3	66.05	124.5	122.9	549.9	902.8	2166	2755	2623	4347	5817	6384	8718	10150	13270	17080	17760	21080	23750	25050	28010	31260	33420	36180	34960	33180	30790	34970	32340	37370	30310	34270	25400	17370	17050	1421	1089	2064	1899	2303	1410	1078	1553
2022-272T09:35:43.447	61.31	376.2	211.9	322.4	127.2	312	433.2	603.1	947.8	940.6	966.2	1328	1481	2526	2506	2389	2550	4167	4406	4504	4303	5544	6570	8748	11090	12840	15780	18190	18310	22620	22790	26950	17930	20360	17200	19100	17320	21500	18980	4499	3884	2527	2559	2808	2421	1851	1483	1512	774.3
2022-272T09:35:45.447	31.38	203.9	190.5	154.8	295.6	83.06	256.9	148.2	315.3	301.2	906.6	457.3	810	986.3	1719	1064	2662	2525	3262	3355	4014	4434	4322	6329	7423	9040	11980	11140	12190	14900	13680	19100	17430	15340	15220	21990	14360	17380	5558	3735	3258	3320	2337	2637	3157	2570	1558	2481	1630
2022-272T09:35:47.447	107.2	249.1	203.1	211.8	166.9	160.3	297.8	1060	918	550.9	1942	1869	2497	1792	2030	2072	2621	2650	4174	3930	4569	3949	4403	6455	7392	6865	7831	9033	10610	12150	15030	15850	23140	17690	21820	21580	24030	20760	7623	6296	3983	4087	3703	3225	2703	3184	2132	2817	2522
2022-272T09:35:49.448	331.8	460	283.9	414.5	368.2	614.7	433.3	723.7	744.4	908.5	1987	2465	3491	2505	3379	2773	4385	4141	4204	4033	4419	4820	5801	5562	10690	7813	11340	13520	13140	17530	15320	19300	20640	15170	15540	26800	20380	10960	10340	5574	4416	4679	3981	3776	4153	3581	2938	2732	2758
2022-272T09:35:51.447	717.2	333.9	595.1	503.9	448.5	406.1	461.6	442	322.3	440.6	56.75	737.5	458	1525	1192	2407	1884	3218	3135	4029	4273	5005	5914	6754	7989	8253	12620	10960	18620	16570	23090	19110	18650	18410	19840	8130	8428	6011	3306	1683	2008	3117	5186	5272	5077	4648	5786	5152	4778
2022-272T09:35:53.447	517.8	384.8	154.4	84.6	478.2	399.3	314.3	187.4	435.6	238.8	239.6	691.6	897.9	302.3	1904	1067	2350	3139	2182	7872	5957	17060	14110	18920	24170	22390	29710	21510	28780	22440	25990	21610	33040	25290	22930	37670	8550	31150	6068	13120	4472	8242	7361	8583	10180	14610	2974	12250	5307
2022-272T09:35:55.448	343	439.1	111.4	194.8	193.9	251.4	85.68	434.8	418.9	150.6	255.8	277.1	248.5	1016	1643	1662	1613	1727	1669	1256	1708	2543	3403	6748	10930	13670	15150	21070	21570	28140	25110	31650	4875	21210	15050	4364	9043	9405	7656	12030	9465	11850	18810	16320	15290	15090	11830	17690	9201
2022-272T09:35:57.448	361.3	275.4	173	167.7	308.8	261.9	212.1	195.7	280.9	362.2	291.8	528.5	309.7	670.9	539.6	1546	1158	1307	2347	4076	2816	4510	5043	5111	3343	5546	2172	6139	2476	6613	2103	5766	2679	2184	3584	6301	6695	12780	9828	12210	11880	16360	15600	18730	16830	20480	18480	13970	9273
2022-272T09:35:59.447	251.9	228.4	224.1	139.9	270.3	125.7	278.1	156.1	0	278.7	296.4	196.1	457.9	663.8	627.8	1195	730	1525	864.8	1903	385.1	1151	792	953.3	1026	705.7	911.9	904	2114	1682	3329	1742	7513	6174	7013	10350	9738	18790	13060	25390	21650	27220	27420	23520	21870	11660	10520	6902	6751
2022-272T09:36:01.448	82.05	325.6	399.4	188.2	82.1	117.8	202.4	105.2	208.5	47.37	40.57	203.4	269.9	253	607.3	442.4	592.7	514.1	641.6	621.9	729.9	1077	1303	971.6	1901	1535	2575	2571	4953	3457	7551	6311	18820	16570	21150	26680	23700	33090	32390	36700	19720	35180	11190	19610	10420	15040	10930	11130	10080
2022-272T09:36:03.448	263.3	394	286.1	565.5	245.6	346.7	213.4	540.8	256.5	246.6	316.9	216.7	278.1	360.8	481.9	337.1	478.5	526.9	1006	913.4	2580	1440	2170	2830	3435	3495	6546	6175	13420	10610	24330	17660	28900	29420	27470	29580	28470	36220	31910	40240	30880	30410	23390	15500	9628	8309	8229	3787	3701
2022-272T09:36:05.448	565.5	1053	628.1	376.2	500.9	712.5	543.2	551.2	316.6	691.6	327.1	556.1	676.3	492.7	1146	1274	1693	1810	2714	2093	4081	3295	4418	5322	8711	6445	13500	10400	20130	19550	27430	25680	33060	30890	26670	33330	27750	39180	34800	35400	31340	39970	25670	24560	14820	19140	4404	4804	1947
2022-272T09:36:07.448	300.8	325.6	239.6	211.2	240.2	251.8	307	255.9	263.4	471.7	134.7	595.4	870.8	270.6	1151	1724	1628	2605	2391	4324	2458	5692	3445	7166	5438	7655	10550	14700	20260	23570	30510	32010	21900	31990	27750	29780	27360	36990	36310	28420	31940	14490	13540	7552	7883	6295	4541	3077	2744
2022-272T09:36:09.448	309.9	228.9	126.6	366.2	157.6	225.9	177.7	109.6	262.9	366	270.5	209.8	618.9	498.9	635.8	861.4	1244	2004	2253	3474	2458	4094	4451	5667	4998	6727	8827	7228	13510	12000	22450	19230	23760	30560	31290	28220	27610	29060	30190	22160	25530	23040	13880	34650	16300	22540	18700	14710	8971
2022-272T09:36:11.448	157.3	64.18	172.2	124.2	106.8	138	25.48	166.6	146.7	296.6	474.9	401.7	304	622.7	404.2	970.2	1273	2661	1351	4077	1466	6622	2763	8912	3095	8658	3689	13850	6356	17640	12110	22550	16580	15550	21840	28400	29480	32330	34510	19840	25210	10770	10490	15750	11460	13390	9854	10590	9179
2022-272T09:36:13.448	232.5	367.5	226.6	200.6	123.7	0	266.6	108.3	248.2	325.4	307.5	478	249.7	439	385.3	380.7	736.6	981.6	935.7	967.4	1202	1934	1870	2234	2339	3668	3027	5696	4526	8071	11070	13320	4950	21830	14570	7179	22800	10170	21400	10900	7660	15150	8916	19080	12060	17710	13240	7228	8414
2022-272T09:36:15.448	401.1	314.3	311.1	480.6	262.8	438.6	64.55	202.7	386.5	443.2	183.6	202.9	142.3	675.9	664.6	653.5	314	812.2	504.5	1197	792	2247	714.4	3052	1354	1890	2218	2917	4500	3434	7022	4679	25000	14740	23270	21410	27610	19740	34150	22710	32300	37210	27170	30610	29780	23950	19630	19400	5566
2022-272T09:36:17.448	7086	3362	1582	397.2	588.7	475.9	753.8	883.3	956.7	687.7	529.4	1259	1232	1369	1479	2429	3020	3191	5789	4910	8778	5491	11650	8807	17480	14850	21760	19730	22310	23520	27240	25680	28690	23100	21340	29240	21280	31800	25130	32090	28160	30190	26480	40560	23290	34230	22390	15580	7329
2022-272T09:36:19.448	542.3	306.6	575.1	262.3	339.4	302.4	455.8	551.9	512.2	412.7	743.7	265.5	498.8	493.5	659.5	498.6	609.9	765.4	1066	928.2	1049	1239	1884	3683	4894	4630	10870	9664	17850	17090	26880	27350	14410	30500	30900	16310	21320	19950	29900	21630	19660	24690	20400	32190	18270	23380	29120	19060	14210
2022-272T09:36:21.448	800.9	551.5	742.9	800.4	485.4	633.9	510.3	538.4	618.8	361.6	738.2	302.3	563.7	591.9	865.5	445.4	1935	616.4	5027	1020	6003	1139	6555	1911	12880	2614	19890	5269	25120	6342	24020	9950	6510	14540	7292	17020	15870	20970	23470	22720	22800	22160	23350	24450	23120	31760	24410	46060	37010
2022-272T09:36:23.448	1159	981.2	810.3	904.9	719.2	947.7	626.6	713.2	553.7	713.2	624.4	897	865.9	502.9	648.5	578	359.5	1018	1272	2189	2175	3718	3298	3645	6209	6766	5310	5975	8250	5504	11060	3138	5818	4172	13690	7375	29980	16170	30110	25680	22770	20760	22410	22070	26810	25530	42500	48640	51440
2022-272T09:36:25.448	666.3	494.7	354.8	550.9	516.7	557.5	164.6	345.8	270.7	780.9	198.8	439.9	302.2	261.2	111	196.5	338.7	184.9	774.9	1235	956.8	1639	1479	2227	3770	4722	4797	5268	4032	4908	4369	9568	3078	3110	3531	3316	4894	7171	8197	9028	9883	12440	17120	15690	29290	19840	25280	29500	32250
2022-272T09:36:27.448	297.9	531.2	386.8	454.8	739.1	556.7	107.8	774.2	854.3	417.5	468.4	688.4	405.6	683.4	1001	440.8	894	647	1042	1004	2540	2159	3019	2472	2921	3463	2460	4180	2857	2278	2541	4084	6747	2637	2326	8690	5684	14010	9581	17090	9971	21230	10010	20880	12040	19330	11000	15910	14370
2022-272T09:36:29.448	347.2	272.8	325	281.8	220.3	480.9	506.1	621.9	105.7	395.9	179.8	560.9	312.3	530.7	198.1	668.2	331.6	660.9	309.3	1358	655.2	1403	639.9	3362	497.8	3279	1838	2507	2406	2482	2437	5687	2117	3774	6390	3353	8876	6201	10210	5992	8925	8233	8764	10990	9170	8126	9782	11870	13660
2022-272T09:36:31.448	694.8	368.4	260	361.1	163.3	285.6	339	232.3	208.9	645.1	417.3	198	562.8	148	660.5	555.6	594.7	211.7	488.3	584.7	685.9	725.1	1558	1032	2009	1714	1900	1486	2165	1448	1776	1157	1977	2758	4247	4113	4500	6301	7924	7557	7323	9048	8873	8900	9952	9937	11700	9899	15700
2022-272T09:36:33.448	283.3	159.8	247.8	413.9	223.5	437.9	341.5	492.4	217.2	284.5	301.7	391.8	359.7	495.3	499.8	343.3	545.3	413	497.4	567.6	553.7	929.6	341.4	1088	991.5	1861	1832	1863	1306	2447	1953	1276	3419	1522	3595	8098	5478	12710	8580	11450	9748	18970	10620	17900	12130	15270	12150	20690	18640
2022-272T09:36:35.448	738.7	474.8	183	506	144.2	389.1	399.3	434	166.6	324.2	262.3	294.4	326.3	352	298.9	273.4	521	259.1	597.7	1271	354.9	1072	1260	1498	1639	1815	2174	1256	2548	1998	3920	3320	3582	3492	7077	6478	9768	11530	14440	11780	14460	14670	15580	16620	17000	16040	15600	16630	18960
2022-272T09:36:37.448	358.8	308.5	325.6	256	305.3	341.9	274.6	115.1	96.84	74.04	391.1	152.1	425.8	334.6	177.5	268.8	535.2	288.1	936.4	1005	1125	381.1	2221	1749	1453	1147	1170	1967	1738	1380	1840	2056	3574	3974	5980	9395	7577	15630	13810	15380	14410	19160	19250	23760	20430	20560	16640	12130	13890
2022-272T09:36:39.448	310	400.4	307.8	638.3	404.5	339.1	258	61.24	523.8	248.8	296.5	232.3	343.2	914	471	912.5	866.8	1036	1817	1783	2838	1197	2760	2550	3180	1847	2650	1303	1047	1368	2860	2155	4507	4712	8216	10870	11350	15370	17530	14190	16780	16240	20890	17870	18620	17510	18120	15080	23100
2022-272T09:36:41.448	551.6	609.9	356	338	364.2	364.5	416.1	326.6	212.3	314.2	450.3	459.5	697.4	537.5	867.8	897.6	1145	867	1382	1509	2592	1861	2001	1410	2690	2066	2130	1598	2482	1685	4846	3585	5097	6631	10260	9353	12700	12050	12710	12940	12900	15270	15460	13890	12540	11430	9625	17720	11600
2022-272T09:36:43.448	388.6	603.1	390.7	326.4	520.9	389.8	371.3	884.6	634.7	375.5	1119	964.3	1094	625.9	921.7	1322	545.5	823.8	1342	731.3	1781	1796	2177	1622	2289	2426	3342	3968	3006	2882	5162	4631	5625	5751	6915	7127	9344	10860	11990	11030	12770	11850	12730	11220	11060	13280	13190	10110	9690
2022-272T09:36:45.448	625.3	697.7	478.2	661.1	367.6	719.4	525.3	547.1	603.1	634.6	327.1	732.8	305.1	593.9	718.1	554.5	935.3	705.2	1033	682.6	1407	1649	2025	2059	2079	3627	2505	3281	3342	3555	5001	5543	5434	6515	9059	9536	11310	15860	13340	13450	13600	15590	14110	16380	11660	12820	11230	12600	10700
2022-272T09:36:47.448	779.2	500.6	852.4	726.4	790.9	510	1139	853.8	779	601.6	1103	545.8	190.9	571.1	1371	704.7	1210	742.4	1003	1204	2572	2079	3011	2680	3461	3056	3112	3167	4430	3741	4758	4881	10070	8472	12390	13880	15740	21820	17900	17700	14040	21850	18400	21040	14870	13490	13140	12490	8125
2022-272T09:36:49.448	983.1	866.8	997.7	555.4	778.6	1024	1163	1219	1072	1062	818.5	263.2	859.4	665.7	1762	770.3	1818	970.6	592.2	585.8	2245	2165	2595	3087	2849	4070	3760	3325	4275	4482	6192	6565	9553	10750	13070	16280	16070	19630	20670	18530	16100	22080	20200	22330	16420	14030	11740	10980	8307
2022-272T09:36:51.448	1856	1478	2287	1670	1544	1106	611.3	1579	999.1	1356	1101	1137	1223	643.7	722.7	1848	1297	1433	2004	1981	2243	2458	2368	3171	3821	4998	3837	3808	4841	5067	6303	9049	9452	9754	13320	13650	15610	19410	17980	17830	20150	21640	20300	21910	23770	18110	23180	16840	19720
2022-272T09:36:53.448	1531	1515	1974	1072	1474	1412	850.9	1155	1159	743.9	1091	712.5	1171	1704	1749	1124	905.9	1895	1677	1649	2074	2844	3030	3714	2923	3020	3130	2553	2256	4395	4534	5934	6382	9559	13300	12940	18830	19720	18980	19920	18390	20330	20330	23670	20390	26980	17000	19820	11910
2022-272T09:36:55.448	870	605	803.2	861.7	399.5	685.2	731.7	413	208.3	575.4	700.5	268.5	651.8	1303	829.7	1016	775.5	1694	1845	2900	3462	3237	4385	3398	3603	3183	3829	4710	4281	2385	6030	5301	4132	7199	10910	10750	13290	15580	17350	16380	15670	15940	16830	18330	16540	14610	13320	14420	20280
2022-272T09:36:57.448	1617	1304	726.3	656.5	1124	817.3	550.9	366.7	612.4	1083	1228	1133	1339	590.9	1120	678	1706	1162	1353	2405	1389	3148	3045	4760	3529	4467	4357	2654	3297	5309	4725	5114	5147	6549	9852	10940	13110	14280	16710	13770	16480	11690	14190	13330	13490	12420	11370	12100	11870
2022-272T09:36:59.448	992.9	673.2	1081	936.4	563.2	885.4	689.3	625	1329	1412	548.9	834.1	525.9	1451	1179	737.7	389.7	800.3	805.6	1499	1204	1837	1738	2735	1411	3091	2814	2874	2719	4334	2793	5999	3122	4550	5985	5375	7797	8243	10410	8048	8757	8636	9765	8591	9107	9687	9673	10500	9682
2022-272T09:37:01.448	511.7	618.4	499.4	442.6	276.1	226	853.2	535	261.5	1072	543.9	603.2	707.7	895.5	772.2	911.1	1028	648.4	744.7	1117	883.4	1043	833.8	1645	1156	2387	2343	2996	3537	2188	2522	3273	2793	2231	3672	7240	4994	10480	9634	9616	9038	10960	10230	12040	9837	8927	10820	10350	10170
2022-272T09:37:03.448	664.7	554.4	394.8	480.2	890.5	388	706	379.6	745.3	632.1	471.7	673.8	514.7	501	637.7	531.8	804.8	829.6	767.9	1514	1597	1131	1404	2134	2857	1640	2599	2228	3170	2200	3362	3817	5579	5066	7632	10660	12830	17900	15620	15510	14070	16770	15170	15900	13160	12780	10820	10150	7911
2022-272T09:37:05.448	1288	1395	703.8	954.9	822.3	1006	363.8	266.1	1031	644.2	497.1	711.9	652.9	104.2	407.3	281	1027	1191	1258	962.1	1418	2010	2337	1080	1916	1517	2178	1716	2519	2980	4150	4001	6608	5980	10960	12940	12870	18460	17760	16360	12360	19680	16400	22720	14630	12780	10550	10180	9770
2022-272T09:37:07.448	623.7	1252	842.2	877.2	433.4	693.5	1143	847.7	937.7	817	814.8	1135	1718	944.5	1166	671	1084	1215	2276	748.5	2002	1651	1863	2492	2453	2374	2241	1961	2343	1729	2506	4453	6294	6749	11440	14020	16300	20060	20110	19910	18490	21450	20500	28030	19650	17880	13080	13400	12490
2022-272T09:37:09.448	1390	955.2	610.8	1030	1176	1315	1353	1930	1151	2040	1258	1403	1511	2171	1860	2181	1474	2686	1111	2288	598.6	3045	1623	3148	3369	3436	2923	3052	2408	2883	2426	5904	4882	6902	12160	11600	17760	18240	25150	18830	24090	20060	28090	26970	26840	16010	26180	12350	27940
2022-272T09:37:11.448	792.8	402.2	172	753.8	749	336.2	559.3	484.4	620.6	483.4	618.3	779.8	570.8	784	789	787.8	701.5	872.9	925.2	1897	1542	1833	1642	2885	2675	2997	3151	2214	3422	2956	2996	3500	4981	5614	8373	8280	12030	19250	19560	14510	20910	9128	18600	11960	23520	28310	16260	19100	12650
2022-272T09:37:13.448	1271	498.2	1027	350.5	861.4	627.1	469.2	448.8	819.8	478.5	805.9	1085	1545	748	1404	975.2	1756	1129	1960	882.1	1711	882.2	2874	1062	2761	1848	3928	2200	4928	3271	4846	3306	9362	8462	10900	17420	15090	21680	21860	18200	17210	21640	18370	25900	19880	15410	13370	14450	12950
2022-272T09:37:15.449	848.1	382.2	928	679	690.4	543	1346	817.9	1029	641.9	1151	620	1147	737.6	1205	1047	1172	1269	1064	490.4	2348	2587	2924	1227	3979	3164	4596	3228	5272	4722	4799	6919	9125	7831	12850	14940	16620	19330	19830	16220	16710	20550	16450	19200	13900	13000	9630	11130	9233
2022-272T09:37:17.449	1286	1046	868.6	870.7	783.4	1498	970.2	709.3	2675	1478	554.4	664.1	1103	763.5	997.5	678.5	1447	1326	2641	1817	2523	1922	1708	2688	3610	3844	4157	3381	3477	3920	6532	5705	7540	7679	13420	15090	15640	18970	18000	18660	13940	19200	15580	20620	14950	12870	9477	7756	8960
2022-272T09:37:19.449	1070	1052	1283	646.1	1577	561.6	715.4	1219	1489	508.4	1069	522.9	1091	693.7	1051	929.3	1105	1006	650.6	777.7	2167	1278	2260	1930	3423	2986	4093	3189	2444	4467	5529	7667	8087	8395	12970	13580	13890	19470	18450	17560	17440	19700	17110	18390	18630	13260	9336	8353	8702
2022-272T09:37:21.449	1868	992.4	1012	1135	1817	1544	1487	1345	1076	1328	1332	1207	829.3	1500	1579	1287	1193	1029	1327	1785	2153	2830	2194	2419	3685	3734	4119	2438	3874	3209	5807	6894	7055	8307	13810	12870	13860	18830	18330	16050	15830	17950	16080	18060	15100	12760	9847	13360	13210
2022-272T09:37:23.449	1152	2065	1083	1586	1375	1370	1286	1345	1172	1504	1638	856.4	1226	1346	1248	1042	1678	1288	2288	1299	2075	1376	3017	3301	3320	3555	3633	3537	4073	4525	5929	6007	6780	8001	11350	13580	15700	18700	17040	16910	14640	17770	17150	17300	15030	13900	11810	13270	12790
2022-272T09:37:25.449	1734	1072	679.5	419.5	1436	396.3	1534	719.5	1403	1006	1356	940.7	550.7	759.2	1066	1917	1347	2652	2315	2897	4059	3795	3976	2374	3112	2235	4705	2249	3364	3748	4726	6238	6177	7308	11170	12380	12870	18160	16740	17490	15700	17360	16520	16970	15010	13980	15590	17650	19390
2022-272T09:37:27.449	1728	1260	2232	589	1176	930.9	1376	1751	1087	1505	1387	953.1	727	601	1850	718.5	1627	909.5	1163	1092	1630	2995	2770	3254	2936	3006	3908	2495	3282	4291	3726	5809	6118	6944	10470	12900	13260	17240	17840	16430	14430	14460	12470	17220	14640	11420	10430	7682	11170
2022-272T09:37:29.449	732.1	488.7	1143	1036	1696	1377	1551	750.6	963.4	804.5	895	823.2	672.8	822.6	477.4	1019	760	1062	1042	1150	1614	1663	2781	3025	2273	4148	2824	3227	2285	3239	3119	6107	6074	6913	10530	13660	12210	18580	17540	16650	14050	16650	15420	17580	13410	11970	9123	7809	8080
2022-272T09:37:31.449	1215	1591	921.5	1348	764.8	1011	1059	1089	1974	1636	1326	297.5	521.1	1287	1063	550.4	1155	1240	1894	1583	1699	1406	1333	2003	2876	3921	2275	2440	2972	3070	4424	7228	6482	7936	11310	13280	14960	17740	18440	15700	16420	18970	15240	20140	14000	12990	8460	8476	6660
2022-272T09:37:33.449	1105	819.6	857.7	815.3	1011	1279	1759	847.8	890.1	429.3	649.4	742.3	973.8	981.5	1110	711.4	1171	1353	1755	1617	1519	1420	1885	2700	3657	2881	2427	2469	1908	2289	4845	5221	7910	8809	11070	13670	14750	18110	16870	15680	15200	16950	16630	19480	12320	11240	10440	8360	6621
2022-272T09:37:35.449	1859	1534	1576	984.8	978.3	863.3	203.2	1195	1505	1147	714.2	1015	763.9	263.1	614	676.4	660.6	1601	1198	1135	2711	2970	2384	1174	3126	3624	3074	2562	3096	2679	6178	5383	10210	11230	15060	14210	16270	18040	17780	18120	15580	22370	17460	18340	14000	12450	8122	10480	9115
2022-272T09:37:37.449	1354	1403	2215	977.6	545.2	818.3	1298	1809	868.7	1288	972.9	941.1	1399	953.6	1345	953.7	1363	2068	1002	1564	1792	1936	2967	3127	2512	2317	2476	2697	2683	4167	3672	7973	6961	8310	11100	11380	13540	16130	17590	16300	15650	14490	15620	17400	14540	13110	10560	11430	11110
2022-272T09:37:39.449	718	994.8	648.1	644.4	1068	1233	1125	1380	876.2	1030	1270	1087	678	909.2	1075	1274	930.8	1577	1113	1323	1422	2043	2332	2006	2298	2091	2583	1972	2680	3240	4666	5363	6891	9301	12220	13230	16090	16160	16700	15450	17420	14420	16370	15670	12380	10680	9175	8720	8629
2022-272T09:37:41.449	1128	720.3	1498	1423	1132	1284	657.5	743.3	894.6	1837	1351	1392	1278	1394	1145	506.5	1760	1619	1235	2019	1626	2153	997.4	2036	2212	1952	2256	2455	2825	3504	4938	7267	8903	11920	12070	16170	15720	17720	18770	16750	14820	21670	16510	18060	12340	9787	10040	8206	6206
2022-272T09:37:43.449	1636	1147	776.6	821.1	1677	1203	1471	1939	865.2	629.1	1352	1005	2100	944.5	1549	909.5	1752	1913	1266	1514	1450	1940	1768	2432	3223	2838	3355	2668	2744	3057	6873	8884	7682	11100	13170	12730	14900	17620	20020	15260	15820	19490	17730	17660	13570	9053	7938	8716	8183
2022-272T09:37:45.449	522.4	714.4	868.1	903	1066	709.6	281.8	707.1	819.4	147.4	1036	759.9	1159	337.1	812.7	1649	1062	1006	1682	1164	1645	1631	984	1576	3476	1234	2666	2919	2867	2467	6172	6421	8769	7138	11620	13740	15340	18600	18350	17210	13810	16960	14770	14040	10340	9380	8766	6927	7524
2022-272T09:37:47.449	861.5	1440	940.6	1035	447.9	1143	638	1594	827.2	782.3	1027	925.3	855.7	689.3	920.8	383.8	1100	661.5	1534	1485	1524	1912	2227	2457	2645	1304	2544	1906	3635	3354	4953	6706	6382	9146	12990	15120	17020	16370	17810	15470	14850	16060	13560	13710	11680	8928	7746	7058	7998
2022-272T09:37:49.449	1147	612.4	1586	784.3	1107	994.4	1309	1021	863.4	1044	504.7	1229	456.8	1830	1406	409.5	738	1058	1090	1419	1071	1582	1823	1727	1742	2186	3463	2580	3942	3939	5005	7871	6878	9419	12180	14420	13960	16370	16900	15060	13480	15480	13810	12900	11100	9774	6946	6779	7586
2022-272T09:37:51.449	910.2	1753	1367	1145	1418	1118	1462	1103	858.7	1103	1726	1540	1125	782.7	788.2	1290	1237	922	1308	1390	2507	1770	1883	2488	3592	1666	2639	1807	3779	2951	7146	7333	10440	12530	14790	15560	18380	16340	17080	16820	16230	17470	15230	16110	13060	10880	7264	7532	7446
2022-272T09:37:53.449	2207	1586	1208	1747	1533	1456	1810	1262	1220	955.6	488	883.7	1029	1331	914.9	914.2	1049	561.5	1939	1625	1372	1525	2207	2764	4097	2652	2720	2538	3851	5408	6312	9021	10100	12210	14400	15680	13540	16030	17140	17720	14340	15280	15650	13860	11300	10730	8890	10080	13470
2022-272T09:37:55.449	1045	1489	1118	417.6	555.5	816.4	1156	1660	633.3	1583	666.9	981.8	818.4	1878	1427	1167	1191	1291	1699	1722	1768	3253	1627	3761	2052	3054	2237	3411	3006	4934	5654	9247	8641	7894	12800	15970	17390	19780	17240	17260	18150	18950	17670	16150	14370	13640	12750	13340	10520
2022-272T09:37:57.449	801.9	1663	778.1	1568	688.1	811.9	665.1	931.3	579.9	534.8	838.3	945.3	895.9	1569	512.8	1395	1715	3147	1090	2210	948.6	3450	2190	2507	3543	2438	2523	2752	3030	3179	6262	6752	4972	8593	13540	12010	15640	16730	16470	13150	14670	13540	12250	13700	12720	10600	7277	8036	11650
2022-272T09:37:59.449	902.5	408.7	535	579.6	768.5	716.1	602.6	444.5	603.7	976	810.2	843	1091	1072	768	1135	1327	1389	966.8	2159	338.3	1147	1395	1833	2610	3010	1587	1748	1916	3925	3980	5575	6004	7547	11410	12570	13340	17070	15460	13860	13100	12950	12020	12980	10760	9207	8040	6897	6558
2022-272T09:38:01.449	1363	996	1261	1228	1181	1053	1006	672.6	594.6	1154	863	766.1	1210	791.5	1042	550.6	1469	914.5	1166	396.4	1177	1474	1950	1836	2970	2136	2674	2006	3039	2612	5130	4487	9442	9745	11920	14160	16840	15570	18670	16850	16660	17520	14600	14800	12100	10360	6797	6818	6455
2022-272T09:38:03.449	1415	1289	1070	415	775.4	637.5	1521	1225	1306	765.8	1265	1646	1019	587.2	844.1	672.7	815.6	490.9	1682	1329	1576	2527	2975	1631	3275	1822	2110	2275	3293	3206	5442	8189	9375	10180	12640	13970	14040	18490	18250	15090	11990	16170	15510	17000	12520	9639	7062	6850	5998
2022-272T09:38:05.449	1505	1465	644.3	1045	676.4	1094	1149	748.3	625.7	638.8	1499	1152	1065	1201	1293	671.8	474.9	1400	622.1	1305	1008	1079	1910	1338	2975	1739	2530	2877	2475	3758	4174	6824	8738	8070	12950	13530	16420	18310	16060	15530	14910	18380	16370	17730	13000	10760	7746	7436	7436
2022-272T09:38:07.449	1616	985.6	869.6	1698	1564	1163	1002	1432	1409	1861	672.4	938.9	1010	1148	1015	1076	715.6	368.4	1078	1678	1662	1739	1909	2204	2140	1597	1143	2479	2070	3659	3026	4503	5573	9529	12540	11460	14870	17920	17210	14280	14140	14900	16580	16170	13220	9897	7639	7349	6776
2022-272T09:38:09.449	929.8	1121	1407	1076	791.6	1346	1052	1320	1365	818.3	1287	982.1	837.8	968.2	377.5	799.6	2190	1480	1348	1600	1475	1451	1603	1156	1325	1338	2410	2337	2054	2695	4638	4845	7364	8372	9637	12670	12680	16180	15240	14830	13360	14350	14260	15080	10740	8918	9914	7861	7246
2022-272T09:38:11.449	724.5	1259	562.6	402.5	1586	806.4	779.1	1076	1050	1203	1656	705.3	530.8	958.9	1262	479	571.2	1044	1063	911.7	1429	2213	1952	1740	1945	774.4	2804	1377	1405	3135	4168	4417	7121	6421	10400	13380	13930	16750	14940	14420	11840	15510	12660	14540	10910	10430	7579	7322	5051
2022-272T09:38:13.449	1595	944.1	1183	1476	1236	993.9	1081	813.7	1176	759.7	674.8	968.3	670.1	988.5	673.4	1719	791.7	1100	1206	1163	1388	1039	1360	1696	608.3	1771	1912	1547	3108	3010	4215	7075	5356	6668	8983	10420	14210	14180	15530	13780	11380	14430	12450	12560	9674	8825	7372	6023	5087
2022-272T09:38:15.449	1536	850.1	1058	985.2	1113	647.7	646.9	854.4	984.9	956.3	648.6	397.3	890.1	1383	577.8	1564	1091	1487	1807	751.7	1608	1045	1084	1794	2449	1763	2254	2436	2475	2220	4692	3158	6569	6424	8470	11900	12900	16870	16880	14780	12460	13810	12160	15800	10200	9339	6761	5572	5233
2022-272T09:38:17.449	1820	1165	1463	1357	805.9	823.5	1028	1142	1051	639.5	1312	1127	881.5	1254	1098	536.9	1573	295	1609	1661	1153	1222	2134	1337	1611	2451	1877	1463	2550	2850	4088	4747	5960	6583	10860	11760	13670	17450	18130	15350	13480	16600	13650	15760	12270	10790	6958	6307	5040
2022-272T09:38:19.449	828.2	953.6	1148	477.5	1147	1214	1509	1513	1089	1136	1676	553	1087	944.4	729.3	1275	520	887.2	793.5	745.4	1428	1579	2371	1686	2883	3167	1866	2332	2713	3044	2949	3486	5342	6977	10260	10590	14360	15970	16370	14690	12620	12890	13630	13260	13060	8822	8571	6474	5250
2022-272T09:38:21.449	1484	1147	1158	1268	1781	1117	1627	2101	1135	1221	1394	1365	1190	1017	912.9	654.3	1459	1713	1992	664.8	1466	1762	1690	2256	2281	1688	2036	1977	3217	1879	3622	5447	6996	6999	9066	11110	13070	17080	16180	15160	12990	13580	13380	13370	12020	9225	8254	5513	6132
2022-272T09:38:23.449	1616	1406	1175	966.1	1217	652.6	1253	1321	995.1	437	912.4	687.8	812.7	1307	985.2	1525	1838	1011	2226	1827	1269	1421	1528	953.5	3208	2089	1929	2095	2744	2968	4002	6408	6959	6546	7819	10890	13230	17260	17930	14050	12920	14280	11690	14670	11850	11920	7524	7057	7202
2022-272T09:38:25.449	1077	1121	1503	384	817.8	1089	984.4	1225	811.8	1995	877.2	1173	1115	1336	715.7	1203	1084	796.9	2163	1355	1829	1738	1600	1503	1816	2705	2408	2389	2445	2139	3895	4073	6536	7435	11060	12120	13860	16030	16870	14450	15080	15180	14230	15230	13830	14100	9553	12600	8804
2022-272T09:38:27.449	942.3	1332	1433	1365	1413	2006	820.1	1365	1284	941.2	735.1	2018	958.6	789.3	1155	562.6	1738	1304	2014	1141	1387	1655	2178	1978	2608	2101	3217	2506	2420	3011	3690	5203	7321	7318	10480	15080	14430	18310	16800	16140	13390	16880	14610	16760	12140	10750	9067	6255	12210
2022-272T09:38:29.449	1156	1140	912.5	763.1	687.8	1279	980.9	1020	608	1221	1143	1102	890.8	745	1037	931.7	813.5	836.9	1332	841.1	1217	604.8	1426	1451	1544	1918	2268	1563	1693	3306	3674	6309	7465	6878	9943	13060	14460	19610	18550	17080	14660	16640	12750	15660	11810	8665	8296	6194	6923
2022-272T09:38:31.449	1098	971.4	715.4	704.2	1146	578.9	1233	642.8	1384	555.8	1260	722.6	684.2	715.3	708.1	605.9	516.3	862	1036	1231	1919	2129	1400	2295	1743	1763	2170	3252	3392	2005	3857	6388	8030	9876	13640	13340	16930	16070	16710	16030	13640	16960	13410	15340	12370	10110	7040	6272	5221
2022-272T09:38:33.449	863.4	832.6	1333	823	950.5	955.7	625.9	859.9	1098	665.7	791.9	957.9	626.7	930.6	644.7	623.1	1788	1048	1914	1168	1680	1703	1953	1319	2856	1002	1832	2150	2771	2959	4207	4859	10140	9700	11070	13760	14800	16570	17180	19350	14100	21180	15980	17910	13100	10400	8425	4722	5028
2022-272T09:38:35.450	985.8	795	492.2	718.6	1414	292.9	1172	560.5	804.7	967.2	1005	974	777.8	613.4	901.5	501.1	825.6	1077	1422	849.3	1005	1765	2297	1138	1253	1902	2049	1782	1705	2838	5746	7304	7976	10720	13270	13090	14200	17310	17060	14680	15030	14360	15430	15100	10870	8345	7225	5663	5394
2022-272T09:38:37.450	871	772.5	1241	1512	1456	1690	794.2	1250	1464	1502	1444	1154	744.4	1502	753.5	1364	583.7	626.2	1447	1330	1870	1487	784.2	2675	1882	1385	1310	1810	1917	2271	3696	5555	8695	8366	11120	11160	14310	18040	16830	15150	12920	14600	12160	13590	11580	8124	7304	6972	6760
2022-272T09:38:39.450	2369	874.6	932.9	1252	504.3	418.9	1003	918	927.7	824.7	588.5	1193	1167	902.1	1627	585	883	1140	611.4	1207	664.9	1813	1644	2962	1471	1453	1822	1571	2671	2588	3814	5624	8647	8311	12190	13040	14920	16880	18960	17230	13960	18810	15060	15710	13010	11350	10580	10150	9301
2022-272T09:38:41.450	2132	815.6	1388	755.7	1348	284.6	1035	901.4	1375	278.2	964.3	549.4	829.4	1312	1473	839.9	854.6	923.5	1436	1986	1453	1500	1705	1732	2029	1440	2050	2539	2774	3142	4156	6680	9250	10400	11200	15170	15450	19040	19090	16120	16230	17910	15240	16970	12590	10420	8622	8348	7061
2022-272T09:38:43.450	1327	1134	865.9	831.1	1294	1128	618.4	1074	649.6	900.7	1389	730.1	366	1256	1602	1203	730.3	1084	1339	795.9	1107	1456	1490	1689	1261	1711	2036	1752	3461	2854	4936	6838	7852	10520	13400	12880	15900	17710	18320	16430	13620	17630	18010	16940	12910	10220	9200	7634	7027
2022-272T09:38:45.450	1363	1136	1251	1206	1287	1429	1113	1217	1174	1208	607.2	485.3	959.2	1052	1250	594.4	650.4	1282	868.6	910.9	1732	495	2146	1654	2508	2703	1818	2488	1732	2514	4944	6947	7289	8657	11200	13740	12830	17350	16930	16450	13110	17050	14560	15630	10960	8779	8097	5900	5727
2022-272T09:38:47.450	1558	773.9	761.6	900.7	597.5	1647	1311	1156	997	1184	1366	427.1	864.5	1805	1188	843.9	1100	751.8	534.1	1098	2269	1446	1867	2106	1804	2057	1898	1797	3495	3768	5223	6869	9181	9399	13760	13230	14570	17860	18160	15220	15370	17320	14580	18200	12650	11560	8260	7172	6815
2022-272T09:38:49.450	1614	720.4	947.3	756.4	1027	1074	1019	1147	1163	1420	1170	1146	1088	1706	1425	1473	602.3	722.4	779.8	1297	1678	1422	2334	1737	2244	2249	2226	2792	2690	4551	4209	5763	6470	9379	11410	11010	14520	18090	18230	16200	11520	14990	14540	14780	13330	7941	7800	5825	6290
2022-272T09:38:51.450	990.8	1112	822	766.5	667.2	1275	575.4	1339	1237	1249	1065	1144	1277	769.9	808.4	1177	1362	1162	2212	922	1191	2161	1726	1607	2762	1188	2329	1780	3244	2963	4446	5927	7659	9447	13190	12490	15830	17030	16900	16670	14620	14160	13010	13520	11250	11070	7583	7034	6005
2022-272T09:38:53.450	1522	1258	1649	1424	1310	1456	1107	1670	1389	522.3	1517	1382	947.5	1348	788.7	715.5	2025	815.3	1292	1245	1760	1135	1863	2236	2323	2775	2053	2444	3144	3239	4222	5776	9862	9957	12880	16450	16150	17350	17580	16480	13730	17060	13890	14200	12100	10160	6324	8619	8131
2022-272T09:38:55.450	869.6	1054	1119	1142	1233	884.7	1372	1116	1203	999.2	840.7	1888	596.9	638.6	714.6	580	1102	1195	901.9	1238	1443	2154	2015	1878	3812	2762	1593	2197	3301	3749	5879	8736	8282	9073	14730	12080	15320	17520	16430	16090	14880	17730	16010	16230	11970	11790	10800	9166	9806
2022-272T09:38:57.450	1654	1112	463.7	1106	823.2	603.8	738.5	1991	509.1	1090	1327	635.4	905.3	582.4	1197	888.4	1159	1206	1035	1081	1241	1350	1945	1281	1661	1759	2555	2072	3356	2666	4931	7646	9956	9854	13880	14000	16220	17880	17010	15970	16220	17160	16470	13700	11620	11340	9944	9178	9892
2022-272T09:38:59.450	1262	1087	738.6	931.9	665.7	849.7	810.4	674.3	627.9	526.3	550.5	1086	563.6	414.3	950.2	718.2	616.7	1193	721.4	1319	1081	1440	994	1204	836.6	1906	1694	1426	2080	3924	4527	8098	9569	10420	12580	15440	15330	19010	16650	18170	16470	19520	16880	16990	12610	9989	8622	6651	8040
[truncated: 15 more columns]

## Sheet: Figure 1d
JADE TOF-derived energy flux for AMU/q=2 (H2+) for Juno's Europa flyby
From Figure 1d in Szalay et al. (2024 Nature Astro.)
Upper energy (keV)	0.0139	0.01532	0.01705	0.0191	0.02136	0.02396	0.02706	0.03062	0.03459	0.03899	0.04406	0.04998	0.05682	0.06464	0.07357	0.08376	0.09548	0.1088	0.1242	0.1416	0.1617	0.1847	0.2111	0.2411	0.2756	0.3149	0.36	0.4116	0.4707	0.538	0.6156	0.7279	0.8119	0.934	1.118	1.271	1.455	1.664	1.904	2.163	2.471	2.818	3.23	3.684	4.212	4.809	5.489	6.213	7.055
Center energy (keV)	0.01326	0.01453	0.0161	0.01799	0.02021	0.0225	0.02542	0.0287	0.03255	0.03664	0.04135	0.04678	0.05317	0.06047	0.0688	0.07835	0.08918	0.1018	0.1159	0.1325	0.1507	0.1727	0.1967	0.2255	0.2567	0.2945	0.3354	0.3846	0.4385	0.5028	0.5732	0.6579	0.798	0.8257	1.042	1.193	1.348	1.562	1.765	2.043	2.283	2.658	2.979	3.482	3.886	4.539	5.078	5.899	6.528
Lower energy (keV)	0.01262	0.0139	0.01532	0.01705	0.0191	0.02136	0.02396	0.02706	0.03062	0.03459	0.03899	0.04406	0.04998	0.05682	0.06464	0.07357	0.08376	0.09548	0.1088	0.1242	0.1416	0.1617	0.1847	0.2111	0.2411	0.2756	0.3149	0.36	0.4116	0.4707	0.538	0.6156	0.7279	0.8119	0.934	1.118	1.271	1.455	1.664	1.904	2.163	2.471	2.818	3.23	3.684	4.212	4.809	5.489	6.213
Ion Flux (cm^-2 sr^-1 s^-1):
2022-272T09:32:01.445	472.6	297.7	227.8	387.8	377.3	53.52	119.6	340.9	235.9	250.4	122.3	207	232.3	512.1	749.9	198.9	755.4	438.4	500.9	432.6	531.2	118.9	1166	543.2	1719	2238	2199	2173	3363	2119	1001	1050	774.1	0	605.6	593.2	458.1	531	351.7	384.9	217.1	319	31.4	106.9	52.98	212.8	49.43	20.56	191.9
2022-272T09:32:03.445	242.4	208.4	249.4	222.9	337.6	236.6	424.5	491.2	668.1	379.2	435.8	101.4	656.7	389.6	1166	406.6	839.7	1103	909	874.9	1229	1206	1447	1078	3629	2570	4108	4913	2994	2431	513.2	727.2	611.6	1064	790.5	258	164.6	129.7	361.1	686.8	524.3	207.6	111.7	441.7	0	265.4	225	107.3	155.1
2022-272T09:32:05.445	130.2	329.1	283.6	388.7	403.2	722.7	626.7	417	541.9	1075	1097	1154	1143	1478	1174	1234	1756	1503	462.3	1462	566.6	1917	365.4	1633	276.6	515.8	1002	885.2	446.1	670.9	642.5	1125	477.1	516.1	753.4	181	414.3	776.3	375.1	342.6	330.9	436.5	309.7	81.5	0	22.98	10.64	106.9	184.4
2022-272T09:32:07.445	136.3	617.8	829.5	419.2	325.7	817.1	610.6	557.1	440.4	589.7	226.6	594.3	156	246.5	678.1	426.2	493.8	116.1	604.8	1019	798.2	642.8	832.5	697.1	1106	1362	1026	895.2	2039	724.1	1244	699.5	1281	999.8	1100	438.6	282.6	398.6	226.3	192.4	322.3	166.6	36.35	206.8	167.9	16.34	198	0	0
2022-272T09:32:09.445	250.6	203.2	581.5	383.7	308.8	272.8	715.2	435.4	227.6	478.1	524.1	550.7	728.3	492.1	531.8	571.3	778.9	478.5	341.9	126.3	455.2	484.3	667.6	554.8	583.3	1732	1586	2694	2754	2421	1629	664.1	562.5	734.1	727.1	447.7	71.34	107.7	257.4	262.3	0	30.62	61.67	381	0	149.8	146.5	380.9	200.8
2022-272T09:32:11.445	219.4	343.1	658.8	539.7	443.2	361.4	453.4	479.5	337.1	308.7	350.5	306.6	426.7	433.2	643.7	490.8	793.3	623.5	675.2	329.7	340.3	236.8	832.5	628.3	917.9	1346	3197	2477	2692	2365	1555	826	779.3	544.7	508.3	706.7	805.8	443.6	337.1	630.1	143.6	157.2	195.5	151.9	111.1	142	78.22	198.5	191
2022-272T09:32:13.445	328.5	511	512.2	704.1	352.5	149.7	296.9	0	705.2	247.5	561.4	522.8	34.17	418.9	742.7	458	561.3	300.1	319.6	0	97.52	341.4	553.9	543.4	1435	553.1	1797	1731	2607	1962	1336	732.6	855.4	191.4	303.8	529	746	103.2	354.7	222	325.6	172.6	42.07	93.51	136.7	155	126	87.24	67.95
2022-272T09:32:15.445	45.91	98.38	412.5	500.5	364.4	354.1	365.2	597	411.3	201.3	512.3	249	675.7	573.2	690.3	332.1	454.9	575.6	367.3	308.7	156.9	190.8	1558	1077	1099	1041	2172	2685	4666	2475	1553	947	474.9	835.7	456.1	621.9	651.8	532.9	502.1	214.5	117.9	317.3	94.29	39.94	30.85	190.4	110.3	0	2.413
2022-272T09:32:17.445	179.2	35.51	482.6	427.3	604.3	566.2	340.1	524	261.7	519.8	253	459	295.2	640	664.2	862.4	452.4	895.2	369.8	137.6	544.4	865.6	1276	645.9	1860	1231	4390	3287	7250	4132	765.3	1307	616.1	147.3	511.7	330.1	536.6	283	608.6	223.4	142.8	193.7	317.8	0	33.22	78.7	120.1	176.3	129.2
2022-272T09:32:19.445	117.7	520.4	333.8	511.2	246.6	328.4	490.6	420.8	252.4	571.8	622.2	2031	1160	1961	2169	841.4	3248	1159	3444	1864	2528	1105	2885	2282	3787	2429	3834	5525	3341	3625	1406	317.7	817.9	683.7	200.4	661.6	751.3	434.2	256.9	593.7	128	390.1	165.1	58.61	278.1	0	62.01	107	135.2
2022-272T09:32:21.445	246.4	366	271.2	428.2	222.1	473.2	399.2	744.2	569	196.8	197.1	364.3	189.9	751.1	1554	1444	1287	1950	965.3	2795	888.7	5024	1584	5923	5147	7298	7683	6815	8106	1269	1618	899.5	88.52	274.7	1361	457.3	808.1	272.6	233	305.9	305.2	387.3	50.63	55.34	279.1	82.15	148.4	125.7	111.8
2022-272T09:32:23.445	103.9	593.3	120.2	288	242.4	368.6	373.8	189	222.1	527.8	378	105	389.6	540.3	680.5	630.1	240.9	101.5	516.5	570	331.9	933.5	1206	1327	1208	2577	3365	4603	5609	2670	2102	325.5	889.2	637	386.5	563.6	396	590.4	280.2	94.47	154.9	292.4	255.3	274.5	91.65	71.53	212.7	203	124.8
2022-272T09:32:25.445	499.2	148.1	251.4	214.7	438.4	436.3	403.4	278	370.8	425.2	350.9	765.6	704.1	571.4	764.3	326	217.8	216.4	455.5	200	389.7	849.1	1089	612.6	1158	1505	2270	3102	3104	3786	1457	1034	443.1	438.4	282.5	583	1014	473.9	221	160.8	73.89	409.5	278.5	163.7	78.26	263.1	73.13	52.58	80.35
2022-272T09:32:27.445	229.5	181.8	40.04	260.8	155.4	397.5	342.9	169.7	468.3	459.8	419	270.6	149.4	553.3	428.6	497	307.1	60.31	115.5	523.6	292.7	386.7	872.9	747.3	1731	1744	3037	2017	3179	1386	1222	817.3	1080	542.2	510.5	478.9	766.6	516.2	276	606.8	192.5	505.4	14.01	374.5	27.08	93.2	97.62	17.02	39.75
2022-272T09:32:29.445	744.2	147.3	357.8	615.5	149.1	231.9	666.7	288.1	426.2	576.3	515.4	338.2	235.4	146.6	223.2	194.7	498.4	242	625.6	385.8	0	265.6	657.9	672.4	2227	2067	1949	2280	2733	2487	1007	709.1	754.1	381.6	1035	554.5	379.2	163.9	139.8	153.3	190.2	0	42.91	115.7	31.38	114.3	23.31	249.7	50
2022-272T09:32:31.445	340.3	373.9	622.7	508.9	701.8	222.2	182.9	159.1	650.3	148.1	564.7	729.4	135	634.5	620	73.18	358.8	109.1	460.1	200.5	295.1	1190	1017	804.2	2528	2100	3584	3393	4920	3388	1486	942.3	1023	1170	478.5	244	249.7	244.8	438.9	140.5	84.43	484	270.3	21.6	87.16	4.899	65.3	378.5	304
2022-272T09:32:33.445	365.8	291.7	431.8	293.5	661	248.6	455.6	418.3	753.2	200.2	854.6	294.9	770.3	390.7	1043	675.4	1258	465.9	378.7	1135	564.4	832.6	2288	1102	3594	3281	5709	4735	4398	2138	1450	869.5	948.7	781.3	913.2	227.4	1072	387.8	671.6	549	66.56	720.3	207.7	185.1	131.5	113.8	36.99	59.46	89.79
2022-272T09:32:35.445	436	284.9	422.3	264.9	389.1	221.6	624.9	459.3	1083	835.8	1485	1604	1677	1796	1353	2400	2882	1868	2706	2714	1913	3705	1326	4001	704.1	3250	609	3805	768.3	1611	847.2	324.5	402.9	797.6	1247	647.8	141.1	346.5	181.7	234.7	210.7	92.97	132.1	127.6	144.9	81.15	0	114.1	102.6
2022-272T09:32:37.445	578.3	327.5	239.2	625.7	597.2	580.7	621.8	376.6	628.9	795.2	840.8	434.9	771.1	453.3	782.9	720.9	528.4	236.1	958.4	523.7	733.2	302	699.2	525.5	633.7	312.3	1280	833.8	1060	702.1	1095	846.6	1383	268	691.8	533.9	719.3	322.1	471.5	231.9	187.3	264.3	358.5	187.8	256.5	39.92	21.03	0	324.1
2022-272T09:32:39.445	63.94	382.6	296.3	466.1	329.1	444.2	832.7	393	379.4	556.3	631.4	961.5	198.1	465.4	655.2	547.5	920.2	745.6	569.1	833.7	1056	1116	1494	719	1682	1829	2386	3029	3765	2918	2281	1252	375.7	296.7	1613	269.6	133	200.3	588.2	552.2	360.5	25.3	361.1	321.4	163.9	155.8	14.66	49.7	150.1
2022-272T09:32:41.445	280.4	304.3	364.4	607.7	371.8	213.8	35.02	663.3	458.3	138.9	623.2	466.2	549.7	223	536.6	544.3	623.5	1090	165.3	673.5	1203	603.8	1012	606.9	1542	2090	3177	2978	3703	3353	1933	1468	639.8	778.3	776.5	366.2	363.5	800.3	669.6	399.1	118.4	283.4	755.2	138.4	259.1	38.28	0	0	25.28
2022-272T09:32:43.445	755	305.4	468.7	375.6	352.1	286.8	221.7	301.4	660.6	548.7	842.9	386.5	306.9	374.9	294.2	2.243	458.7	428.9	409.7	84.76	281	378.7	69.46	696.7	2210	1364	2429	2975	5196	2902	2594	1384	317.3	561.9	460.1	506.6	582.4	337	366.3	290.7	274.7	328.2	261.1	324.8	7.514	0	91.35	1.567	138.3
2022-272T09:32:45.445	287.5	566.9	590.6	268.4	416.3	398.7	478.4	301.9	217.9	463.9	789.2	337.6	428.1	313.2	778.1	390.5	530.1	441.1	108.3	405.9	554.9	795.2	496.8	1213	1378	1573	3121	3272	5063	2149	2394	691.4	510.2	242.9	895.3	435.3	949.6	185.4	246.8	723.2	117.3	166.5	64.9	102.5	152	245.4	152.4	249.2	0
2022-272T09:32:47.445	211.8	424.5	515.2	384.1	617.5	453.6	222.6	273.3	189.5	467.3	457.4	486.9	488.8	581.1	1065	678.4	1066	596.3	553.3	381.9	405.8	1017	413.4	1650	1194	2301	4379	3716	7323	4876	3446	858.6	591.4	495.9	372.3	489.7	842	305.5	158.8	552.2	624	482.1	544.3	74.26	265.7	32.84	21.61	69.91	0
2022-272T09:32:49.445	298.5	164.7	300.7	344	306	616.4	514.2	820.8	1070	1402	1952	1423	2556	983.6	1180	391.3	1610	802.3	535.8	1238	798.1	1123	2536	2358	4711	4894	5845	6572	5951	4962	751.7	616.9	1106	811.8	282.8	271.2	771.6	470.5	456.1	783.6	235.5	142.3	349.8	149.3	14.35	225.5	92.27	107.4	83.58
2022-272T09:32:51.445	283.7	258.9	443.6	359.1	138.7	145.6	214.1	387.1	188.7	317.3	810.4	197.4	809.3	678	1447	3261	2912	3991	3691	5847	3690	8672	5735	9109	9755	7640	11580	3603	6730	889.3	1684	505.8	818.8	943.4	791.7	424.7	14.66	394.2	714.4	40.41	90.08	202.5	388.3	92.09	44.15	241.6	202.4	10.91	264.3
2022-272T09:32:53.445	47.9	172	381.5	181.5	159.8	257.7	211	219.1	314.8	494.7	442.5	927.2	550.6	788.8	924.2	1223	1162	822.4	1119	1124	1303	2044	2163	1949	2940	4718	4448	8563	7107	3821	2656	1269	1574	1055	411.6	322.9	585.3	817.3	287	272.7	169.9	131.1	775.9	326.6	237.8	149.4	36.55	84.38	149.2
2022-272T09:32:55.445	412.1	226.8	411.5	262.1	295.1	220.9	313.3	460.8	780.9	702.8	552.1	526.2	385.9	491.8	788.6	552	442.1	605.2	632.2	736.9	747.9	678	896.6	648.3	1501	3589	3507	4709	4263	3580	1298	2066	281.5	1070	500.6	754.2	493.1	225.2	152.3	246.4	231.2	285.4	137.3	236.3	300.5	239.2	193.1	271.4	0
2022-272T09:32:57.445	603.1	344.7	497.5	0	228.2	432.3	268.8	354.4	273.4	618.8	388.2	539.2	374.7	431.4	485.9	384.4	606.3	100.1	145.1	283.1	741.9	934.4	623.4	1113	1963	2205	2974	2942	4336	2947	1883	1177	332.5	885.4	568.8	877.3	228.4	546.8	200.7	439.6	246.6	218.9	41.42	75.82	14.95	77.08	158.7	73.53	98.94
2022-272T09:32:59.445	546.2	308.2	383.9	150.8	186.3	86.13	584.8	340.8	165.5	377.8	672	280.5	105.8	389.1	516.8	249.2	158.8	321	579.3	109.7	104.4	758.7	1793	1314	1370	1221	3469	2948	4875	3145	2331	596.8	1244	660.1	567.6	574.8	724.2	234.6	636.7	30.52	326.2	61.58	32.47	171	0	0	266.5	359.4	55.19
2022-272T09:33:01.445	227.9	372.9	259.2	259.3	279.5	646.2	580.9	355.3	498.3	158.2	453	419.1	805.5	564.2	830.4	593.9	303.1	426.7	471	503.1	526.6	576.6	669.5	1112	1209	1667	4446	2962	9610	2226	3085	706.4	653.9	550.8	312.2	1042	789.5	554.2	457	350.3	701.7	387.8	245.2	9.378	0	122.7	102.2	87.13	130.9
2022-272T09:33:03.445	457.6	181.2	165.3	202.9	367.4	391.8	417.2	725.9	147.3	433.7	774.3	501.7	407.5	461.1	637.8	331.7	1066	703.7	650.5	891	1573	1800	1959	2031	3486	3500	5878	6655	5367	4560	1733	729.9	1294	302.5	671.9	397.4	587.1	419.5	253.3	303.7	935.6	235.9	212.8	218.1	48.58	252.7	30.43	218.1	66.79
2022-272T09:33:05.445	155	242.4	710.4	372.8	506.8	151.7	518.9	551.3	1120	440	1014	1222	1424	784.3	1426	1722	2768	2277	2771	1937	4090	3665	3436	5060	4453	6416	2854	7249	855.4	3554	834.2	602.6	688.2	579.3	526.2	374.4	1070	344	331.8	306.2	109.7	0	69.74	156.6	98.73	2.175	58.31	211.1	67.66
2022-272T09:33:07.445	149.2	173.3	304.3	754.1	736.9	611.7	650.9	862.1	931.3	1245	1011	778.3	656.7	1258	822.5	393.6	512.2	882.4	510.2	673.6	377.1	150.4	357.9	425.1	331.7	188.7	669.4	276.7	935	338.2	830.1	614.3	450.6	899.7	362.2	1242	1204	398.1	207.3	338.3	420.4	7.761	651.9	84.61	0	85.29	0	45.22	119.7
2022-272T09:33:09.445	361.8	168.9	315	320.8	748.7	600.3	420.8	383.9	182.5	284.6	220.1	413.4	324.6	729.6	800.5	583.2	968.4	1072	801.5	792.1	1106	1596	1138	909	2031	1784	3625	2975	4744	2223	1675	963.4	1171	857	681.2	146.9	423.9	61.72	186.6	139.7	25.32	135.7	295	0	172.5	40.83	54.34	216.1	202.4
2022-272T09:33:11.446	252	311.3	227.3	483.7	429.4	442.6	387.9	681.6	560.1	240	525.6	556.4	540.3	361.8	175.8	968.4	869.2	944	922.1	592.4	1144	1051	1459	1100	1529	1721	4884	3930	4454	3557	1348	667	719.5	694.2	635.7	994.5	529.6	463.1	202.5	594.7	890	107.7	269.8	0	171.4	135.3	24.27	154.9	19.95
2022-272T09:33:13.446	450.3	739.1	305.5	134.5	617.2	273.4	196.2	159.7	473	335.6	371.2	417.9	580.9	644.1	472.2	449.3	1079	647.5	1148	114.3	0	540.5	1116	1238	1816	2190	3439	4396	5350	2978	1137	882.4	103.2	732.5	468	414	469	220.5	91.73	330.5	524.3	290	66.87	298.4	17.48	90.23	173.9	206	63.74
2022-272T09:33:15.446	230.1	346.3	514.3	549.4	262.1	290.8	587.5	331	377.7	444.7	430	663	561.3	268.5	390.9	73.74	838.8	606.5	411.2	601	209.5	733.3	1237	1130	1964	2089	2882	3779	5259	2985	3396	1002	1127	327.1	303.3	476	1046	412.4	228.4	605	264.7	178.2	77.01	14.6	127.6	108.1	31	377.1	52.64
2022-272T09:33:17.446	578.1	260	716.8	378.3	297	733	786.6	546.4	449.4	209.6	457.5	473.6	801.8	591	408.3	282.2	891.3	445.5	222.1	199.2	704.3	313.3	1246	1566	2883	1814	4073	3662	7767	4192	4061	1288	1346	887.6	360.4	894.8	365.9	402.7	430.4	215.9	588.2	102.2	273.2	101.2	96.05	135.2	187.9	214.7	100.8
2022-272T09:33:19.446	412.3	674.2	275.8	499.7	447.5	474.7	934.8	980.6	1048	861.1	1578	604.9	1331	768.5	1333	1370	1693	919.4	811.6	810.3	1664	829.3	3200	2754	5382	4840	7377	6821	11100	6658	3219	1027	113.2	500.5	366.6	305.8	476.3	351.7	74.81	62	308.6	595.1	318.9	30.17	163.8	104.2	0	0.6287	14.33
2022-272T09:33:21.446	421	227.2	168.1	264.7	326.3	298.9	427.3	184.6	96.57	604.1	183.9	1030	373.3	2232	916.6	4785	4770	6990	5742	7346	10140	5887	12030	3853	13110	4042	10070	3106	3939	1344	1079	882.8	230.6	719.2	668.9	228.2	526	122.2	359.2	561.6	231	198.4	388.6	255.4	50.01	84.01	1.171	84.18	58.34
2022-272T09:33:23.446	264	265.4	140.7	335.7	410.1	248.3	316.9	99.65	172.5	508.8	911.3	862	554.2	1724	786.3	1225	1322	1186	1242	1212	1460	2700	3637	4393	4416	8071	8530	13020	8144	4915	2099	893.9	913	790.1	758.2	489.9	607.3	161.2	313.7	367	150.4	107.3	271.5	32.77	49.4	278.6	146.7	90.09	60.45
2022-272T09:33:25.446	399.6	275.8	138.1	204.8	26.97	530	177.8	455.6	334.7	285.7	208.4	542.5	251.9	495.4	470.1	1300	271	552.6	123.1	315.2	713.6	1525	903.5	1857	1817	3923	6503	5864	6255	5141	3096	511.6	334.5	851.9	64.55	1241	297.9	926.3	457.9	231.2	493.4	275.3	207.2	28.23	166.7	70.28	0	67.68	0
2022-272T09:33:27.446	174.7	288.9	432.8	423.1	152.1	141.9	123.9	387	312.8	133.4	300.3	581.8	496.4	793.8	384.4	977.3	1149	632.1	350.3	461.5	697.7	555.6	1457	1436	2787	2196	4082	4795	5781	3605	2849	924.6	862.5	630.3	651.3	457.6	455.5	82.97	192	147.4	355.3	147	0	163.3	235	104.3	0	118.9	26.1
2022-272T09:33:29.446	511.6	723	80.66	218	207	468.4	102.3	406.9	460.5	477.5	258.6	526.4	305.9	424.8	205.6	71.39	398.5	142.1	502.8	310.8	691.7	570.5	1330	1442	2058	2792	4208	3593	4001	3188	2460	1345	414.2	464.9	1023	529.5	585	405.1	262.8	447.5	215.8	56.03	366.9	379	251.8	181.5	0	131.9	57.76
2022-272T09:33:31.446	269.2	124.3	314.9	356.6	285	306.7	371.4	91.2	80.49	447.3	267.1	638.2	419.2	344.8	555.5	215.6	138.2	272.6	296	501.5	406.4	1446	899.4	2101	2527	2369	4724	4357	7027	3794	2196	471.4	305.4	588.8	48.66	958.1	592.5	348.2	347	168.4	339.7	72.08	267.3	272.9	0.07986	28.58	7.246	8.579	0
2022-272T09:33:33.446	399.8	479.7	312.9	264.6	522.6	263.6	728.3	407.9	300.2	219.8	621.7	552.8	696.9	1236	822.9	886.7	750.2	402.3	867.2	827.1	1788	1493	2525	1606	4237	3198	6348	6481	5215	4493	2806	1063	439.4	672.8	515.3	904.6	237.6	820.6	205	306.1	105.1	272	281.4	197.3	21.3	0	46.57	0	20.54
2022-272T09:33:35.446	258.5	375.4	650.5	355.9	334.3	835.6	661.4	834	649.4	709.1	1354	921.3	1225	1207	2297	702.6	2389	1787	3238	1661	4645	4066	6160	4657	8774	10620	9120	8768	5324	6862	2009	1315	492.7	560.2	439.8	447.9	349.1	518.3	264.2	509.2	53.13	259.2	483.7	0	0	94.31	177.9	193.4	19.49
2022-272T09:33:37.446	148.2	411.7	718.5	814.7	655	779.5	1145	1593	898.7	1966	1545	2262	1827	4147	1077	4462	1350	3674	1026	4136	381.2	3462	188.9	1468	513.8	689.7	39.38	668	806.5	1108	526.9	264.3	579.2	736.5	635.9	543.3	258.1	0	618.7	97.93	393.8	168.9	55.12	37.3	27.35	194.4	0	82.99	0
2022-272T09:33:39.446	235.5	514.5	626.5	553.9	433.6	465.8	330.7	526.1	577.5	458.8	229.7	256.4	773	1256	1194	979.8	450.2	741.4	636.7	643.2	1492	1236	1783	831.9	2837	1520	3374	2052	4606	1651	1613	1096	663.5	699.2	459	508.3	587.4	210	151.4	532.7	452.1	113.3	0	145	191.7	123.5	43.62	71.31	258.3
2022-272T09:33:41.446	290.9	347.6	305.8	367.4	355.3	543.6	678.5	225.6	400.2	536.5	241.9	753.3	772.1	886.3	1258	154.4	1228	288.4	825.2	1013	1645	1071	1543	2062	2018	2895	7036	5137	6030	5159	1805	1296	452.1	666.8	664.7	1182	426.5	330.4	106.3	573.2	43.06	108.3	274.9	60.72	61.91	0	73.4	45.05	43.4
2022-272T09:33:43.446	185.4	376	301.1	284.2	367.1	253.6	277.9	547.9	140.8	641.6	738.7	174.6	544.5	611.3	599.5	669.1	712.5	303.5	323.7	653	1033	413	1863	1143	3001	3265	4786	6029	7190	4880	3878	1222	393.7	418.6	504.8	935.9	551.1	308.9	366.8	70.2	503.2	307.9	59.44	182.9	157.5	119.4	57.54	66.84	302.9
2022-272T09:33:45.446	545.7	536.8	769.7	340.9	651.5	163.1	721.3	385.6	369.2	73.16	386.7	697.8	811.6	702.8	509.4	160.2	328	829	174.9	222.2	952.4	1556	1636	1697	3226	2196	5566	5418	6513	4881	4284	1160	925.3	1079	564	629	1338	703.5	86.64	558.7	315.3	2.726	182.7	86.22	0	76.89	29.46	57.32	0
2022-272T09:33:47.446	863.4	265.1	171.4	353.9	562.9	341.9	465.8	426.6	433.1	327	505.8	488.6	483.8	825.8	520.3	313.6	1105	439.8	495.7	1414	386.6	2131	1833	1413	2868	2581	7033	5524	9410	5508	5904	1704	1395	479.6	834.4	800.6	450.3	118.2	435.8	328.3	300.2	114.9	182.6	281.3	325.8	32.03	4.055	113.3	43.63
2022-272T09:33:49.446	549.9	256.3	606.3	709.5	931.8	688.1	360.3	408.3	440.4	907.4	1014	731.6	1407	970.1	1297	1057	1429	1228	476.3	823.5	1458	1594	2027	3515	4630	4311	5462	6952	9580	6733	6619	1749	281.4	763.6	448.5	362.3	258.6	360.5	832.7	597.5	26.45	230.8	281.1	140.5	133.8	48.15	156.6	50.92	23.15
2022-272T09:33:51.446	529	170.4	422.4	88.73	267.4	531.4	698	883.3	941.8	1278	1590	2415	2576	3064	3547	3300	4987	2487	5258	3326	6514	2564	7567	3724	8043	2929	5434	4376	3200	2127	1446	558.8	954.9	622.2	463.9	916.1	251.3	167.9	360.8	347	100.1	214.2	123.1	94.36	21.23	168.5	79.82	0	164.2
2022-272T09:33:53.446	141.4	491.9	101.5	809.7	746.3	642.2	229.4	718.1	792.8	1305	1611	1700	1216	1884	1417	3493	1749	3978	1886	4694	2454	4477	3200	10480	7197	16900	13380	17860	12510	6811	7549	323.4	340.1	633.3	809.9	980.1	949.9	362.7	55.57	205.5	809.2	236.6	221.9	0	75.7	155.1	0	112.4	411.7
2022-272T09:33:55.446	289.6	546.7	256.2	283	538.9	550.7	553.1	551.8	906.3	451.4	1187	853.5	1106	684.6	1044	1132	730.2	1135	723.9	577.4	893.2	1526	1347	2698	3988	3776	6994	8824	9472	8115	6017	1187	661.4	1010	502.5	698.7	400.6	244.2	324.1	407.9	152.1	140.4	202.3	25.6	44.58	126.3	156.7	80.41	99.36
2022-272T09:33:57.446	351.6	145.7	310.9	710.1	227.9	337.8	499.6	505.3	475.2	1012	570.4	275.7	672	776.3	1026	469	533.4	523.6	451.2	782.6	702.2	1164	1296	1563	2797	4274	5193	6235	7214	5370	6050	2085	1196	706	351.8	83.26	490.6	203.5	171.4	463.4	188.1	88.32	298	30.45	174.6	23.16	407.8	68.9	0
2022-272T09:33:59.446	374.6	121.4	331.7	348	74.38	242.8	276	320	348.9	355.1	743.4	381.4	784.4	496.2	650.2	1.332	415.9	251.8	383.1	623.7	930	1170	1151	1676	3453	3854	5630	4676	6722	5655	4981	988.3	463.1	721.5	924.1	1029	634.9	680.3	519.8	93.57	346.8	96.42	0	25.24	80.02	140.4	94.97	132.5	9.04
2022-272T09:34:01.446	141.4	85.55	214	254.7	210	228.7	199	438.8	458.5	862.1	572.3	461.7	796.5	602.9	1234	701.9	1147	374.5	411.9	638.7	1150	1440	1331	2495	3862	2515	6724	4986	6526	4218	3854	1762	2305	1158	300.4	1002	330.3	265.6	168.7	393.8	275.1	329.7	144.7	117	98.19	119.2	80.76	16.33	74.83
2022-272T09:34:03.446	436.9	401.5	358.6	263.7	498.4	310.6	226.2	191.5	467.3	588.4	455.6	543	212.5	1383	649.8	618.5	1952	402.3	1010	1081	2335	1448	3446	1908	4730	5807	8828	6573	10190	5198	5382	3090	647.6	727	277	574.5	154.3	350.2	388	287.9	84.69	48.72	52.73	203.3	226.3	209.4	82.09	73.57	73.69
2022-272T09:34:05.446	984.3	352.9	385.1	442.6	585.8	786.9	765.3	351.9	564.8	961.7	1069	1515	1664	1447	1749	1968	2013	1004	3597	2465	4317	3446	6284	5712	9060	9574	13440	12790	11750	5437	3507	1598	831.9	366.7	829.2	691.8	300.7	66.44	475.1	133.4	64.15	645.2	23.44	217.4	64.39	140	32.97	94.97	206.3
2022-272T09:34:07.446	787	455.9	671.9	854.6	686.4	509.1	1200	1501	1487	1401	2420	3127	2577	3810	3418	4992	3391	7148	4215	7488	5536	7734	3063	7281	989	4290	649.2	4894	566.2	2642	981.6	711.9	700	642.6	582.6	367.5	303.2	406.9	46.57	280.1	425.2	261.8	162.5	148.1	205	34.85	192.9	83.3	2.572
2022-272T09:34:09.446	340.1	747.6	720.8	569.3	364.2	831.3	550.9	1474	831.5	1013	1344	1270	1494	940.7	1179	1029	1652	1606	1484	718.7	2053	733.9	1453	712.4	1813	678.1	3007	1540	2544	1101	2291	1056	193.8	210.2	334.6	442.4	738.9	157.5	111.5	413.5	353.9	219.1	193.2	80.48	7.28	108.3	35.88	218.3	160
2022-272T09:34:11.446	328.3	480.3	444.3	467.7	499.9	155.4	718.6	632	724.7	1155	392.5	521	645.4	1290	994.4	741.7	1109	1284	2814	2205	1371	2562	2259	3725	4813	7216	9629	4020	7967	5369	3970	998.4	251.7	488.7	704.1	166.2	321.5	278	590.2	156.6	516.9	294.7	254.6	275.8	40.14	122.4	20.66	3.911	0
2022-272T09:34:13.446	415.7	137.3	234.4	565.6	479.1	517.2	479.3	504	855.9	654.7	655.5	262.5	559.5	877.3	1171	1270	694.6	634.8	1376	398.2	2615	1794	2715	3951	6551	7691	9836	8929	8668	6368	4598	1644	2916	1551	597.3	195.1	327.8	167.1	235.9	254.9	403.8	441.8	27.25	446.3	50.28	18.46	29.93	142.6	16.85
2022-272T09:34:15.446	587	563.1	572.4	711.6	91.06	381.9	624.9	696.4	650.8	511.6	942.1	494.7	368	856.8	792.4	664	633.4	1622	1123	897.3	2191	1575	3443	2470	5680	6952	7533	8089	7755	5981	4159	3052	958.7	320.3	47.75	353.4	71.56	202.9	986.4	65.8	0.3515	229.5	130.2	324.5	0	63.67	88.83	85.31	56.72
2022-272T09:34:17.446	309.4	924.4	1015	641.8	553.8	362.2	820.2	769	1463	747.3	932.9	808.3	944.4	489.5	548.3	1100	947.3	1032	2073	2011	2054	2964	4994	4589	8801	6852	9263	9996	8288	8466	6173	2969	1769	635.1	320.8	992.8	180.8	274.8	119.9	250.6	131.8	198.5	196.2	180.3	37.14	15.31	27.67	213.9	146.2
2022-272T09:34:19.446	292.4	222.1	653.4	448.2	696.4	1315	992.9	1232	1661	962.9	2508	1071	2020	1339	2784	993.8	1586	1573	1893	2458	4014	3579	6858	6179	10380	10510	17180	12420	10230	7740	4004	4614	1309	763.3	1370	3241	1806	809.2	813.5	235.4	280.3	76.38	0	223.2	172.3	12.95	45.41	102.5	2.84
2022-272T09:34:21.446	542.3	822.7	843.4	680.1	311.8	729.2	839.5	1113	1049	1654	2590	3585	3524	5525	7285	3411	10110	3107	11290	3897	8326	3885	12100	5524	13200	10910	10980	7739	1794	6315	6431	2443	4850	13110	15360	6890	3329	265.3	307.7	404.1	258.5	326.6	345.4	131	177	16.27	52.98	96.28	0
2022-272T09:34:23.446	243.3	396.1	392.4	705.4	641.2	622.1	429	1087	695.2	1626	1683	2033	2249	3418	3787	5192	7203	10080	14220	18770	17330	20010	20730	30120	29280	25900	26710	6031	9693	1203	5413	3056	5280	5902	3125	682.9	334.4	162.1	0.3593	217.4	104.1	485.4	362.1	162.7	11.38	374.6	50.04	27.6	22.46
2022-272T09:34:25.446	182.1	229	202.9	172.7	354.2	251.9	512.6	607.4	556.1	845.6	1217	1207	1679	3035	3287	6296	4657	7106	7558	7271	10370	13010	12760	20670	20920	30970	28000	33490	29130	18250	19150	7230	410.2	3718	850.1	598.1	120.4	436.2	184.8	478.6	824.4	990.8	295.4	78.17	24.4	112.4	177.1	131.2	65.54
2022-272T09:34:27.446	78.65	68.13	84.79	256.2	982	131.3	728	595.2	1132	451.3	724.2	1634	38.29	517.8	1120	384.8	8318	4379	27830	15270	43960	23480	16250	28810	6025	9999	2966	2696	1081	1940	961.5	624.3	374.1	791.7	640	562.3	1275	115.9	236.5	80.61	176.7	101.6	54.14	123.3	20.14	0	0	48.08	0
2022-272T09:34:29.446	420.6	104.6	391.5	179.1	515.9	529.8	1427	3333	4752	7365	11050	11940	17940	16990	33720	26010	39340	33210	44060	38920	39940	34460	34250	20780	19760	13070	6305	5102	1391	1662	579.3	1046	450.6	225.4	241.9	481.9	259.8	312.6	135.7	129.9	118	186.3	167.2	113.8	124.4	15.57	11.23	52.26	105
2022-272T09:34:31.446	327.5	391.3	492.5	727.3	1489	1560	1390	3592	5537	6904	10160	9775	15820	13530	21220	16020	32020	23860	35080	32680	35220	31800	29230	12360	10220	4026	2517	2352	771.9	1052	669.8	838.2	681.2	548.4	465.1	219.5	137.1	1.323	334.3	10.5	137.7	149.8	163.4	285.2	41.85	0	13.42	0	3.534
2022-272T09:34:33.447	202.2	460.6	66.78	269.3	495.1	1276	1320	2096	3578	5275	5267	8157	7245	12590	13040	17910	19210	25780	24690	26350	30070	31360	29830	23620	14640	4267	1865	1502	1257	1638	539.3	479.2	821.5	565	685	447.6	499.3	587.4	244.5	159.9	124.7	32.78	171.1	128.5	103.3	25.57	77.77	90.7	70.3
2022-272T09:34:35.447	373.6	652	525.7	670.1	929.8	561.5	1340	1799	3322	3113	6225	4910	8146	8363	16530	12270	22220	16810	28370	22790	37300	29410	42050	21750	27680	3823	3718	1331	1048	935.9	1383	515.9	770.3	960.2	524.7	478.1	679.8	899.4	833	382.6	510.9	197.6	107.9	29.74	0	92.55	1.193	148.2	10.72
2022-272T09:34:37.447	257.9	80.88	434.4	186.3	373.7	592.3	1348	1542	2500	1030	6412	3037	11020	6808	18140	12640	23580	19060	31670	22490	30230	25100	36230	17950	6604	4440	1654	1165	1203	621.9	857.7	428.7	412.3	1177	590.3	632.6	962.2	1069	598	1098	787.5	442.4	108.1	0	170.7	218.9	76.19	0	150.9
2022-272T09:34:39.447	360.7	642	765	962.2	1357	1059	1463	2639	3767	3997	5875	7557	8219	9922	12560	12680	12900	14710	12280	15820	12140	14860	16410	17060	12390	7470	2676	1546	1480	1699	1075	1108	602.6	345.7	1195	749.6	493.2	970	771.3	291.4	26.06	328.8	82.9	112.6	97.26	0.5459	139.9	0	0
2022-272T09:34:41.447	158.5	244.8	423.3	408.5	687.7	664.4	837	983.8	1518	832	1401	2010	2112	5013	4560	5285	4610	4346	1950	4403	9023	10760	14310	13660	8601	3500	3362	1671	1269	990.8	505.7	1526	872.2	878.9	768.9	658	991.7	712.2	1023	195.6	174.7	178.2	70	103.4	35.71	4.938	71.69	219.2	215.9
2022-272T09:34:43.447	42.81	322.6	104.3	482.6	464.4	461.8	989.4	577.6	942.8	986.4	1682	2783	4327	3614	5093	4066	5623	4512	8155	4221	10560	6268	19760	8000	11650	1248	2306	1608	1327	1500	607	918.1	1234	473.5	1560	1183	319.1	1334	684.5	965.1	113	323.4	218.1	22.22	245.3	118.9	0	61.91	0
2022-272T09:34:45.447	48.94	143.1	68.46	279.7	284	384.9	624	453.4	483.2	832.6	950.5	1390	1978	1743	2605	4084	6304	7878	7276	5378	6803	6161	13760	10170	19990	4459	3024	832.2	571.3	1534	1201	379.6	572.4	340.3	1183	1621	120.6	389	945.7	114.5	277.5	68.77	148.4	113.9	114.9	0	87.61	64.37	3.685
2022-272T09:34:47.447	100.3	264.8	35.07	134.5	25.14	320.7	257.3	406.3	296.2	1465	1527	2332	2894	5062	2181	7751	6829	8587	12700	11380	12670	11700	18070	13800	19930	3267	2629	861.2	916.6	1447	585	464.4	560.9	990.6	1350	871.1	398	673.8	597.5	688.4	439.5	726.1	180.9	85.7	107	145.7	12.11	0	40.15
2022-272T09:34:49.447	33.16	84.92	162.5	538.9	436.1	401.4	272.6	184.8	471.8	399.4	591.7	478.6	964.7	1278	4337	4027	6371	4072	5964	5796	15870	13450	23700	14730	13700	3752	2023	1009	1040	1191	965.6	1375	292.3	1194	604.3	357.3	511.4	241.9	699.8	487.4	351.1	795	194.4	133.3	8.86	26.33	0	51.6	37.05
2022-272T09:34:51.447	170.3	62.68	187.5	286.9	210.7	191.1	191.2	445.1	906.5	831.3	1750	666.5	720.4	1343	1836	3253	5456	4626	5454	6268	13890	10730	30390	20140	6155	2058	3485	1100	1144	1299	637.1	807.6	748.1	110.4	452.8	416.7	396.5	345.1	325.2	207.6	650.3	500.3	109.6	88.44	134.9	23.48	0	114.3	33.23
2022-272T09:34:53.447	104.6	97.33	98.1	178.7	57.43	93.76	182.1	354.7	112.1	45	12.5	180.4	101.5	196.1	25.15	1351	464.7	7932	14670	20630	41650	49780	37680	28350	3245	2498	2680	766.6	1283	679.8	483.9	826.7	268	834.2	409.3	597	103.1	426.4	263.1	549.2	621.2	646.8	0	0	182.5	27.64	0	70.73	68.76
2022-272T09:34:55.447	89.49	248.3	147	85.21	59.22	61.16	157.9	120.7	0	107.6	154.8	123.6	346.2	395.3	3133	1799	8470	5085	14110	17980	24410	30200	35500	48530	29340	4308	8275	2773	1818	1026	1464	730.1	868.9	836.8	532.6	819.7	399.9	448.9	253.2	922.8	399.3	704.8	538	207	65.3	106.2	90.66	45.52	144.5
2022-272T09:34:57.447	218.6	171	213.5	273.2	256	85.64	128.1	43.87	167.2	443.8	732.8	1498	1464	2241	2341	4698	5043	10500	8385	12760	7340	16020	24430	27650	19860	15860	1993	1820	1095	1052	1284	1124	229.5	839.1	310	829.2	714.4	513.7	291.2	764.6	157.2	288.5	110.6	0	125.7	46.9	3.68	57.96	144.6
2022-272T09:34:59.447	262.3	107.5	243.2	149.9	62.89	110.1	166.6	70.65	425.6	387.8	1773	3395	4421	9216	7108	9784	6060	9160	9510	9826	11130	17200	20390	22200	17180	5408	1655	594.7	945.2	1717	954.6	1011	392.5	190.4	1283	1217	566.7	864.1	904.9	322	866.1	515.5	92.55	113.3	48.16	124	8.055	65.7	50.5
2022-272T09:35:01.447	35.8	52.24	141.2	139.1	149.2	580.8	276.4	1690	458.3	2859	901.2	2777	355.5	2892	3005	3858	9355	3767	18310	7150	15450	11370	26890	13210	18220	1339	3146	1678	1393	601.7	816	1509	958.1	790.4	1137	1410	883.8	626.3	446.1	418.5	557.4	161.6	0	440	0	63.12	7.404	4.048	61.31
2022-272T09:35:03.447	131.9	129.3	139.5	239.4	208.9	75.7	296.7	373	981.6	1601	3318	3176	4656	4566	10050	4554	12610	4786	14510	7205	21160	10940	21260	11780	1619	1830	1331	1106	804.6	1375	1093	577.9	1403	1317	1186	811.1	1022	399.3	437.5	371.4	312.3	592	524.1	339.4	222.3	84.15	13.25	19.2	0
2022-272T09:35:05.447	109.2	303.1	145.1	132	343.6	599.1	1136	1112	1214	1592	1450	3304	940.8	9791	1673	9424	4155	6283	4351	7466	8707	15110	13980	8502	4169	1228	984	898.8	1512	1305	1128	735	1065	1428	329.9	569.2	1076	643.4	483.6	780.2	1020	1296	268.6	187.2	99.14	180	25.23	13.92	33.13
2022-272T09:35:07.447	117.1	88.81	137	544.9	542.4	1482	1202	2487	1879	1934	3417	2858	3666	4604	7546	7472	14540	14040	19230	16220	16480	14480	12060	6712	6105	2702	2580	975.9	1209	966.4	163.1	1139	907.1	562.7	672.1	1184	631.2	523.6	1775	999.4	796.2	401	202.8	116.4	21.2	90.51	37.93	100.6	9.418
2022-272T09:35:09.447	226.7	1488	2648	3815	5931	7549	7971	13690	11790	17320	26630	23460	27930	34780	26950	29900	27270	34620	21510	21290	18130	12780	16560	5121	3876	1806	1127	2072	1354	941.4	631.4	1218	230	614.1	400.7	927.4	863.1	247.2	1029	387	316.6	113.7	0	42.43	85.07	127.1	60.22	0	120.4
2022-272T09:35:11.447	449.1	249.8	1366	2100	1624	1019	2333	3871	2453	1558	2732	4161	7240	2213	7748	3911	9763	2495	16680	3850	21710	7622	24150	3144	7259	1906	4328	1291	1610	779.8	957	1183	587.7	465.2	361.5	1404	1067	403.8	752	434.8	538.7	117.9	176.6	367.8	24.07	8.871	18.59	80.52	89.24
2022-272T09:35:13.447	289.3	941.5	1050	1425	2456	3371	2963	7436	3324	7044	4674	7346	6728	7192	5157	9768	6593	12340	12790	17600	29900	27100	22870	7750	2458	1764	1445	984	1464	722.4	816.3	1156	90.48	283.8	1210	1902	1089	291	357.1	673.7	389.2	129.7	31.57	1.213	0	21.95	148.5	47.79	18.56
2022-272T09:35:15.447	430.6	2138	857.1	2109	2623	3545	4603	2178	2641	3721	1995	5869	2396	7984	3597	6037	5087	7417	14750	14670	36750	25580	16120	4947	3281	1205	1719	1306	1444	473.3	763.3	621.2	1205	653.9	931.7	347.7	962.2	565.4	400.5	1079	454.2	163.8	26.62	73.3	0.6857	109.4	0	0	0
2022-272T09:35:17.447	147.1	410.9	1560	2683	3252	2854	2091	2720	2337	2599	5191	5190	6018	2874	6340	4562	13340	8194	20110	16810	35450	26380	16610	3849	3339	1565	1698	1490	678.2	853.2	877.2	1484	409.9	335.6	602.1	890.8	753.6	698	490.9	813.5	503.8	498.1	0	36.2	5.507	127.6	87.73	2.803	58.33
2022-272T09:35:19.447	173.1	202.6	301.8	950.4	2401	5978	9281	6298	7784	8952	5164	10470	5229	6501	10880	6229	11850	7035	18050	12280	36210	29350	18650	3334	4479	1283	3250	204	1557	546.3	1029	1479	1304	960	710.3	976.3	770.6	907.3	819.2	483.5	481.8	92.94	75.74	24.41	11.55	94.64	107.4	41.22	77.74
2022-272T09:35:21.447	68.74	58.76	87	153.1	190.3	2393	4019	4366	13570	16540	11700	12800	13380	9020	16500	8593	16380	14240	27890	19680	45890	30290	6470	6423	3548	5035	2100	2297	1910	704.3	1075	1211	313.7	553.4	1177	467.4	725	407.1	470.1	612.4	67.03	22.37	68.67	43.86	36.23	0	20.71	27.76	50.92
2022-272T09:35:23.447	79.28	54.95	53.77	145.3	170.2	60.01	116.7	295.7	622.5	3150	2618	9833	17990	32310	55390	42530	73220	54300	81670	54950	66420	16400	8399	1760	4508	1625	1742	1472	1196	674.5	652.3	1090	771.7	558.2	266.2	480.7	541.3	435.2	1153	703.5	74.62	204	31.52	143	28.5	15.11	0	23.58	36.31
2022-272T09:35:25.447	49.32	98.44	27.62	19.68	50.1	41.15	0	132.7	112.3	3323	7420	8156	20490	18580	17710	30990	36400	40620	56290	52600	50880	11490	8228	3465	2476	2234	1446	1644	1300	1195	1410	885.1	348.8	747.6	867.6	1399	956.4	749.9	864.8	784.5	100.5	401.2	7.979	35.95	17.36	7.82	5.451	0	0
2022-272T09:35:27.447	40.58	69.78	153.1	165.2	61.5	177	984.7	653.1	1299	1153	6278	4116	10360	5250	3624	10010	8333	11210	11740	20910	32280	27470	14120	1143	1611	1573	1725	1716	1211	788.3	720.5	1159	581.8	1100	1139	730.3	704.5	709.1	1063	417.6	111.8	805.4	66.27	97.75	143.4	94.85	0	111.7	8.228
2022-272T09:35:29.447	85.39	64.6	54.25	73.59	173.4	467.5	1686	2466	2373	2597	1643	4522	3557	3697	2246	4063	6224	7632	12350	19220	25020	18910	4753	1737	744.3	1020	1378	1345	1121	1031	739.4	901.1	1139	1381	420.3	812.2	408.6	757.8	1107	901.4	383.5	74.62	44.52	47.22	0	8.563	1.8	104.5	49.42
2022-272T09:35:31.447	31.94	141.7	297.4	1078	2013	2057	1358	1548	1839	3069	2745	1854	3468	3729	4324	4015	7668	5647	14380	14790	20290	11080	7311	694	2259	1042	1830	1330	1761	893	848.9	777.5	203.2	1331	380.6	676.1	642.6	280.9	1011	533.6	341.9	75.08	0	182.6	123.1	44.87	72.99	62.28	6.105
2022-272T09:35:33.447	66.69	282	651.1	898.6	988.7	1424	1021	728.8	2276	2151	2267	2240	4610	3969	2139	3587	3237	8233	8392	12520	13640	15400	5740	1746	1287	2366	1881	1964	1320	861.7	1130	633.7	654	482.6	910.3	1368	822.4	394.6	183.3	239.7	497.1	43.25	37.85	0	56.25	59.93	0	11.1	0
2022-272T09:35:35.447	117.3	88.99	517.7	1275	1521	1821	1572	2345	1025	2491	1709	3136	2811	6461	5522	13390	14720	18380	21280	14990	5684	3032	2522	1615	1193	1589	1407	1462	1333	1270	797.5	1644	541.7	749.9	810.7	722.5	820	41.23	103.3	26.02	1.886	31.64	79.55	1.913	17.92	151.5	12.43	123.5	10.52
2022-272T09:35:37.447	67.41	187.6	344.2	1167	888.8	753.1	1432	2980	2545	7540	6268	6239	12230	11470	22970	18780	24170	21500	22580	17240	8185	6134	2228	1340	1263	413.3	897.5	914.7	542	556	1579	762.8	368.3	606	575.1	387.8	631.3	38.48	171	52.45	13.47	41.85	112.2	214.5	5.093	8.468	8.53	33.37	13.06
2022-272T09:35:39.447	70.06	92.57	52.86	160.7	154.9	520.4	207	455.7	1963	2214	4073	7240	8385	9642	11110	21040	17080	22680	16330	19060	15980	3242	3562	1693	1342	374.4	517.6	918.4	931.8	707.9	1569	1280	155.8	933.4	436.9	520.7	576.6	278.5	47.61	119	66.65	152.5	91.26	71.46	25.51	55.59	0	13.4	0
2022-272T09:35:41.447	93.03	17.81	255.3	514.4	914	1148	636.5	2462	2298	2845	5103	4541	8683	10720	8440	15940	17160	19290	20150	21740	8396	5211	2405	2832	2560	1170	698	937.7	736.5	134.8	642.6	620.6	476.1	1099	571.8	75.21	230.6	243.8	112.2	127.9	175.2	1.667	95.15	76.51	3.854	120.5	17	24.75	0
2022-272T09:35:43.447	488.9	930.3	406	1404	463.1	1212	1785	1592	3885	5059	4375	9412	7372	11770	11670	13310	16000	28100	34270	8367	25420	3341	13850	2176	4356	733	1466	826.9	434.7	813	354.3	1017	337.4	299.2	56.17	327.6	296.4	45.1	147.2	19.3	43.89	187.2	100.6	0	34.82	62.48	12.79	0	0
2022-272T09:35:45.447	2046	2940	2428	3645	5758	5883	6011	5815	5858	7196	9737	9319	12100	13910	18400	20980	29720	24450	21740	15570	17880	8436	6857	2948	2745	917.4	1456	1248	319.1	233.5	660.4	776.6	402.7	348.9	583.5	162.6	212.2	443.5	0	112	284.3	140.1	83.46	33.48	0	0	26.03	49.2	0
2022-272T09:35:47.447	1581	1970	2550	2794	2610	4694	4762	5384	4514	5840	5992	7634	7354	11170	11440	19230	20270	24450	18550	12390	12070	7301	4518	2475	1577	1338	1059	649	789.9	326.5	1024	375.2	510.8	280.3	496.4	208.3	364.8	239.4	189.1	64.25	82.94	0	21.99	64.51	0	16.65	193	52.91	52.03
2022-272T09:35:49.448	1051	1298	2257	3502	4434	6142	8823	6424	7482	7315	7135	12850	13290	14960	22520	20910	30250	24240	24700	26370	13070	12730	4518	5268	1084	2452	220.7	1192	265.4	656.7	337.4	466.8	449.1	147.8	247.5	218	666.6	0	1.508	26.45	45.6	24.42	63.9	92	47.96	98.47	39.28	32.86	10.4
2022-272T09:35:51.447	1063	1449	1777	3504	7988	7210	12150	15690	13390	13300	18960	13920	24180	18630	39720	24580	45900	37930	55610	28310	21370	8821	8935	3073	2465	6111	4461	559.6	1990	1462	590.9	698.8	251.4	742.5	464.9	26.83	177.3	214.2	114.2	52.77	35.99	18.14	112	62.27	16.56	72.94	6.606	33.86	0
2022-272T09:35:53.447	1097	1521	2352	2861	2828	5579	5745	12340	10390	28390	23210	54740	60580	50330	88160	54630	88950	46410	29320	16210	13160	6279	4893	2561	2132	769.9	844.3	956.7	673.3	729	992	476.1	659.1	58.35	27.31	473	245.7	27.08	150.1	0	1.733	67.21	16.38	3.814	38.45	62.92	22.06	85.91	91.46
2022-272T09:35:55.448	448.2	657.3	437.5	1569	1334	3459	3323	5011	6832	12430	20150	30690	41320	55800	62700	74320	67180	65020	59220	48750	46510	27670	27550	9789	10620	2841	3053	715.3	1732	526.6	738.6	652.2	937.7	588	151.6	81.19	0	76.05	184.6	304.2	164.3	0	100.3	124.7	12.04	62.72	4.997	0	0
2022-272T09:35:57.448	786	648.8	977.7	2338	2712	4399	6358	8762	9177	13020	12480	18430	16210	27700	25440	39520	36700	44040	51700	52780	56740	61970	59330	36900	42990	26350	25120	20550	8679	9593	4344	3947	1803	247.3	71.93	216.7	62.99	129.1	144.8	59.81	26.93	101.3	96.81	0	141.7	164.2	0	74.61	0
2022-272T09:35:59.447	788.2	719.2	2730	3035	4556	4506	4938	7334	6562	8392	8995	12520	13580	16730	23620	20270	35710	32440	35570	47550	17950	31610	11770	15080	13620	12520	12710	8817	12280	5436	6007	4183	4577	1505	271.7	345	119.1	82.11	805.3	297	142	130.3	35.32	68.86	61.45	39.36	0	24.83	0
2022-272T09:36:01.448	1082	608.7	1294	1390	1507	2191	2730	2229	3610	4505	6348	6311	7330	10410	13520	13270	16340	19700	21630	25730	27570	27410	32410	26490	39100	24860	26590	24440	24640	17530	16530	7576	6696	5938	1113	1134	356.3	1199	79.18	354.3	196.4	70.48	2.983	8.419	2.069	20.8	18.08	0	9.742
2022-272T09:36:03.448	2161	2142	2668	2920	3689	3102	5454	4418	7497	7551	8208	10190	13200	13140	21650	22420	29130	28040	39040	28210	44330	37120	55430	44530	51920	43010	45140	37000	25550	26130	13140	12040	2718	3693	856.6	1086	601.9	1100	235.9	280	492.6	164.3	143.1	76.89	0	100	0	19.91	0.2023
2022-272T09:36:05.448	2092	2799	5245	6311	5755	5642	8150	8124	12520	11960	16590	16430	26780	27670	38840	40640	51640	46160	59910	48480	60050	52320	57370	47020	58100	41510	44720	28510	19210	14100	6073	3863	1440	2793	665	630.9	736	483.7	438.2	957.6	401.8	479.4	58.33	69.38	16.88	36.13	101.2	25.69	27.79
2022-272T09:36:07.448	2609	5943	5425	6753	9002	7860	11380	9431	15700	16420	23490	25230	31240	29750	36780	36910	41590	38800	42790	52270	53740	50500	61250	53970	61600	45790	50310	23190	31340	6960	14660	2269	5573	6102	4383	1409	2046	533.5	646.3	363.6	251.9	118.1	129.7	0	35.08	103.7	53.2	66.33	21.25
2022-272T09:36:09.448	837.8	944.7	1399	1715	2845	3552	6626	6461	10550	13010	19590	23170	29120	34960	43800	46820	53780	57720	63590	67140	65860	74590	70110	71050	70880	70370	60850	45550	36870	11380	10940	7997	1266	2977	1038	674.1	540.6	90.64	54.76	104.2	155.8	947.5	184.5	63.22	24.4	134	62.53	140.3	0
2022-272T09:36:11.448	318.9	544.4	160.6	1781	1223	3782	4880	5646	9787	11490	16030	19960	24240	30300	34490	43190	35080	53540	33880	54540	34170	64680	30860	67290	28280	59010	33850	37790	27270	15240	13240	2682	1632	3497	824.2	804.9	579.9	488.4	376.9	104.3	409.5	147.3	276	61.5	91.03	35.7	20.7	27.48	71.69
2022-272T09:36:13.448	1302	1301	1388	1190	611.7	1416	1383	1480	475.9	1540	694.2	1980	125	3116	612.7	3978	1305	5600	2404	6053	6549	21070	24650	20280	12040	14230	9471	8752	5692	4408	2479	2311	3813	2889	1299	0	863.2	39.59	234.5	97.06	80.42	13.27	100.4	2.437	0	110.2	0	6.945	48.24
2022-272T09:36:15.448	954	815.3	1261	1226	1653	1508	1251	2744	2967	5841	6241	6581	6067	7110	7565	8442	9271	9946	17660	13060	20220	26160	23060	46220	23170	29660	22540	28220	24330	10310	20550	3348	2931	10380	3020	621.2	126.2	511.4	353.1	903.4	427.9	206.9	0	0	0	31.04	48.97	30.72	21.65
2022-272T09:36:17.448	509.9	940.4	2509	7494	11510	6779	10080	11540	17530	21580	31380	32990	40850	39310	49080	43000	57980	47220	54370	51770	46290	48610	40550	44760	34850	31670	26130	24210	15230	13080	4367	5005	2237	732.8	1314	587	837.4	889.9	874.8	741.5	258.5	116.1	22.56	203.7	193.2	0	0	46.99	61.29
2022-272T09:36:19.448	209.2	1439	2780	1331	2685	2598	930.3	1622	2015	1288	1932	3952	6712	6763	15360	7123	14870	9548	13330	13540	22980	17930	31400	36800	26370	29110	23560	27270	15040	10900	7157	4321	11160	2704	986.3	728.4	223.7	309	953.9	290.4	144.4	586.3	113.7	115	20.57	29.04	0	0	65.11
2022-272T09:36:21.448	26.79	198.7	2409	3670	1938	2271	2353	1786	4178	2251	4987	1848	9460	3714	21500	5867	44260	24530	80740	28110	70430	32080	71660	35660	52760	24600	20310	24770	7446	28510	1527	20410	2748	341.1	994.2	324.1	812.3	751.8	726	387.3	1079	19.78	114	227.9	183.8	214.5	122	115.2	74.5
2022-272T09:36:23.448	16.87	0	172.2	47.06	42.76	243.9	2410	2621	6393	5057	5418	5570	9800	6510	16160	9670	5537	8569	3023	5792	4504	6541	2828	40780	12600	72500	68510	76110	77810	67400	69260	27210	75210	1275	651.5	639.3	460	370.9	127.1	338.3	219.5	251	249.4	0	102.2	176.2	165.3	63.22	81.09
2022-272T09:36:25.448	117.3	146.8	99.31	111.6	75.92	159.3	85.55	480.8	143.2	2379	2554	1578	2605	689.4	2001	523.3	1480	722.2	1762	2816	600.7	18900	4403	32650	29030	25610	58050	21260	69990	60650	73540	73150	38160	40940	856.4	244.7	346.4	48.87	90.35	0	121.9	39.69	364	367.1	147	6.193	120.6	195.8	0
2022-272T09:36:27.448	61.11	36.65	142.8	204.6	929.3	1109	770.2	919.4	1080	1193	527.7	1203	1370	822.7	330.7	108.8	353.5	74.17	6395	1803	3720	7088	16890	16050	28900	39640	38410	51480	43210	44920	41380	45970	13830	20110	413.9	1291	99.36	321.6	321	265.2	276.2	379.6	0	106.6	238.8	18.4	29.52	0	91.36
2022-272T09:36:29.448	120.4	113.6	22.21	192.2	564.9	775	252.3	1641	324.5	791.5	196.5	1178	306.7	1117	1393	2909	2176	8991	730.2	16030	2597	26650	7764	41470	16220	55530	32890	51220	36970	19880	36790	12950	7583	25420	4753	94.53	646.1	153.3	243.1	109.3	397.2	153.2	159.9	245.3	78.8	0	36.8	8.71	104.8
2022-272T09:36:31.448	133.4	246.9	416.2	326.3	352.6	650.6	601.8	274.9	167.2	701.5	1412	1584	658.8	590.6	1269	270.3	4040	2123	6461	6276	7794	11290	11200	18700	21250	26210	20950	25260	26450	26610	28370	14000	5504	5779	151.6	96.6	125.5	13.37	229	3.836	251.4	80.57	102.6	0	95.65	83.25	142.1	62.24	0
2022-272T09:36:33.448	320	87.35	617.5	93.63	198.6	196.6	183.9	675.9	412.6	1377	1510	808.8	911.6	579.7	1507	2649	2409	5181	6420	8432	8257	9275	11800	9493	16580	19540	16910	24820	22520	30010	31660	5047	1887	17490	1537	721.9	180	457.2	82.16	44.68	432.1	267	103.4	74.62	150.7	192.6	3.208	0	15.26
2022-272T09:36:35.448	145.4	187.5	284.2	277.4	180.8	185	528.7	88.97	413.6	753.7	947.9	1552	1154	1821	2757	2320	3830	5506	4828	6927	9211	10520	13880	12920	15340	23210	18420	28710	26710	35170	25910	12590	6014	9640	475.9	230.4	155.6	120.7	235.3	148	69.29	185.4	182.2	68.44	23.1	52.69	0	16.61	158.1
2022-272T09:36:37.448	119.3	247.9	263.8	292.9	666	107.5	440.4	114.7	250.4	226.6	429.2	1226	1336	2668	1680	5444	3946	8490	14370	12620	19410	20250	31390	17650	28420	19540	26200	24720	31630	30810	20350	15850	6607	5186	492.7	443.6	439.1	487.8	170.8	166.9	257	92.76	287.6	129.2	61.85	99.51	27.88	64.32	51.72
2022-272T09:36:39.448	112	216.7	460.7	1123	979	855.7	843.3	2065	645.5	1360	1813	2180	2307	4199	1824	3648	2620	4423	8848	7718	19660	23640	35150	40360	52620	50260	53950	44570	43560	28270	23730	13500	3033	4524	281.5	293.2	778.3	13.38	447.9	595.8	282.3	151.7	274.3	145.4	10.24	52.7	41.85	56.88	0
2022-272T09:36:41.448	96.67	134.4	434.7	426.9	293.3	519.9	394.5	906.8	560.7	281.4	953.2	872.6	2453	2824	4631	3373	12810	11720	18440	18710	17630	25320	15570	31450	22680	36000	21500	23150	20160	9813	15620	4958	13150	6309	1358	642	363.2	264.5	776.6	349.3	94	495.4	66.13	279.9	2.229	293.6	13.05	96.51	32.42
2022-272T09:36:43.448	144.3	134.2	546	571.5	57.44	407.6	321.9	810.4	1710	1756	4234	6047	6570	8460	5859	5760	3961	4788	4488	5187	5199	7182	4645	10110	12950	16680	19450	20510	27310	24450	36930	20150	22280	20330	792.4	755.7	438.3	171.2	419.4	116	159.3	452.9	20.15	158.6	18.98	110.1	351.9	6.613	76.73
2022-272T09:36:45.448	77.16	342.6	164	428.7	359.5	397.1	1284	1345	1690	3499	3488	2321	3323	2525	3289	3461	3550	3470	2613	2659	4192	4042	4800	6274	12270	13970	17790	21080	35610	34430	31940	28190	13080	17310	1355	169.3	447.3	227	335.6	318.2	135.3	0	180.7	168.6	40.04	74.68	59.45	0	42.02
2022-272T09:36:47.448	121.3	168	267.2	334.1	326.8	535.6	1649	1698	2063	968.9	2277	747	2049	1879	2351	1582	3545	2609	2961	2723	1627	1604	2220	4338	9303	10500	13110	16460	33070	30030	28150	26310	7156	4796	2006	832.8	529.1	590.1	192.9	446	49.54	187.7	73.94	178.4	252	58.76	43.81	0	59.03
2022-272T09:36:49.448	256.9	101.3	330.7	587.8	610.2	417.6	843	2223	2536	2091	1993	1060	1048	2313	2718	2829	3615	2517	2797	1532	1734	2364	3442	3960	7520	8151	16130	15890	26670	29350	24100	13600	9055	4966	529.6	425.3	311.8	582.5	129.7	325.3	228.5	281.7	312.7	162.5	183.7	117.9	83.99	0	1.419
2022-272T09:36:51.448	213.4	30.03	149.9	88.13	525.5	1091	895.3	818.4	1416	1196	2967	4388	6432	2693	4951	3903	2698	5247	3093	1722	2088	2077	7822	3597	11410	10920	21670	19040	29520	24650	21640	11000	1510	4014	677.3	623.3	174.7	48.99	514.9	158.8	707	173.4	414.8	617	166.5	137.1	34.18	104.7	22.19
2022-272T09:36:53.448	278.6	475.2	152.9	135.3	737.1	247.8	204	770.2	1180	919.5	3595	2507	1398	4108	2070	10860	5497	18180	22300	18290	27550	7557	31930	10530	27010	22460	26750	23440	19060	31320	2028	4477	276.8	111.3	598.7	459.6	741.8	307.7	817.3	374.4	951	320.5	544.1	188.5	362.7	51.75	0	4.331	0
2022-272T09:36:55.448	320.7	309.3	136.6	43.48	216.9	293.9	352.2	104.3	125.7	45.95	313.5	107.4	328.8	1666	1780	237.4	3027	590.5	9663	4352	10430	15810	12730	31000	24830	48850	38710	57190	51610	27670	48920	751.9	11820	4754	435.5	253.1	383.6	94.53	195	276.6	327.4	215.4	72.92	179.4	0	78.59	201.7	1.718	0
2022-272T09:36:57.448	316.7	133.8	106.2	247.5	113	263.3	130.8	141.1	417.7	390.9	1922	1096	3723	2360	4794	5445	5164	6021	5845	6684	3512	5881	4665	10190	9408	12550	18900	23980	24760	39110	31770	28780	10880	6318	1353	475.1	485.4	229.1	405.7	663.5	364.4	147.5	170	22.37	59.32	123.4	0	48.04	53.06
2022-272T09:36:59.448	127.2	95.48	411.5	218.9	404.5	893.5	814.5	951.6	715.1	744.1	729.4	1273	941.4	1661	1857	1885	1091	1602	991.4	1887	2001	2141	1756	2934	6454	7273	12070	14310	21990	17860	28400	20470	13940	11130	745.9	351.8	216.4	134.7	349.1	202	105.6	48.01	125.4	24.84	30.88	52.66	211.5	32.79	137.1
2022-272T09:37:01.448	302.3	195.2	283.9	456.2	232.4	431.3	599	324.1	350.2	628.9	939.4	762.7	824.1	402.5	1849	1985	1320	2326	1745	1614	1924	1461	1936	2986	5739	5384	12260	13550	23310	22930	30270	18860	6771	9284	1500	675.4	273	423.8	299.5	186.1	70.37	153.2	2.436	132.5	119.9	195.1	120.6	0	216.8
2022-272T09:37:03.448	295.6	211.7	117.3	399.6	638.8	314.1	779.5	729.1	570.2	1163	543.2	584.3	1312	1136	2166	2613	2194	3032	1741	3137	1773	3342	2605	5495	7327	8979	13530	16960	28700	25710	21430	14440	1496	5357	678.7	671	366.6	520.9	102.2	88.24	34.28	251.4	76.83	0	164.4	64.33	42.56	53.38	30.73
2022-272T09:37:05.448	280.5	322.8	415.7	369.6	206.4	494.9	830.3	733.7	948.9	330	1371	1335	1516	2043	1301	2162	1827	1947	3124	2533	4835	2646	6930	5732	6082	10380	11300	17470	19800	21490	14190	10150	1020	439.8	298.1	652.4	618.3	228	603.2	570.8	116.7	50.68	362.1	267.3	0	16.91	42.27	94.94	65.36
2022-272T09:37:07.448	239.9	199.6	185.4	670.6	146.7	250	416	130.7	691	643.9	1193	1559	1511	1885	2276	2251	3056	1420	4392	3141	8183	6881	9727	11230	19020	15840	22440	20980	17510	13230	4810	4659	132.5	471	720.4	626.9	558.2	327.7	181.6	880.9	346.4	208.2	897.8	148.1	142.6	0	75.67	44.29	102.2
2022-272T09:37:09.448	154.6	37.94	274.7	306.2	275.6	598.1	248.1	305.4	883.4	581.3	1071	950.6	4321	3675	7748	6238	9595	10560	7151	15470	7572	19570	10000	24610	33470	24420	54220	18720	38720	6355	9547	537.6	4709	1307	569.2	509	150.8	308.7	309.3	276.3	642	0	292.5	125.3	257.8	0	0	80.64	234.5
2022-272T09:37:11.448	126.8	212.6	281.7	258.4	314.2	639.1	1063	648.9	1081	1922	1080	2195	2277	3190	3776	6256	5229	10680	10640	15360	10880	17880	11720	14190	6166	20010	16010	25840	25960	21110	31080	6173	16780	16750	7724	447.4	513.4	735.5	791.3	660.2	702.2	501.7	244.9	605.6	71.57	90.33	16.01	117.5	16.25
2022-272T09:37:13.448	188.4	240.1	266	513.6	593.6	835.8	1099	803.1	1227	1108	1516	1887	1702	1728	3304	3572	4798	4281	4194	6527	6400	8435	4075	7871	9617	11010	17080	19450	23800	26330	23520	20270	6954	16140	818.8	465.9	817.9	773.3	258.5	751.8	546	607.8	80.51	132.6	34.15	64.67	70.06	104.4	21.03
2022-272T09:37:15.449	112.4	312.1	341.8	555.3	824.7	1286	749.3	1173	986.4	838.3	1264	1282	1634	1542	1161	2088	1872	2212	2172	1586	1069	1283	1692	2506	6670	6595	12940	12720	20550	19880	21660	15710	5458	4428	306.5	116.3	510.6	374.2	507.3	264.6	531.8	145.7	163.8	51.35	21.78	201.5	42.07	110.4	194.4
2022-272T09:37:17.449	206.2	487.9	662.6	860.7	718.7	854.9	657.5	1496	1062	674.8	1000	1329	1118	1518	1506	1228	2119	1517	1790	1781	853.7	598.9	1695	1186	5342	7204	11830	12320	15810	15340	18050	9730	1301	2161	867.1	518.6	666.4	383	540.6	318.1	106.4	17.76	207.5	397.2	0	224.5	21.22	89.29	0
2022-272T09:37:19.449	221.3	574.3	679.6	553.3	475.9	864.7	694.7	541.6	866.7	619	1001	1178	1410	1503	1328	1469	1562	1768	1514	1572	1037	338.8	883.3	1492	3494	5380	8648	11840	17180	13950	20470	12030	2230	1265	1247	975.3	496.8	535.6	282.2	687.1	381.5	512.9	0	146.5	306.3	96.59	96.18	273.4	104.6
2022-272T09:37:21.449	367.1	145	218.3	781.1	1561	1335	1402	638.3	1426	1717	1697	1131	1997	2628	2243	2546	2102	2281	1554	1312	658.1	1147	3254	3342	5891	5703	12680	13260	20810	17240	27270	5094	1043	217	309.2	559.9	884.4	407.8	939.5	112.8	93.6	244	187.7	254.9	122.8	137.7	34.76	204.8	29.79
2022-272T09:37:23.449	458.9	298.5	146	104	72.21	21.24	102.2	2089	3428	3078	2871	3618	4048	5085	7072	3298	5576	3180	4125	1654	3419	1340	8057	4329	12870	8420	16020	15590	20660	26150	6976	3850	454.5	279.6	460.8	397.5	434.6	425.5	416.4	1066	117.8	452.1	208.9	301	49.28	193.9	0	41.06	209.4
2022-272T09:37:25.449	283.9	279.4	193.8	132.9	179.2	0	234.4	125	306.7	369.3	110.4	334.4	636.9	569.6	1729	5151	2082	8667	7373	17690	10900	22420	11920	26790	29640	18220	37900	10770	32430	5411	6356	530.7	4284	767.7	670.2	233.3	364.6	596.7	349.4	490.1	203.5	273.2	92.02	0	93.22	330.2	19.41	0	3.584
2022-272T09:37:27.449	241.3	498.7	241.8	436.7	330.6	362.5	315.6	552.7	404.6	423.7	1154	1199	1343	1264	2347	3108	2511	3710	2975	2488	1492	2343	1369	4631	4770	10320	15070	20990	23620	30420	27810	8064	2813	2444	342.6	736.5	953.4	587.3	409.7	366.6	163.6	376.2	334.4	158.3	56.47	191.2	0	124.4	235.1
2022-272T09:37:29.449	558.9	412.9	641.1	226.8	148.8	234.5	641.2	238.3	356.3	626.8	941.7	1669	773.2	2096	1866	2172	2310	1568	1344	901.6	356.5	1156	1216	799.9	3395	4955	6135	13760	13800	15540	17580	10720	1268	2483	562.6	920.2	755.1	298.6	991.6	417.1	183.2	394.2	26.89	163	117.5	415.9	3.364	36.99	88.48
2022-272T09:37:31.449	383	254.7	413.4	544.3	595	456.4	489	518.5	750.1	884.3	1116	892.7	938.5	976.6	1096	1186	555.5	1095	1387	552.5	381.1	181.6	340.5	1186	2203	3695	7812	6861	12270	14120	14950	9905	1672	1394	366.5	178.2	1187	477.2	474.8	357.6	513.1	651.8	134	66.1	95.6	455.8	111.8	96.36	65.15
2022-272T09:37:33.449	84.52	458.3	237	348.1	598.3	831.3	596.8	358.2	759.8	488.7	468.4	490.5	929.5	315.7	242.5	707.9	218	1038	466.7	479.2	589.4	450.3	248.2	1301	2353	5046	7401	6394	14880	11130	13110	5655	1323	788.4	788	261.7	970.9	584.3	910.4	532.1	112.7	134.2	511.7	133.8	9.265	204.4	287.1	128.3	0
2022-272T09:37:35.449	417.1	390	171.5	330.2	608.9	442.3	509.3	696.3	449.5	406.9	1112	838.7	906.6	907.8	1135	1649	1472	1048	2176	1009	1538	1362	1695	1762	4324	4581	9775	8765	13300	13410	15180	2963	884.3	679.6	1250	1627	906.5	775.9	699.2	1061	339.5	663.3	57.61	297	100.9	60.63	135.7	346.3	0
2022-272T09:37:37.449	353.1	214.1	683.5	885.8	101.9	277.5	511.5	784.4	655.6	594.5	556.5	1177	1177	1137	2392	1027	1757	1416	2103	1223	2295	2615	4085	2124	7691	7961	14110	12780	20040	14410	9363	2425	717.5	128.3	97.46	1016	826	73.74	239.6	154.2	402.8	38.98	0	61.61	114.9	80.88	6.531	69.84	134.5
2022-272T09:37:39.449	293.9	453.1	526.9	755	339.8	1092	862.5	1464	1440	1468	2144	2257	2481	2312	4346	3366	6104	3585	6886	5012	9996	7423	12430	13090	12630	19950	8195	19830	2251	8527	343.9	796.7	153	523.2	695.1	1658	1313	242.8	443.3	244.6	556	0	300.6	194.7	0	99.65	132	30.2	40.68
2022-272T09:37:41.449	385	196.7	481.1	839.2	1483	1481	1745	1895	2238	2681	2471	2851	2174	2670	2432	2482	1623	1992	821.8	837.4	1030	808.8	323.1	693	659.8	273.3	2343	439.8	993.2	506	1662	624.7	1058	313.5	607.9	492.9	429.4	385.9	1494	374.3	162.9	234.5	450.7	230.6	79.2	170.6	54.25	0	24.81
2022-272T09:37:43.449	392.7	188.5	363.9	673	811.8	970.2	754.9	849.5	403	1557	877.3	1311	1237	1653	2340	989.7	1778	2616	1702	1430	2403	561.3	2929	2662	4165	3800	6673	5364	11090	5924	9659	1128	893.9	593.3	957.7	963.5	101.7	862.9	370	356.5	509.4	149.9	43.7	0	132.9	141.6	77.78	109.1	0
2022-272T09:37:45.449	195.4	204.9	282.3	633.1	521.1	249.9	653.8	737.3	613.2	728.1	244	608.9	780.3	419.5	595.8	1049	1826	1137	1859	1309	2509	953.1	1337	3142	3854	2740	6537	8950	11650	12780	8224	1643	646.8	176.8	475.4	256.3	346.7	289.4	687.2	580	227.7	556.6	346.8	5.456	40.75	28.46	145.2	14.1	204.9
2022-272T09:37:47.449	261.3	210.2	209.6	498.2	695	654.6	391.9	745.9	473	282.1	966.1	779.1	581.1	346.3	645.3	591.4	671.4	1233	1028	1200	396.9	745.3	327.9	1182	3441	3129	7733	7917	12800	8701	9362	1869	673.7	1023	1470	848.3	923.1	358.2	77.65	363.1	11.46	182.1	74.87	0	138.4	301.3	96.86	119.7	55.62
2022-272T09:37:49.449	15.19	156.3	179.2	1016	171.8	581.9	665.9	744.3	209	354.8	808.3	786.1	1043	808.6	885.8	462.2	1048	1522	921.3	1334	381.1	930.1	976.9	1918	2499	3177	6262	6998	10990	8791	9568	2802	320.6	537.6	489.2	648.5	650.2	40.56	469.6	423.6	244.5	329.8	328	168.3	89.66	168.5	0	0	191.7
2022-272T09:37:51.449	89.57	106.6	353.4	98.8	675.1	909.1	722.3	483.1	290.1	190.1	930.5	876.9	933	1358	715.9	951.8	668.9	875.4	482.8	728	458.7	699.9	1202	378.5	4253	2994	7980	7835	12410	9731	7420	2472	1705	464.4	231	688.1	894.2	397.9	645.6	258.3	165.5	165.3	453.5	396.6	88.1	150.8	240.5	20.66	85.97
2022-272T09:37:53.449	273.1	121.5	327.9	287.6	70.17	317.3	894.5	797.8	1258	2028	1154	1553	1635	1315	2430	1310	1660	1571	2063	693.9	351.8	1374	2515	2171	7737	7249	12180	11380	19740	15410	5250	1116	135.3	491.8	625.3	905.7	1162	66.98	469.7	911.1	338.9	210.2	284	268.2	0	106.8	12.81	87.98	56.83
2022-272T09:37:55.449	79.65	200	306.3	189.1	95.7	380.7	120.9	48.88	123.1	395	502.9	948.8	977.4	5935	2566	10570	7427	11430	14100	10290	14190	6560	17360	7685	15230	12520	11980	10480	6098	5087	545.5	1168	929.2	407.6	450	809.7	712.4	825.5	620.2	464.3	183.4	485.8	470.3	45.31	110.1	34.59	0	172.2	195.2
2022-272T09:37:57.449	300.8	302.5	499	444.3	69.48	300.3	417.4	107.3	326.7	133.1	299.7	941.7	1217	1124	2151	2418	2763	2096	1657	1725	1306	2727	2711	6090	8146	14150	11340	25250	19470	4327	6167	813.9	505	803.8	364.1	1090	714.3	492.2	784.4	30.25	479	737.5	181.7	406	268.9	253	44.08	78.54	47.57
2022-272T09:37:59.449	340.9	457.9	386	422.8	243.7	302.7	352.6	378.9	425.7	589.8	265.4	728	909.9	912.2	634.6	1543	1239	1032	1174	639.2	376.3	257.9	177.8	1675	2194	4199	4004	6272	7280	11170	10350	2039	936.6	544	398.6	640.5	1034	206.2	531.2	210.3	141.5	133.3	387.5	518.6	230.1	99.53	111.9	280.7	130.6
2022-272T09:38:01.449	14.77	284.4	353.2	231.3	254.3	260.6	692.6	498.7	471.2	556.2	578.9	710.1	848.3	545.5	683.9	375.4	650.2	516	703.8	409.9	65.99	220.3	833	628.7	2491	1908	4575	3375	8447	7720	7099	1885	660.9	417.1	638.9	110.7	867	422.3	745.8	0	234.1	155.7	158.5	519.4	81.93	175.4	0	35.67	9.507
2022-272T09:38:03.449	396.1	328.2	412.4	289.6	613.9	412.4	291.5	545.4	653.2	112	286.9	881.8	583.2	317.1	904.6	440.7	1132	1294	731.3	495.3	159.8	305	883.6	935.9	3241	3195	3318	5824	6291	6790	5013	790.9	328.2	375.5	643.6	378.3	315.5	472.8	548.9	802.1	356.1	153.7	325.1	300	552.4	2.252	114.9	150	62.06
2022-272T09:38:05.449	66.2	510.7	194.2	250.8	300.4	505.3	428.6	360.6	483.5	60.94	869.5	734.9	388.8	353.2	389.3	276.4	1259	421.7	658.1	1115	406	585.7	1102	990.1	2914	1623	4918	3322	6658	7128	6724	2455	1138	779.2	884.3	539.9	982.5	1070	49.81	129.4	144.3	707.2	79.98	196.7	0	318.3	250.8	23.34	58.19
2022-272T09:38:07.449	367.3	415.3	323.9	477.7	242	177.4	596.3	197.7	268.6	369.2	232.6	819.9	1073	729.6	862.7	926	840.1	649.8	659.3	1632	1167	1384	1481	1412	3889	3375	7112	5022	11010	5385	5027	1468	252.1	350.3	526.8	631.6	846.6	603.8	1316	276.8	841.1	367	627.1	161.1	14.54	296.5	32.68	76	72.73
2022-272T09:38:09.449	245.9	274.7	658.4	171.1	456.2	856.8	941.3	592.1	536.7	589.5	667	692.4	728.6	660.5	954.3	470.6	2137	1717	1832	1891	4045	2567	5078	4201	9060	4965	9691	7982	5191	5152	997.2	1205	417.5	433.1	683.4	580.2	211.1	96.63	1127	146.9	164.6	296	384.9	81.95	354.8	304.1	20.17	201.4	72.9
2022-272T09:38:11.449	496.2	178.2	378.8	304.5	281.3	525.4	979.3	1210	1170	1444	1374	1998	1524	3056	1704	3867	1135	1839	1116	2252	203.1	1731	475.7	1417	282	1014	300.7	635.2	444.5	935.5	244.3	248.9	808.9	484.5	833.4	353.1	749.1	629.6	117.3	22.51	489.3	180	535.6	134.3	0	214.8	102.3	68.58	41.94
2022-272T09:38:13.449	454.7	500	387.3	393.3	456.6	411.3	500.1	716.9	663.3	809.8	803.1	778.1	644.2	737	1063	992.8	1335	588.2	1133	749.3	1381	746.6	775.2	615.9	1331	913.3	2512	1476	2550	1087	3483	778	422.3	488.8	892.7	440	466.2	164.5	1017	431.3	600.4	393.3	3.623	11.03	158.2	117.6	358.4	157.8	34.31
2022-272T09:38:15.449	223.6	336.8	514.1	443	703.5	293.2	135	391.2	531.6	472.6	382.2	499.8	460.1	272.4	739.6	1009	429.7	938.7	937.4	918.1	232.8	790.9	621.1	1787	657.8	2353	3858	3136	5496	5506	6651	2736	766.6	1076	188.7	188.7	245.3	793.6	594.7	369.9	410.2	88.32	23.13	0	0	189.6	0	0	10.34
2022-272T09:38:17.449	213.9	44.69	240.3	535.1	238	408.3	447.6	479.4	251.3	859.2	363.7	283	273.4	506	371.4	1314	629.4	671.9	979.1	470.8	385.7	264.4	144	213.4	1242	1264	1889	3494	5621	4041	5936	2786	915.9	387.9	231	165.5	129.5	277.9	724.6	817.6	255.4	0	276	448.8	99.45	33.2	63.86	46.98	6.202
2022-272T09:38:19.449	388.9	151	290	189.4	198	71.52	370	301.8	252.1	276.8	599.8	343.9	377.8	448.8	696.1	299	194.5	832.7	511.5	480.4	456.8	235.8	193.2	228.7	1126	1100	1618	2583	4945	3503	5057	2387	847.9	1117	402.2	297.5	603.6	377	338.5	774.1	140.8	205.9	139.3	144.1	271.4	27.6	7.805	183.7	148
2022-272T09:38:21.449	354.8	140.6	425.7	391	198.2	651	218.3	390.5	364.2	303.9	654.8	672.6	509.4	722.3	359	819.2	641.8	528.9	752.1	390.2	133.5	203.8	378.3	564.8	813.9	2223	3131	2540	4721	4147	8315	4380	222.9	751.2	604.1	1.412	709.1	183.1	393	387.3	272.8	591.5	263.4	39.18	161.1	106.4	179.4	0	87.68
2022-272T09:38:23.449	427	369.9	529.3	198.3	457.4	264.9	575.2	859.4	1057	391.1	440.6	781.8	348.8	315.4	940.2	827.2	726.8	568.8	572.1	538.8	368.7	290	586.4	736.3	1178	2070	4692	5447	7514	7580	10950	2933	1125	381	918.9	456.5	666.6	504.4	731.2	419.5	473.4	353.5	217.2	504.2	263.2	102.3	70.3	164.2	21.62
2022-272T09:38:25.449	163.8	217	119.8	165.2	167.7	379	283.2	413.3	45.35	1050	228.8	2429	2177	2951	4209	1446	4418	1558	3136	1500	2630	1480	2930	3240	3684	3556	3557	6469	4266	7947	1569	661.8	364.5	847.6	159.4	226.6	815	313.8	302.7	174.7	693.8	321.9	298.4	129.8	261.2	2.292	0	276.3	201.4
2022-272T09:38:27.449	202.6	234.1	109.6	183.5	285.3	268.3	136.1	117.5	318.5	103.5	321.5	191.3	569.4	697.7	1230	1993	2058	2723	2663	3091	1298	3866	2914	7547	3230	12530	8901	11710	12940	3100	3456	774.1	619.9	437.4	531	844.8	1072	637.8	274.9	569.1	578.9	317.7	587.2	327.2	17.58	99.55	555.8	0	269.2
2022-272T09:38:29.449	146.5	179.2	256.6	178	88.94	323.3	128.6	283.2	140.4	529.2	719.3	1028	414.3	581.1	866.1	734.6	402.8	369.4	496.4	74.48	516.7	679.7	82.73	546.4	246	1929	3053	3993	5719	8226	7607	1225	428.4	627.6	592.2	717.6	1053	1027	356.5	167.5	254.8	538.1	85.61	448.3	67.97	0	109.6	26.06	443.9
2022-272T09:38:31.449	395	253.6	288.6	234.3	288.9	165.5	368.8	481.4	252.6	368.5	201	389.8	201.7	304.9	288.1	343.4	434.1	358.4	491.8	107.1	165.1	288.8	319.3	348.3	882	1048	1326	2494	4665	4709	4214	1268	528.6	261.3	512.4	529.1	785.7	532.1	0	409.2	75.65	507.3	18.13	147.2	194.9	268.9	171.3	230.7	189.8
2022-272T09:38:33.449	250.3	196.7	160.3	176.4	347.9	655.7	358.6	279.7	102.4	340.3	299.6	476.8	368.7	735.5	782.7	465.3	416.1	161.5	487.3	204.9	562.2	194.5	313.9	61.96	378.1	598.4	2012	3004	3827	4082	4682	1247	1132	906.3	489.2	708.7	711.6	905.3	822.3	465.7	312.5	44.13	384.4	369.7	37.58	71.65	131.5	18.68	0
2022-272T09:38:35.450	234.5	280.1	163.3	725.6	230	251.3	240.8	198.3	108	154.1	509.4	492.4	225.3	296.9	686.6	679.2	470.1	412.1	556.6	282.8	237.9	289.2	268.2	521.1	974.4	1457	1401	2868	4112	2223	4087	1549	330.8	208.7	870.2	731.2	731.2	452.8	173.6	382.4	355.7	326.7	605.2	433.1	81.85	257.5	48.33	86.07	3.047
2022-272T09:38:37.450	519.7	366.1	545	432.8	270.4	330.2	330.6	286	299.5	240.1	136.5	451.3	187.9	473.5	112	663.5	359.1	404.7	279.6	865.3	586.2	446	1141	802.4	1344	1488	2884	2839	5286	3841	3032	1132	476.4	933.3	153	515.3	683.7	646.6	437.1	788.5	113.3	0	195.5	66.2	31.45	0	57.39	242.9	17.31
2022-272T09:38:39.450	391.2	224	371.5	220.3	126.5	403.7	407.9	463.9	581.5	300	574.5	599.6	635.8	1017	788.9	351.6	805.4	955	578.8	714.4	1174	1093	1691	1101	4301	2000	6250	4447	5857	3763	2041	1012	606.7	587.1	227.1	659.7	785.6	756.5	232.3	598.2	188.3	133.9	65.02	209.7	211.6	71.32	58.41	10.01	129.4
2022-272T09:38:41.450	259.5	447	607.3	237.5	147.7	343.1	609	849.2	835	675.6	1415	801.8	1363	1155	930.4	1536	1338	2490	2273	2999	1178	3774	589.6	2398	549.6	3544	258.2	3102	211	1384	254.2	386.9	985.8	725.6	435	666.9	621.3	498.1	459.3	836.2	407.2	351.7	314.9	54.93	19.28	162.7	125.9	75.31	57.26
2022-272T09:38:43.450	220.6	333.5	64.36	552	390.4	1186	439	273.1	400.7	600	486.5	473.9	633.3	721.8	784.9	327.2	325.3	367.6	750.5	220.8	402.7	592.7	1054	404.7	449.1	461.4	1041	770.2	1855	639.6	1396	701.6	993.1	609.8	796.1	671.6	547.1	643.4	1175	833.8	781	10.75	313.9	400.1	103.7	31.89	157.2	397.2	222.2
2022-272T09:38:45.450	272.3	175.3	354.4	479.2	247.3	478.1	62.78	237.2	289.4	585.6	441.6	671.5	176.6	443.6	93.53	285	455.5	215.5	329.7	282.7	1174	1069	1248	575.7	1473	1220	3465	2316	3909	4728	3987	1179	841.1	105.7	745.2	666.3	418	98.44	588.2	801.2	219.2	359.1	140.8	0	65.94	188.5	39.03	2.262	26.42
2022-272T09:38:47.450	285.6	155.3	88.03	239.7	162.4	210.9	382.3	343.1	272.6	197.7	180.8	198.4	309.7	356.9	460.4	343.4	855.6	319.6	470.8	617.1	400.5	1104	273.2	866.7	2057	1951	1199	2146	2994	3405	3322	1185	338.3	761.8	676.2	211.3	365.2	298.4	538.4	183.2	307.2	294.9	248.4	210.2	91.67	121.9	98.88	128.3	140.3
2022-272T09:38:49.450	293.2	99.83	558.2	156.5	401	254	261.8	208	179.5	275.6	424.9	169.6	291.6	226.8	608.1	123.5	328.6	155.3	193.1	305.9	56.48	229.1	79.88	185.6	910.1	1198	2066	2740	2694	3108	2955	676	448.3	652.9	396.6	426	630.2	526.4	963.6	192.5	209	218.1	171	519.8	82.07	73.35	276.2	78.82	246.9
2022-272T09:38:51.450	260	327.4	277.1	425.3	163.8	292.5	675.6	232.6	332.3	222.6	148.1	126	244.7	229	269.3	361.3	47.4	119.6	758.1	332.1	568.8	226.7	357.1	693.2	758.9	1366	1873	2441	4078	3436	4566	1683	522.4	414.9	1021	727.3	1463	664.8	491.4	531.3	607.6	191.3	59.23	110.2	172.3	148.8	28.49	165.6	210.9
2022-272T09:38:53.450	473.5	225	353.5	134.3	114.4	397.3	433.8	393.9	392	299.7	356	590.8	582.7	669.9	214.8	495.9	260.5	448.2	183.9	198	223	598.8	304.5	386.5	509.5	1588	2673	2968	5581	3070	5519	1324	902.1	920.1	419.5	1565	822.5	325.8	276.2	256.8	122	432.8	261.7	213.3	144.1	136.5	40.18	33.26	147.2
2022-272T09:38:55.450	132.2	448.2	367.1	331.5	186.3	355.9	419.3	45.56	174.3	551.2	1063	976.1	2517	1219	784.8	1047	1311	842	548.5	588.2	642	838.1	945.4	1445	2567	2726	4819	4164	6218	5816	1165	589.2	758.4	574.7	1175	341.3	1023	447.2	629	263.8	57.83	848.4	283.6	376.4	2.476	0	146.1	102.3	0
2022-272T09:38:57.450	472	388.1	415	284.9	332.9	343.7	234.5	339.4	125	154.5	386.6	280.7	147.8	582.7	956.4	684.3	855.1	2614	1310	4660	1128	6300	1561	5052	6566	4967	9642	3740	8210	1327	1014	640.1	546.1	377.9	1083	731.4	1274	470.2	335.4	323.7	364	103.3	114.5	74.77	490.3	105.9	203.4	132	0
2022-272T09:38:59.450	127.4	263	187.6	286.4	298.3	195.8	90.58	205.9	280.3	599.1	139.9	396.5	263.9	167.1	515.7	323.8	682.7	609.3	271.6	781.5	143.9	768.6	677.7	1122	585	2774	2450	4754	3899	5459	3277	661.8	1206	768.9	599	841.1	1240	390.3	0	377.3	512.4	469.4	246.9	152.6	87.88	86.14	0	171.4	23.43
[truncated: 3 more columns]

## Sheet: Figure 1e
JADE TOF-derived energy flux for AMU/q=1 (H+) for Juno's Europa flyby
From Figure 1d in Szalay et al. (2024 Nature Astro.)
Upper energy (keV)	0.0139	0.01532	0.01705	0.0191	0.02136	0.02396	0.02706	0.03062	0.03459	0.03899	0.04406	0.04998	0.05682	0.06464	0.07357	0.08376	0.09548	0.1088	0.1242	0.1416	0.1617	0.1847	0.2111	0.2411	0.2756	0.3149	0.36	0.4116	0.4707	0.538	0.6156	0.7279	0.8119	0.934	1.118	1.271	1.455	1.664	1.904	2.163	2.471	2.818	3.23	3.684	4.212	4.809	5.489	6.213	7.055
Center energy (keV)	0.01326	0.01453	0.0161	0.01799	0.02021	0.0225	0.02542	0.0287	0.03255	0.03664	0.04135	0.04678	0.05317	0.06047	0.0688	0.07835	0.08918	0.1018	0.1159	0.1325	0.1507	0.1727	0.1967	0.2255	0.2567	0.2945	0.3354	0.3846	0.4385	0.5028	0.5732	0.6579	0.798	0.8257	1.042	1.193	1.348	1.562	1.765	2.043	2.283	2.658	2.979	3.482	3.886	4.539	5.078	5.899	6.528
Lower energy (keV)	0.01262	0.0139	0.01532	0.01705	0.0191	0.02136	0.02396	0.02706	0.03062	0.03459	0.03899	0.04406	0.04998	0.05682	0.06464	0.07357	0.08376	0.09548	0.1088	0.1242	0.1416	0.1617	0.1847	0.2111	0.2411	0.2756	0.3149	0.36	0.4116	0.4707	0.538	0.6156	0.7279	0.8119	0.934	1.118	1.271	1.455	1.664	1.904	2.163	2.471	2.818	3.23	3.684	4.212	4.809	5.489	6.213
Ion Flux (cm^-2 sr^-1 s^-1):
2022-272T09:32:01.445	462.9	384.6	172.7	1430	0	594.5	1122	817.6	885.6	1346	1406	2165	2245	2384	1972	3759	3763	5115	4485	6241	8117	11950	9875	12090	13220	8096	9422	5275	6041	4457	3559	1783	305.9	1831	0	1181	140.2	1116	1548	1380	1367	993.2	1259	771.9	1364	352.9	432.3	803	608.6
2022-272T09:32:03.445	445.3	375	200.3	152.6	1065	660	831.1	954.2	1678	1254	1946	2606	3034	3191	1981	4617	6772	6586	8726	8813	12600	12080	13230	14720	13760	10050	11180	6822	4514	3422	3957	3573	2071	1013	1061	1408	1064	1117	736.5	866.1	1274	1191	1021	1374	665.1	307.2	776.6	918.8	737.1
2022-272T09:32:05.445	28.56	991.4	182.4	976.2	1229	882.9	1397	1699	1147	2312	2644	3541	4240	3728	5349	5886	5709	8288	7725	10080	8873	10860	11320	9991	11410	10420	10530	5919	5231	3173	2432	2950	1682	3385	1693	290.9	452.2	1061	492.2	2125	990.1	807.7	131.8	576.5	665.4	885.2	1351	0	0
2022-272T09:32:07.445	436.7	0	137.5	986	366.1	604.9	1023	1263	1418	539.8	1867	1331	3888	2268	3140	3879	4673	4664	4558	6100	6099	5538	9339	9461	12220	9579	10570	7094	5616	3018	2658	1844	306.8	1244	2078	1024	364.2	977.2	2352	1199	1370	985.7	1546	368.1	943.3	1186	288.7	931.6	708.3
2022-272T09:32:09.445	174.2	426.4	409.4	834.9	634.9	521.6	439.8	646.4	737.9	994.7	974.2	1460	1347	2959	2424	3678	2837	6568	6119	7457	10660	8722	12990	12080	16890	9186	11210	6391	7664	4769	3969	1664	4342	1889	1152	2245	1012	1889	2586	1772	2118	2050	2345	958.1	1477	1741	116.4	1691	1623
2022-272T09:32:11.445	309.6	587.5	743.9	957.4	739.8	1069	0	763.9	1967	419	1027	2441	1235	3245	2300	3970	2755	5077	6254	9322	14600	15070	16220	14650	18260	13140	10820	8258	8661	6426	3861	2940	3711	2041	3132	1474	2147	1033	3209	1462	2222	2709	1671	1731	1998	2122	977.5	1524	1309
2022-272T09:32:13.445	318.7	567.3	363.6	238.1	634.3	790.2	749.4	782.1	1008	1607	1150	1680	2682	1498	3484	3614	4518	4952	6443	11140	11670	14890	17880	17960	14940	12770	10490	8118	7653	5773	6965	3684	3436	2292	2925	591.6	1570	2094	1606	2641	1390	2650	2275	2677	876.5	723.5	2068	1228	965.8
2022-272T09:32:15.445	753	516	688.8	502.4	393.9	483.3	1433	917.5	1752	1300	1194	1578	1262	2769	2343	2692	4272	3817	4810	4956	8231	11210	10050	13010	13430	12160	9659	6591	5615	4612	2055	3201	2083	3033	1238	2092	637.2	1144	757.8	1860	936	806.3	1647	1841	831.1	676.6	647.5	687.1	608.6
2022-272T09:32:17.445	408.7	536.3	0	710.7	892.6	1235	1196	1589	1426	817.3	2308	2651	2143	2151	3351	3668	4163	5730	6966	6572	9646	8405	12480	13690	15950	10860	8158	6892	5948	3711	3140	1743	2793	2640	1642	1661	690.6	778.2	869.4	705	1694	1279	176.2	0	220.7	0	374.9	596.9	708.6
2022-272T09:32:19.445	128	122.4	263.6	143.1	509.3	826.9	1406	1571	1836	4297	3033	3578	5585	3065	8125	5155	5945	7769	7860	8402	15110	10840	17890	16260	15950	11230	9442	6571	8161	4240	4064	1542	2266	3569	2017	1811	1356	543.8	680.6	0	1200	38.79	381.9	97.04	265.3	711.5	403.5	146.1	908.8
2022-272T09:32:21.445	754.2	0	309.7	115.5	97.85	215.3	366.7	655.4	1157	1718	2874	3441	3545	3200	6128	5658	6382	13120	9557	13410	14060	17730	24270	13190	14820	11140	9364	7576	7424	3536	2594	2387	2496	730.5	1950	1747	1420	1447	682.6	856.7	759.7	143.2	342.8	484	481.9	358.8	64.88	911	427.9
2022-272T09:32:23.445	0	174.2	391.6	134.9	529.7	1413	513	292.7	1493	1199	1187	3386	2794	2690	3043	4299	5201	7770	5569	7689	9082	11570	13300	15160	15450	12100	8653	5076	4328	4065	1434	2056	2072	1311	2464	1974	1696	1683	2131	1762	1445	1460	589.9	860.3	1055	1498	1193	1228	822.4
2022-272T09:32:25.445	0	568.5	473.3	381.2	760.1	364.5	704.8	828.5	589.5	1060	1063	983.8	2219	2502	2283	3843	6073	5972	6075	7958	9252	10530	12490	13780	15470	10440	9177	5257	6563	3527	4915	3092	2543	2426	1065	1993	1360	1862	1430	3365	2309	1323	1845	2077	2143	1025	1322	1614	750.8
2022-272T09:32:27.445	0	376.1	409.6	712.1	462.5	0	1005	719.2	1213	1366	930.2	1139	1904	2394	3167	4883	8127	9087	9665	8421	11430	11170	13220	12990	13080	9525	9028	7938	5887	5101	4012	3875	1579	3168	1015	1739	2388	2321	2119	2391	2371	642.1	2334	2494	1321	1614	1379	1215	1580
2022-272T09:32:29.445	463.7	627.9	725.8	929	1286	753.1	521.4	863.8	858.5	0	947.2	1771	1356	2474	3422	5019	6281	7500	6290	8635	10920	10140	13630	13270	11200	9506	8919	6672	6956	3764	5397	2548	3172	3024	1920	1286	1233	1287	3097	478	2917	847.4	1968	1215	1087	1729	2212	4.267	1137
2022-272T09:32:31.445	200.9	0	934	588.3	500.1	1282	293.3	718.5	57.41	1634	1212	1276	2126	2008	2689	3231	4427	5279	6137	7662	9864	8929	12840	14690	12300	10110	9038	6993	4722	3733	1841	2025	1235	2707	845.3	1183	1029	1033	1372	706.8	527.2	1960	428.4	0	987.5	1278	245.6	1627	593.9
2022-272T09:32:33.445	192	668.5	300.4	739.9	845.5	864.7	658.4	927.5	1613	1802	1707	2634	1987	2976	4722	4426	4809	6693	8762	8153	14130	10430	16650	16130	14740	9433	10440	6260	4941	2376	2991	2709	1052	1692	1339	592	417.4	1400	1328	0	917.2	0	143.9	0	943.3	0	331.7	558.1	0
2022-272T09:32:35.445	0	729.1	327.6	370.8	2149	1264	950.2	2652	1800	2729	3458	4183	3879	4687	8072	5840	7818	10180	9484	11550	11420	13190	11340	13340	11850	10800	7853	6401	4951	3360	2379	1402	2106	2620	2078	441.8	1003	1860	971.6	295.4	401.3	493.3	964.8	1625	558.4	426.9	278.9	304.6	512.6
2022-272T09:32:37.445	690.7	951.6	409.3	901	730.6	642.2	1498	1209	2228	1867	1876	2304	2413	2439	3935	2821	5409	5943	6985	5778	7043	7955	12090	8030	11510	8985	9285	7174	6333	3288	2669	2056	994.7	2785	1132	583.1	346.8	893.2	615.8	273.1	1202	641.5	7.502	1253	66.61	1325	503.9	686.8	0
2022-272T09:32:39.445	437.3	1002	563.6	485	1325	271.4	832.2	283.6	1223	1041	2831	1433	2414	3935	3565	3971	3238	6366	6237	6189	9959	9561	11380	10560	13000	10170	12160	6341	6666	3413	3153	1433	2554	4130	1744	3072	1847	1101	2008	1304	1161	1243	1342	1855	111.5	782	833.9	635.2	364.7
2022-272T09:32:41.445	826.8	244.6	409.4	0	807.4	586.6	1188	265.2	914.9	1329	1725	992.4	1152	2331	3759	3678	4428	5808	7996	8162	12190	14120	17220	16270	17640	11250	12850	8912	8235	3764	5086	4046	3310	3353	1901	1701	1669	1034	1763	1292	2318	1213	1786	1867	1599	2134	2628	2039	2410
2022-272T09:32:43.445	436.7	365.5	888.9	276.2	308.6	809	284.4	809.5	896	781	770.6	1258	2218	2743	4050	4061	3782	6385	6137	13390	16740	15520	19090	17210	14880	11610	10860	10200	6541	4044	2905	2025	1533	4063	2433	2423	2005	2179	1806	1588	1801	1764	1672	1510	2331	2353	948.8	1292	779.8
2022-272T09:32:45.445	110.3	496.7	843.6	295	346.8	326.4	348.2	1245	1408	1672	1230	1496	1690	2698	1973	3341	2973	5770	7445	8340	6627	10110	11250	12140	15960	12050	8959	8078	7175	4044	3335	2880	1934	2555	1950	1174	949.4	1127	1795	695.7	1485	1517	975.9	1424	554.7	76.48	331.7	777	694
2022-272T09:32:47.445	526.8	486	707.3	1184	873.6	1653	1524	1236	2172	1912	2847	1597	2598	2554	3077	2108	2946	4289	5442	8197	11030	10520	13340	12950	20250	10960	10430	5888	5605	2055	3022	3191	2060	1307	1179	1239	1294	759.9	1404	842.9	0	816.9	0	0	986.9	0	590.1	1151	250.9
2022-272T09:32:49.445	518	0	28.53	219.1	1047	845.8	1224	2879	4119	1644	2467	3303	3916	3531	5058	6278	6827	7481	8726	8921	10890	14500	17850	17180	12920	10220	9985	6310	5231	2138	2915	2457	1189	1734	1506	628.9	514.3	1803	1383	843.8	347.9	857	257.2	564.2	998.4	515.4	202.6	0	636.9
2022-272T09:32:51.445	373.3	82.67	644.5	333	423.6	1542	576.3	1109	1157	1412	1584	3239	3248	6318	7056	9407	11750	13530	13560	17580	21270	13850	22790	16210	16380	13160	8850	6421	5273	2956	3098	1030	2324	2325	2186	723.5	0	1992	849.1	20.82	201.3	828.1	109.7	871.7	44.14	0	102.1	455	608.1
2022-272T09:32:53.445	75.14	1336	636.4	968.1	0	735.7	276.3	1609	1698	1775	2168	2726	2618	3040	3804	4528	4420	7991	6535	11980	11720	11950	14660	20550	18250	11300	11980	7245	6012	2481	2154	1353	1007	1760	1282	763.2	1386	801	1074	1248	1151	820.5	590.8	1.152	23.24	285.5	188.1	3.971	1952
2022-272T09:32:55.445	66.63	0	66.55	287.2	1020	856.9	742	257.3	1307	884.7	1241	1021	2294	2915	3168	4391	4493	5108	6211	6280	12680	10500	16100	16750	16980	10800	10120	5970	5805	3610	3154	1625	1580	2450	1717	2821	837.5	1431	908.6	2165	1626	1629	227.2	910.8	1034	182	1580	171.3	907.8
2022-272T09:32:57.445	891.3	377.2	428.6	883.4	492.2	894	614.2	738.3	170.8	1590	1603	2131	2591	2117	4458	5313	6610	11660	9774	10040	12570	12490	14190	13750	16480	10930	8713	6844	7769	4791	6065	2288	2325	2570	1658	1515	757.5	3667	1766	2348	2289	2476	2929	1463	1167	2585	1738	1150	807.7
2022-272T09:32:59.445	93.08	790.6	645.3	1365	1441	1042	540.6	1083	1232	1858	1425	1543	2655	4106	3839	5294	8327	6963	9602	9261	14160	10880	12420	13340	14450	11350	10070	7968	5108	4935	2541	2730	914.9	1858	2326	1007	853.7	988.4	1274	1247	1235	495.1	1901	1106	2887	1036	532.6	338.9	622.1
2022-272T09:33:01.445	210.9	93.63	219.7	892.2	376.5	373.7	768.6	1101	1716	902.5	2857	1717	1691	2108	3379	3934	4428	6540	6002	7984	6666	12000	13320	11740	15430	11290	8979	7084	4723	6033	1724	3232	1763	830.4	887.2	1091	986.7	1533	416.9	801.2	1193	1549	20.26	934.3	289.4	435.5	1078	1022	250.2
2022-272T09:33:03.445	592.1	356.9	564.3	987.4	578.4	689.7	1088	965.2	1102	1552	1718	1296	3147	3103	3000	4145	5274	7242	8827	8485	12940	10120	16170	12200	13850	14040	8940	5398	6781	5164	3690	2982	2188	2001	1431	688.9	2780	1497	1431	619.7	888.9	1137	477.6	763.2	589.9	436.1	790.8	171.3	550.3
2022-272T09:33:05.445	48.41	0	872.2	495.4	914.1	1887	769.2	1610	2006	2369	4652	3800	5513	5862	7729	8560	7628	11330	12830	15400	12570	14980	13670	14780	11920	10400	11760	7758	5160	2688	3658	1976	1248	3816	1914	980.2	1538	661.1	830.4	688.6	225.9	1403	694.5	628.2	257	0	432	454.7	607.5
2022-272T09:33:07.445	519.6	488.2	944.6	1423	1978	1729	1152	1265	1736	2415	2442	3240	3797	2135	4396	4966	4529	6511	5868	7199	8620	9012	11340	11030	13450	11680	7706	8561	5680	3289	2691	2901	1993	1105	1845	717.1	588.8	125.6	307	676.9	425.7	713.1	489	1328	334.6	285.9	532.5	725.2	1122
2022-272T09:33:09.445	302.1	417.5	1433	1489	626.4	448.5	668.8	1628	1400	2350	2434	3249	3082	3703	2858	4719	5501	5425	7040	7958	10030	8507	10960	12220	13850	7531	10430	6482	5503	1798	3089	1745	3116	2329	1608	2163	1467	1234	1387	1672	1120	1432	363.6	1156	1167	1002	1537	673.6	922.2
2022-272T09:33:11.446	474.9	2196	682.7	382.4	617.5	579	523.5	766.1	1205	1275	1241	1691	2452	2826	3601	2823	5411	5570	8746	8601	14220	11660	18530	12940	16820	13560	8161	6985	6823	6159	4336	2801	1844	3183	1649	2061	1522	1226	2390	2166	1880	2822	1824	2238	1845	1488	1666	1717	1051
2022-272T09:33:13.446	0	670.1	401.4	1101	578.5	1386	276.7	702	1289	1627	1152	1938	1719	2565	3185	3050	6883	4791	8295	11580	19330	16050	21140	19430	18940	13090	12070	7085	7259	5537	3433	2841	4182	3488	1500	2530	1804	2098	2144	2382	3468	1718	1857	2397	1312	655.7	920	1331	1995
2022-272T09:33:15.446	75.51	296.3	663.9	807.6	933.2	197.9	513.8	1001	524.7	1265	1435	1709	2266	3309	3875	5084	4374	5935	7510	5896	11720	11660	14050	16770	14370	12520	12870	7989	7041	5754	3744	2821	1317	2580	2111	2689	1866	1685	2945	1535	1163	1806	1002	1377	2122	1002	1092	1009	1509
2022-272T09:33:17.446	102.2	386.7	500.5	617.8	1067	1088	1188	1246	1242	856.2	2389	3065	2108	1606	3936	3934	4983	4809	6751	7627	11240	9119	15680	14120	19500	11960	10060	7988	6074	5609	2165	2418	1259	2273	897.3	227.8	1803	1054	1530	412.4	877.2	180.1	339.7	688.8	322.8	470.3	877	364.6	993.9
2022-272T09:33:19.446	0	437.7	736.3	769.7	1135	1098	1134	2490	3357	2109	4184	2653	3991	3873	4502	5103	6565	6742	10900	7895	15210	14980	18520	19390	20810	12010	8002	6312	4412	3444	3411	1383	1981	1695	376	228.8	1298	3.483	518.5	1432	783.6	535.8	89.98	0	245.8	124.1	58.93	0	321.5
2022-272T09:33:21.446	0	0	1415	760.4	233.4	996	796.6	865.4	2118	3315	3061	6633	6282	10440	14240	12180	18030	17640	24260	14300	23680	19570	20310	18530	18060	11640	8723	6623	5191	3517	1177	1836	949.9	1608	1037	1018	384.9	454.5	574.4	585.6	57.43	319.3	398	493.1	268.1	54.84	130.7	42.49	0
2022-272T09:33:23.446	1046	448.6	728	0	512.1	1739	478	1274	2416	3075	2072	5038	2981	5084	5493	5915	6593	8300	9604	13880	15650	20910	22770	24380	19470	13040	7026	4897	4090	2544	3251	1334	1168	2998	890.4	887.8	838.7	117.8	798.6	1434	859.1	330.6	479.3	887.1	502.1	471.4	819.4	892.4	550
2022-272T09:33:25.446	620.1	54.65	537.9	609.6	1116	458.5	633.1	1002	1690	1785	2841	2682	2870	2647	3920	4100	5902	6752	7528	10400	12070	12500	17800	17940	17600	10940	7727	4676	4943	2824	2209	1685	1237	1413	1393	427.7	785.4	371.4	1611	1308	764.3	1148	878.4	285.3	1446	1962	833.8	699.2	578.6
2022-272T09:33:27.446	203.3	0	646.7	505.7	128.8	1127	970.7	1002	1448	2175	1860	1755	4067	4000	4132	5031	4303	7820	8710	8432	13420	13560	15620	17310	15860	10120	8793	5650	4964	4263	4980	4149	2784	1359	299.3	1114	1487	1621	3571	1927	2102	1483	1871	2251	2390	1639	1020	2966	1751
2022-272T09:33:29.446	102.7	195.3	319.9	968.5	252.5	522.7	431.7	311.6	692.4	773.1	1815	2149	4381	4644	5669	7329	8401	9953	10640	11290	15210	10840	17980	15690	17580	9718	9404	5298	5077	5143	3024	1383	1718	2843	997	773.5	1937	1891	2222	1283	2300	1875	933.7	2212	1522	1834	1968	1472	2238
2022-272T09:33:31.446	375	922.9	84.84	760.6	1087	1071	915.4	1002	1214	1302	1258	1324	2498	3793	4264	5878	6065	9953	5886	8476	11700	13110	15710	14700	15880	10050	6986	3310	5025	2316	3111	1967	1913	2396	1875	877.6	1592	1084	2211	1857	500.3	1541	1448	1022	1079	1095	0	1768	1408
2022-272T09:33:33.446	619.6	852.1	763.8	978.2	1413	1432	514	1083	1811	2341	2284	2002	4038	2610	6120	3625	6856	6589	8232	11260	14750	12670	15570	15190	16940	10930	7312	4354	3508	2730	1703	2379	1122	1860	820.3	1995	598.2	680.3	2111	620.5	868.5	0	1299	1427	357.2	783	833.8	493.2	650.3
2022-272T09:33:35.446	230.1	296.9	257	656.7	1461	1154	1435	2799	2314	3010	2929	3259	4919	5693	8870	7074	11690	8723	16040	17690	19850	18440	16030	16300	15320	9572	7736	4926	4620	1995	232	1575	1523	680.5	406.9	455.4	616.5	0	720.3	1777	300.7	369.6	250.9	0	0	182.4	345.9	1253	378.5
2022-272T09:33:37.446	1146	832.4	1135	1480	1902	2342	2138	4696	3888	4531	3203	5488	4706	6526	5166	9127	6047	9329	8340	11510	10170	12750	12500	12530	10970	11620	7875	6202	5254	3103	2746	720.4	1099	1544	229.9	793.9	1371	1085	230.9	1480	595.9	655.7	0	137.9	235.7	9.225	819.4	196.9	678.7
2022-272T09:33:39.446	1001	438.6	221.1	1178	1337	1349	1755	1574	1727	1600	2090	2828	3148	4170	4247	5386	5684	7195	8467	11240	12170	10040	13720	15600	12590	9188	7411	3621	3498	2772	1575	1273	1856	0	851.2	1245	1158	1931	720.9	2201	827.7	1148	240.1	801.2	147	344.4	575.5	712.1	578.6
2022-272T09:33:41.446	584.4	600.8	638.1	648.1	42.93	533.3	1327	2083	1150	1275	3301	3590	2991	4081	3248	6637	6330	6657	9225	8602	12120	14060	18490	13840	18290	11680	10150	7588	7105	4150	5013	3465	2624	1524	2272	1546	2144	1998	1457	3095	2155	1337	1119	1183	525.1	1466	1178	583.1	807.2
2022-272T09:33:43.446	711.4	681.7	1046	222.3	244.4	1192	551.7	921.2	1989	1610	1763	2847	2843	1716	5202	4137	5939	7407	10060	10080	16770	16420	21990	18650	17690	11660	11530	6785	8435	1902	4111	1324	3140	3022	2351	2298	1639	2627	2303	1871	1724	2686	1667	1809	858.3	310.3	1408	1420	2881
2022-272T09:33:45.446	0	580.1	58.21	950.5	589	1117	1135	1129	926.2	1813	2364	2425	2805	1464	3990	5523	5539	5176	10540	11620	13720	12660	17900	16810	16420	16680	10380	7728	6190	4315	3412	4923	1570	2670	1098	1752	1904	1320	2168	2304	2281	1956	1506	273.3	1890	1696	876.8	596.1	979
2022-272T09:33:47.446	674.3	1125	755.1	581.1	1528	1776	596.5	1057	1960	1934	1851	1058	2629	2217	2903	4684	4075	6887	6960	9503	14090	13190	17860	18690	17610	14460	8971	7156	3186	3673	2477	3505	1799	2222	732.4	784.3	1042	1592	653.7	907.6	1259	241.8	1425	432.5	579.7	0	345.9	1060	521.4
2022-272T09:33:49.446	393.8	267.2	330	1604	809.7	1452	1144	1928	2175	2055	3000	3397	3649	2934	4141	4693	7393	7560	12180	7638	18000	12800	19820	14640	14390	12370	10790	6745	6128	3539	3069	2782	1100	1851	1700	315.8	1185	1274	1835	302.4	438.9	1001	103.9	482.3	680.2	806.9	288.4	16.48	421.1
2022-272T09:33:51.446	0	1177	1136	1074	1443	1935	2713	3490	4560	4709	6687	6901	7518	7145	9030	7540	10570	10170	13550	11210	15650	14530	19130	13410	16360	13510	10140	6323	5131	2680	2511	1877	1054	1929	1928	842.9	1621	880.7	0	624.6	0	0	264.9	900.8	192.5	1351	0	544.4	0
2022-272T09:33:53.446	521.3	581	701.8	449.7	158.3	1480	2285	2256	2129	5182	2338	5901	5097	9528	6281	13490	9847	15550	13540	19580	22060	24200	29880	25220	25860	13460	9317	5138	4133	1965	2392	902.2	0	443.3	666	2054	707.6	561.4	1035	761.9	1083	372.3	470.1	900.8	581.1	1223	561	1472	435.2
2022-272T09:33:55.446	666.7	571.2	756.5	5.222	129.9	868.1	825.9	921.8	163.5	1703	1711	1922	1638	3185	2374	3946	6421	7869	8865	10860	12230	13610	17230	17430	18300	12410	10040	5420	5765	3229	3016	1938	928.6	2061	2136	806.1	1924	2769	2605	2033	1073	1673	1873	1171	1070	1778	618.4	235.2	1093
2022-272T09:33:57.446	367.7	430	50.43	819.3	695.8	367.2	388.3	1076	1375	951.6	791.7	1472	2612	3365	4849	4722	5549	6687	7340	8710	13790	12340	16750	14160	17040	9820	11710	5541	5672	2369	5379	1767	3324	4728	2432	2440	3024	1859	3652	2217	2716	2698	2991	1847	1425	1813	2068	1575	2065
2022-272T09:33:59.446	159	470.1	321.8	298.5	455.8	533.9	533.9	994.3	1328	1833	1331	3315	3975	4028	4469	8361	7575	8023	11300	11530	14190	14010	19950	16820	17650	11710	9554	6725	5983	4844	4541	3878	2006	2772	2954	3219	3254	2196	2382	2685	2094	1525	1782	2817	2757	1374	2455	2631	1937
2022-272T09:34:01.446	829.5	106.3	484.6	875.7	474.8	403.9	935.1	1412	601.1	1146	154.9	1866	3010	2486	3037	5433	6248	8292	8314	11190	14710	12100	20500	14290	14950	9408	9633	7297	5183	6719	3069	2169	2705	2563	1997	2749	2420	1876	2382	1849	1567	864.9	253.7	716.7	1414	1293	1881	1498	1451
2022-272T09:34:03.446	521.6	490.3	484.8	1075	609.2	923.7	1355	1285	806.2	2130	1525	2646	3103	2370	4628	4065	6567	6485	8603	10010	14780	13590	17970	15690	18250	11700	11500	4938	3104	4689	2210	2843	1983	2466	2165	1538	1977	2046	1737	0	388.3	550.1	778.6	90.59	759	565	704.5	583	349.2
2022-272T09:34:05.446	466.8	500.1	448.2	411.7	1472	802.7	1646	2283	2287	2491	4114	2838	4791	4636	6882	9173	11400	13230	13140	15480	20000	16540	22040	16270	16860	11230	9139	7217	5536	4430	1458	2390	1685	1809	1947	1237	476.8	1350	1402	1402	1145	293.3	0	507.7	192.4	1466	317.1	1111	292.2
2022-272T09:34:07.446	567	854	1571	1851	1884	2854	2294	3772	3349	4431	4194	8158	7286	8454	10280	9602	9566	12830	12050	13360	12280	14400	12620	14110	13260	11280	10050	5500	4320	3301	2414	1938	1043	1111	1061	1877	477.7	1191	1147	1758	914.9	619.3	824.4	1159	215.2	276.2	116.1	351.1	120.4
2022-272T09:34:09.446	866.3	450.3	992.1	14.95	1405	1778	1857	2601	2828	2696	2109	3187	3354	3911	5742	3545	4640	6812	6628	6362	8518	9780	13310	12990	11600	9802	7896	5993	7251	2121	3306	2019	2923	3068	1860	1624	1764	1352	1415	992.4	1073	1457	1167	950.8	437.6	750.2	977.1	969.3	520.7
2022-272T09:34:11.446	232.3	460.9	666.6	1435	1262	1314	1803	1331	425.1	1629	2100	2922	3280	3267	4125	4148	4886	6630	7810	8943	14200	12130	16260	13740	13480	10020	8153	6003	6327	3240	4198	2512	4494	4489	2571	3277	2759	3945	2540	2035	1948	1566	655	1602	1904	1513	1709	879	1879
2022-272T09:34:13.446	241.8	936.2	639.9	441.8	639.3	897.1	1557	1685	1758	2558	1756	3702	2724	4871	5000	6091	6577	9697	12490	13040	16320	17850	22720	17360	18950	10860	12460	7952	6691	4690	7830	4563	3520	3748	4574	4865	3860	4848	4345	3467	2834	2198	4202	2242	2370	624	2226	2772	1865
2022-272T09:34:15.446	169.7	694.2	133.3	1020	1186	962.5	1420	460.4	1888	2085	3294	3042	2557	4029	3878	5508	6023	9149	10950	14430	15850	19070	21900	20020	14920	14080	13230	10670	8666	6876	5703	5870	4082	6426	3471	4237	4269	2839	2242	2907	2835	1903	3074	1839	2428	1932	1868	957.6	1895
2022-272T09:34:17.446	1403	139.6	930.9	1020	1312	1464	1941	978.7	1945	2698	3375	4244	5508	5580	7247	6530	10280	8535	13610	10110	21320	16070	23530	17200	20900	12480	10310	8204	8999	4360	4533	3418	2937	3828	3778	2380	2860	2371	1476	1949	1342	920.4	1788	524.2	829.1	1180	1250	1072	777.2
2022-272T09:34:19.446	814.2	1352	1610	2109	2041	3088	2324	2014	4460	4257	3976	5978	5897	5284	8750	7954	12190	11690	17910	16480	21380	20230	21170	17450	20820	12400	12720	7340	7617	7623	5629	2151	3659	4462	4409	2925	1849	1206	1075	1823	773.7	891.1	1206	1249	485.1	752.4	833.4	0	0
2022-272T09:34:21.446	135.3	1767	1376	2186	3518	3590	2991	2850	5104	5631	9200	10410	16560	13070	18760	14220	27060	17230	29640	20110	41200	22510	42610	27160	35080	19040	25150	11240	16080	6847	12430	3258	2754	5929	2135	785.7	635.8	344.5	866.2	0	186.5	0	444.8	452.1	308.7	0	689.8	41.12	104.5
2022-272T09:34:23.446	100.2	586.4	905.8	1108	690.8	1133	2043	1053	4462	3470	6249	8520	12100	15550	17570	21340	22110	24890	29700	28230	44260	33960	36910	23260	24600	14350	12390	10450	8201	6247	3525	6084	3007	839.3	629	966.6	647	1333	679.7	707.4	736.7	698.9	0	60.72	0	130.4	847.5	324.2	232.7
2022-272T09:34:25.446	210.8	234.9	581.7	560.8	338	624.1	248.6	1781	1521	1904	1947	5156	3564	7546	4599	12660	6091	17740	8050	25760	11840	25820	14130	27010	9662	14300	7299	7083	5002	3763	2926	3070	2871	2921	2260	266.5	1219	78.71	784.5	255	678.1	112.2	166.6	1218	457	525	1063	1071	546.5
2022-272T09:34:27.446	284	730.6	727.3	447.9	664.7	513.4	915	1219	1903	1840	3636	1580	8165	6382	12630	7046	17480	9703	10810	10030	8242	7758	6683	5766	6773	2830	5207	3961	2405	1568	1100	2286	1290	70.44	1099	2371	705.6	3358	608.1	4250	1322	3531	2631	1391	1934	1658	2139	2475	1848
2022-272T09:34:29.446	419	598.3	282.7	816.1	1038	2350	2848	3787	3849	6293	7197	11240	11640	17100	14610	17860	18940	18060	16100	16770	14800	12890	13580	11200	9504	6497	5068	2966	3121	1671	884.4	405.6	1071	4363	2506	3289	3383	4398	2832	4969	2857	2859	2663	2360	2355	3113	990.9	2243	1719
2022-272T09:34:31.446	209.6	890.1	815.9	1610	643.5	2330	2856	3360	3112	6375	6117	9492	11500	10560	10920	18030	16090	17480	18870	14610	11280	11620	12300	9308	4896	3962	4593	4451	3421	3379	2226	2606	852.8	2699	2484	2893	3123	1992	1817	3169	2696	1114	1190	2039	1521	1645	1996	2063	904.7
2022-272T09:34:33.447	808.2	749.2	961.3	1563	1555	1533	1917	4858	4240	6023	6958	8713	12930	12730	16240	18680	19780	20760	21700	17320	15560	12840	8246	6380	4972	3990	2501	1750	1905	1018	1238	2647	1323	1290	897.9	978.5	1270	1984	1840	699.1	1266	1154	370.1	455.4	1222	524.3	531.7	542.9	504
2022-272T09:34:35.447	762.8	324.8	1658	929	2657	2061	4580	2788	6140	4715	9441	7521	13560	13560	18810	17430	26090	22480	18800	14790	16460	12260	5956	6494	6622	2243	1918	876.3	1915	541.3	937.4	0	142.4	186.3	1371	0	418.4	799.9	1150	0	517.9	21.48	472.3	123.5	444.7	824.6	646.5	79.24	504
2022-272T09:34:37.447	164.4	971	236.6	824.6	691.6	1532	1807	845.4	3457	3471	3943	3752	7505	5502	7921	6907	13560	11940	14960	12500	11680	6611	6389	5062	3237	1840	1088	143.1	283.1	1018	786.8	1078	1403	240.3	975.9	160.7	444.6	160.7	993.2	240.3	233.2	227.8	0	737.3	721.9	188.9	86.9	233.9	747.3
2022-272T09:34:39.447	336.6	759	1269	1260	1200	2340	1342	2289	3224	2915	3492	6476	5975	8835	8408	9954	7808	9893	10480	11150	9317	8793	5504	5043	3116	2114	1010	1187	1063	0	2.706	495.4	176.7	1443	621.1	85.71	196.3	170.3	0	1293	991.3	927.2	517.6	1057	322.4	1125	947.9	903.6	1048
2022-272T09:34:41.447	147	194.1	309.8	551	807.5	642.3	1698	1137	1409	1653	2583	3505	5808	4723	6490	9234	11050	12520	13080	8028	8185	6170	8067	4343	5709	3012	3557	1218	1967	925.1	1153	1220	727.5	657.7	415.9	1486	180.1	463	1285	837.6	593	1815	1260	1033	1089	1276	2268	1238	603.9
2022-272T09:34:43.447	483	588.8	1125	551.7	290.4	837.8	340.1	1046	1828	2619	4113	5303	6709	6910	8179	8368	9073	10230	13670	13890	14240	7803	8906	5756	7033	5839	5296	1721	2540	884.3	2518	1210	613.4	1064	1946	455	1432	408.1	0	519.1	1468	1738	1866	3208	2655	1311	2397	1985	2520
2022-272T09:34:45.447	379.1	119.5	695.6	888	822.9	1233	801.1	1296	790.2	3635	1978	3923	6046	7686	6504	9267	10790	13740	14610	15440	13000	8493	11160	7173	7784	5258	6427	2792	4916	2020	1784	1306	1366	1906	112.7	934.6	980.5	324.3	1576	199.6	47.96	1660	1981	2840	3011	1635	2856	1341	2534
2022-272T09:34:47.447	57.78	54.29	610	514.6	837.7	541.7	1153	1574	2248	2314	5395	5827	5921	6812	8489	13740	13430	13390	11340	14450	12090	10340	7880	9150	3677	6343	5691	5096	3091	2283	1509	949.7	1588	508.7	843.4	81.12	1319	0	1500	773.1	0	400.4	750.6	961.7	1857	1035	1651	1818	1132
2022-272T09:34:49.447	266.1	0	519.3	249.5	962.2	986.9	1380	1074	646.1	1850	1497	2837	2916	4008	5722	8323	8183	10950	14210	13970	9149	7632	6212	6941	6083	4330	4437	3368	1137	325.7	0	1050	614	1415	64.29	935.3	271.5	240.5	709	418	0	0	545.1	1072	980.1	664.6	560.3	1483	45.53
2022-272T09:34:51.447	430.1	247	158.1	269.3	694.7	913.6	1080	1447	2436	1851	2161	2847	3464	4036	4813	7029	11550	8627	17990	9834	9773	2132	5752	5956	3175	1157	962.9	1170	857.6	0	188.3	1423	649.1	937	697.4	157.9	282.3	204.9	566.5	31.48	135.2	638.5	376.1	0	159.8	237.9	86.6	0	145.2
2022-272T09:34:53.447	784.2	0	276.3	1074	244.6	839.9	1610	576.5	1216	1842	1375	2233	3437	5174	6413	8325	16860	12510	16710	12320	6517	6191	4867	5682	1581	2100	1052	1904	1378	0	597.1	197	764.2	446.7	245.3	215.5	0	0	734.8	67.37	0	1132	0	644.3	171.6	689.1	631.9	915.6	474
2022-272T09:34:55.447	168.2	96.58	566.4	431.2	1501	265	1200	1049	1235	1100	1923	2325	3687	4037	6219	5625	15340	13390	22750	17600	14160	6624	7222	5284	5264	3344	2356	2466	1565	1954	447.1	1343	993.8	524.4	374.5	695.3	692.3	676.6	12.25	102.9	579.7	1113	674.8	1284	527.4	1140	1177	979.9	1647
2022-272T09:34:57.447	23.63	369.8	77.92	611.4	188	979.9	571	1594	1766	2075	2295	2491	4550	3912	8350	9119	11970	11790	14640	9014	10050	9474	6196	5636	5833	4799	4331	3120	3156	2658	1189	1444	1258	1990	868.4	1523	498	593.1	180.3	722	1181	730.3	869.6	1628	1172	1695	1464	1083	1403
2022-272T09:34:59.447	69.5	77.45	341	337.6	725.5	934.1	343.5	2212	1096	2511	3409	4417	4430	5175	6759	8052	12750	10040	12250	12360	10710	7878	6988	6337	4146	5943	5477	3652	3863	2628	2188	1193	673.7	2472	1057	1599	117.8	162.3	515.6	59.89	76.74	1283	962.1	1825	2882	1961	2124	1765	1331
2022-272T09:35:01.447	431.9	67.22	431.5	422.6	773.3	599.9	744.7	1213	2782	2882	2304	4188	7194	6286	10560	9120	13790	15110	13650	10520	8510	7509	7676	6745	6263	4543	4065	4184	3416	2286	1511	1686	1820	1751	573.8	1270	410.3	866.4	760.2	448.6	413.3	613.2	1349	1518	2560	3001	4923	2049	2805
2022-272T09:35:03.447	612.4	571.4	475.9	0	695.8	654.8	1063	1067	2287	1879	2745	4517	5329	5963	7722	5652	9630	10560	12050	10960	7490	6254	7486	4261	5619	4158	4350	4224	3425	2337	769.4	1555	397.8	1727	1380	526.4	470.7	376.2	535.6	354.8	685.1	109	811.7	423.9	16.85	1591	1794	1173	1189
2022-272T09:35:05.447	422.4	86.88	168.4	460	1128	1230	954	1703	1375	1768	2295	2968	3512	3858	6122	5798	6749	9821	7395	7505	7650	6083	4679	5342	4528	3500	3492	1774	1254	2741	1167	1042	1017	896.9	937.3	865.1	462.5	179.7	1516	0	54.2	0	801	461.2	1261	1152	1091	876.8	159
2022-272T09:35:07.447	160.2	511.9	694.2	328.2	725.6	210.4	954.7	750.5	882	1955	1305	2895	3716	4029	4656	4577	7922	7812	8135	6042	6972	4208	2465	3542	2365	1973	984.5	1202	1265	566.8	802.7	1204	960.3	0	1176	716.5	118	303.4	616.1	586.6	171.8	505.3	0	167.6	684.3	644.3	330.4	644.7	0
2022-272T09:35:09.447	831.3	643.6	1193	2269	2183	2466	5187	3674	4683	4785	5239	6994	6759	5633	8227	6803	11210	9024	8921	5470	5745	3866	1731	1324	2067	829.8	1627	1132	392.3	194.2	770.8	349.4	0	593.8	713.1	3.574	340.5	698.6	683.7	1514	235.7	378.1	757.8	1101	218.5	609.9	631.7	425.7	616.2
2022-272T09:35:11.447	1022	916.8	414.4	234.4	994.9	972.1	1494	905.6	2196	860.7	1810	1859	1408	3752	2888	6557	6487	11000	8073	7560	7340	3939	4718	2054	4800	1306	985.3	861.6	1505	981.8	0	0	1305	1229	586.2	511.7	962.4	699.6	306.4	302.8	458	497.3	530.9	967	774.2	2009	1005	979.4	816.2
2022-272T09:35:13.447	587	795.6	1582	868.5	1532	3301	1731	1332	1470	2113	2871	1722	3671	6144	8051	9714	13080	12490	8605	7765	9502	7077	8967	7277	7271	4755	4066	3392	1765	2370	943.1	400.1	903.7	1830	793.2	314.5	403.6	1075	1241	2763	173.7	1660	2891	3264	3283	2667	1320	2783	1975
2022-272T09:35:15.447	632.4	1250	1112	1276	774.5	1761	846.2	2004	1647	2002	1801	2859	2447	4540	6813	6995	12700	11030	11030	9774	11070	8087	7347	7210	5658	6301	4204	4688	2139	4068	900.3	2934	422.4	726.6	231.5	164.5	128.8	333.6	1687	509.1	1458	1246	3895	2306	5026	1315	2583	2834	3090
2022-272T09:35:17.447	578.6	665	559.8	604.2	1465	1001	1102	1596	2150	1576	2314	3896	3282	9657	6398	12410	12990	12550	9571	9748	9361	9422	8601	8974	6609	5670	5695	4055	4145	2971	2458	1054	1443	1187	0	466.2	245.2	1133	808.9	853.9	1091	1080	1091	2098	3284	2333	3903	1121	2318
2022-272T09:35:19.447	107.7	0	80.45	1286	3853	2913	2927	2486	4191	3126	5391	5309	7716	7641	9767	7735	12610	15070	7298	9704	8257	7330	5190	7278	4577	3667	2191	2831	2025	1387	912	1155	0	2030	549.5	1087	884.9	101	598.5	1473	1092	1376	1354	1288	1408	1155	1062	618.5	1216
2022-272T09:35:21.447	370.8	0	497.1	737.3	2108	3562	3529	4991	6771	3766	5815	5538	7883	7704	9290	10440	11150	9737	4375	6347	4529	5680	2741	5449	2964	3219	1668	892.9	861.7	672.4	772.6	713	675.5	456.6	96.45	336.1	840.9	439.5	521.1	249.3	755.9	214.7	0	96.98	620.5	103.2	258.4	257.8	186.3
2022-272T09:35:23.447	108	241.6	750.7	387.2	516.9	1029	1012	1869	1546	4972	4622	10890	14120	18980	26200	16610	20140	10010	4718	3508	5313	774.8	2449	1421	1006	1591	1006	250.3	633.2	900.3	181.8	0	0	314.8	954.3	580.5	583.8	261.3	1278	1062	482.4	658.1	237.6	0	520.7	207.3	473.6	335.1	0.3447
2022-272T09:35:25.447	198.7	251.7	488.2	1286	785.4	1039	1769	1878	4545	3738	6116	7611	14120	12870	15850	15780	21210	7671	5846	4392	5218	2335	3636	2056	3934	1079	927.4	290.5	841	682.9	697.5	552.2	1570	566.2	609.4	336.4	548.4	233.2	31.58	0	0	559.7	1036	1043	987	877.5	990.3	837.4	443.7
2022-272T09:35:27.447	225.9	251.8	234.7	917.3	785.5	1261	1377	1751	4145	3859	5771	6519	10710	7955	10220	13110	13500	10090	9175	5651	5030	6447	4512	4245	2862	2122	3267	1586	965.8	641.5	0	522.1	331.8	0	1300	421.1	1099	815.6	0	879.2	661.6	343.2	910.6	2627	1109	1305	2023	489.6	1116
2022-272T09:35:29.447	117.2	676.1	877.6	766	1198	1029	1386	3149	2943	2180	2660	3814	4349	5590	7601	9852	12340	7065	9103	4830	7540	5094	6387	5184	5883	4655	2556	1556	1496	2029	429.1	1437	1192	1572	1329	1285	930.1	1069	710.9	9.657	1114	2205	2302	3708	2641	2507	2411	1584	2518
2022-272T09:35:31.447	633.8	383.1	1122	1324	1044	1029	1750	1905	3092	2569	5647	4814	7225	8735	8344	10510	11530	7959	9130	6142	6870	4436	8130	5496	6088	5204	5173	3112	3460	2796	1396	1206	1948	1637	77.2	421.1	921.1	1266	0	1554	987.9	3337	3293	3266	3896	3743	3702	2860	3190
2022-272T09:35:33.447	235	837.6	723.7	784.9	1169	1530	1267	1370	2049	2161	3756	4319	4489	6683	7858	7608	9324	7940	6396	5472	3916	6483	4889	6890	4391	4070	4422	3484	1963	2754	2030	1196	1352	1572	0	1351	415.6	177	421.4	1360	1935	1456	2929	3131	1587	1825	1636	1185	1874
2022-272T09:35:35.447	89.96	968.9	1502	1031	1188	1141	993.4	2650	1536	2142	3075	3402	6167	5912	6832	6942	5325	4902	3960	5258	3501	5744	2741	2426	3216	2551	1688	1937	1215	2268	1084	160.2	698.6	0	87.01	421	548.5	637.1	1534	1325	2041	845.4	739.5	355.1	1409	322.9	832.4	927.5	1016
2022-272T09:35:37.447	380.1	272.1	488.3	1022	1984	2050	2280	3131	3371	4369	5090	5538	8727	7373	7425	10400	4571	3931	4935	4883	3199	3219	2675	3554	1948	1463	838.6	1255	591.8	134.1	0	622.7	423.6	905.4	383	383.7	60.86	731.3	833.4	1017	1251	215.3	386.3	416.7	698.6	346.1	201	373.7	543.8
2022-272T09:35:39.447	507.1	989.3	751	378.1	1073	1549	2927	1642	2440	2792	4012	4420	7466	7929	9228	6048	5480	5268	3942	4089	2925	2533	1648	1743	1752	831.9	710.4	330.9	976.4	51.31	622.6	341.3	996.8	862	531.1	1332	531.2	1361	455.2	925.5	735.7	806.5	397.9	109.8	343.5	635.1	244	914.6	443.6
2022-272T09:35:41.447	507.1	383.3	1267	775.6	1716	1540	1523	2868	3558	4202	4110	5456	5648	7615	8468	6395	5798	5373	4781	3669	4369	3020	3062	2748	1790	1884	3554	1134	1080	2112	826.7	1477	1180	643.5	1083	1370	1072	1755	1769	845.4	504.2	905	1059	1215	1021	1432	2038	927.5	629.5
2022-272T09:35:43.447	751.8	1121	1638	2631	3211	3498	3420	5927	5449	6550	6081	6465	8421	8412	14440	11950	20060	9834	14530	7606	11370	5933	9695	4255	7496	3384	6101	3404	3668	1905	2309	1930	4057	5375	2710	5126	3804	4122	2270	3866	3115	2422	2370	3524	1920	1432	1507	1571	2045
2022-272T09:35:45.447	2093	2393	4789	5801	5455	6189	5937	6017	6902	7691	9050	11680	13350	11400	15900	15850	16200	13780	15690	14970	13510	10370	13090	8529	11390	8735	7740	5281	8001	6390	4801	3860	5192	7462	5884	4440	4203	3370	5720	4816	3767	3830	3727	3634	3429	3015	3329	1855	2646
2022-272T09:35:47.447	1894	2363	3250	3918	5704	4648	7341	5672	7209	6893	8281	15030	16750	13290	15320	16890	17390	16010	16720	18450	20110	13700	15290	13590	11820	9531	7207	6758	8698	5665	4415	3588	3908	4457	3577	3689	3893	3427	3973	3637	4778	3919	3419	3143	3929	1224	1736	2447	3132
2022-272T09:35:49.448	2882	2919	3521	4192	6653	8249	10930	11590	9827	14130	13950	14020	19120	17860	18780	17520	17360	21700	15600	18810	22060	14640	14780	12350	12250	9394	9122	6025	6068	6027	3491	3749	1707	4413	2108	2365	2030	2939	2103	3100	2620	1742	2382	699.3	1731	1305	1550	1018	1001
2022-272T09:35:51.447	2365	2808	3639	3804	6481	6940	8263	9267	12980	10630	10430	15550	19770	17820	19360	12170	16520	10340	10830	24800	12970	30970	15250	23020	10010	12270	7296	6306	3647	3542	2760	3086	3186	3452	3321	2750	3184	2347	2192	2264	1410	1624	2120	539.7	1565	854.7	947.2	283.5	743.9
2022-272T09:35:53.447	1622	1494	859.7	2716	3748	5651	6329	9285	11930	19800	15890	22940	26580	20790	17610	17270	10570	10120	8237	3419	5794	2101	1253	3554	214	6330	1016	5543	2016	4370	1471	3116	1111	3124	3311	919.2	1152	834.9	1613	1315	893.8	255.1	591.9	159	554.5	0	373.2	463.8	372.1
2022-272T09:35:55.448	1133	1394	3368	1306	3470	4769	5554	6835	11930	14640	17640	20690	20320	16950	19830	15390	15370	10440	14900	8410	13640	5789	7462	3298	6070	2881	3495	501.8	1028	1740	579.8	0	3140	2338	1212	3370	2439	1859	455.6	2013	1399	1299	272.9	1719	865.5	554.3	344.4	1288	372
2022-272T09:35:57.448	887.9	1646	2390	2451	4400	5419	5426	7815	9855	11860	9846	18950	19190	23260	27360	28040	32320	36330	34070	31510	33070	22170	27700	25280	21590	13580	13610	6306	5902	4132	3491	2000	5570	5048	4356	5661	3344	3812	1469	1990	2410	1545	1858	601.3	909.8	935.6	1995	1391	1416
2022-272T09:35:59.447	1522	2101	877.9	2366	2627	3971	5700	5954	7200	11490	9342	14990	19230	24220	21520	31470	22080	31800	17810	25750	14300	21080	13170	20180	11910	14340	11550	9017	10350	6349	6391	3930	5559	7343	4800	5474	3175	3465	2504	3020	2852	2038	2143	3008	1876	2507	2296	2808	1716
2022-272T09:36:01.448	634.2	1535	1014	2252	1697	1531	1377	2115	3502	3980	5011	5557	8755	6961	10880	9615	11940	15670	17900	15950	18020	17910	23560	18760	28570	18220	21430	10520	11670	7716	10110	5750	3358	8446	5372	2253	4381	1962	1780	1372	2463	2186	3203	2112	2431	2623	2009	1855	3418
2022-272T09:36:03.448	1876	1949	1638	1429	1332	2190	4040	4665	4722	4982	7822	7565	11050	10280	15900	14900	19230	18390	21050	26550	25270	22420	22460	23580	21510	17820	14300	14880	7711	8006	4834	4081	2155	2993	1744	478.1	1507	619.1	489	925.9	536.1	2540	2371	2640	2886	1444	2755	1752	2846
2022-272T09:36:05.448	1858	2757	3123	4287	3816	5252	5664	8559	8719	9268	14920	18330	21060	22510	24690	22830	28950	26730	27510	21320	27920	18780	22170	24180	12390	13960	8115	7722	5882	4702	2610	3006	2063	381.8	985.2	1004	292.2	797.8	578.2	308.2	546.8	787.3	957.1	1596	1021	704.6	1119	966.1	1745
2022-272T09:36:07.448	2120	2757	2987	3009	4189	7228	5317	9830	14260	12560	16910	16500	21050	21770	31390	30080	35780	39170	39540	30370	29950	28340	23340	21790	14990	11930	11040	8897	4458	4671	1160	1095	4160	1747	2059	1764	912.7	1286	2036	685.3	567.4	324	455	797.6	1221	334.7	688.9	399.4	815.4
2022-272T09:36:09.448	869.6	827.7	868.7	1448	2511	2561	3639	5119	6148	7978	8564	9436	14570	13400	18090	18040	20270	20740	21620	17950	20290	17340	20840	12590	14420	10100	8855	7822	5632	4992	3974	2985	1501	1441	2128	1069	87.69	571.8	210.3	1017	546.2	757.2	169.9	502.8	532.2	230.6	0	515.3	600.9
2022-272T09:36:11.448	380	696.3	1122	1835	2118	2180	2471	2396	4200	5789	6841	7262	10170	14050	12590	16720	14660	18130	21100	22110	17370	14580	15260	12410	14070	8882	9230	7460	6609	2630	4253	1025	2762	2839	2256	2093	1294	1792	1089	2081	324.8	1318	443.2	588.6	1398	981.6	1019	1533	1030
2022-272T09:36:13.448	488.5	231.3	469.9	907.6	1715	620.8	1495	1097	1163	1122	1077	4080	3579	4326	4322	6832	5943	9631	5999	9838	9663	8566	8912	8984	8242	6905	7976	4367	3719	3676	3866	2301	4034	4467	3704	4327	1959	3642	1601	3007	1040	2992	2073	2516	1675	958.2	1421	2048	2646
2022-272T09:36:15.448	2909	3484	2516	4069	4381	4407	5672	6072	6548	5909	7592	8152	10340	15220	15030	16050	18860	25130	17350	25090	20040	26170	22830	19930	19760	8735	18740	9509	18380	5282	10220	5981	1719	9746	5016	1379	2323	468.5	1591	0	1409	1751	2130	3400	2541	2275	2137	3593	2845
2022-272T09:36:17.448	1876	1898	2507	5243	13040	10630	17600	15370	32070	28620	35970	43160	50130	46720	47430	49110	43890	41850	43440	26420	40710	21380	31340	14580	18630	11640	5281	6617	3086	2703	4243	984.7	1386	2239	491.7	2506	0	402.7	0	1520	451.5	2156	785.5	502.8	1209	1698	2181	3375	1845
2022-272T09:36:19.448	742.6	1807	1222	870	1025	1512	856.7	2014	3064	4258	3261	3750	4479	5482	7301	9067	14350	13370	22150	19100	25350	17850	22870	17400	21770	10910	14010	5814	7346	4287	1675	1668	4057	1572	865.8	2496	326.8	1172	376.8	1348	1841	628.8	1982	183.2	1831	1929	2153	2950	1574
2022-272T09:36:21.448	2147	928.4	1946	2062	1955	3590	4569	3031	4638	3840	8113	5483	13370	8726	29320	10910	38340	18540	25390	17080	24560	22630	16100	23670	12180	26270	5064	11530	1225	8057	579.3	4081	4252	511.5	0	1642	823.3	674.5	766.2	707.2	535	973.2	784.9	0	431.9	715.7	358.8	270.7	343.6
2022-272T09:36:23.448	723.4	634.4	188.4	1030	1705	2958	2306	4764	3892	5129	5973	8142	7409	10720	10520	17510	19990	35620	37010	53830	57010	69590	78190	44050	85830	16640	22300	10910	5776	6399	4188	4743	5684	3907	2421	1752	1300	1151	118.1	818.9	174.7	0	759.9	574.6	0	21.45	0	0	601.5
2022-272T09:36:25.448	234.1	109.4	577.9	642	650.4	1010	1512	1886	2616	1390	3393	2392	4775	4174	6478	9659	10500	19290	19990	24270	46170	30980	58940	34780	56050	47590	33170	55940	13630	15670	4929	7488	4503	4105	3772	2504	2073	2514	1388	1632	1470	0	133.3	783.7	830.5	1316	86.26	0	873.1
2022-272T09:36:27.448	478.7	775.9	722.6	490.4	247.5	851.9	1239	715.4	1274	1761	4161	3190	8467	7470	11710	13170	20790	19240	33430	29680	37450	38300	42950	38630	30660	27170	21340	20690	8883	6741	6540	4623	5340	4530	3870	3912	2800	2231	2834	2249	1122	843	383.7	1115	1230	1061	459.4	1198	1145
2022-272T09:36:29.448	1014	120.1	497	245	516.7	1242	1376	716.1	1657	1344	1714	3309	2819	6468	5533	9140	9878	16840	15390	24950	24730	30960	26430	19990	25160	10820	26360	8896	17640	12890	11250	8956	5100	8783	5666	6308	3262	4778	2947	4071	3187	3967	3418	2602	1508	2784	2741	3066	1359
2022-272T09:36:31.448	623.9	89.2	605.1	235	621.6	638.7	2124	1106	1917	2309	3516	2887	6983	5240	10560	11690	14420	14680	19270	15110	20870	19920	24660	19480	21160	18170	23850	12130	13250	8771	6358	4753	5202	7427	5852	5602	4361	3584	3915	4344	3270	2951	1650	3166	2396	1801	1550	1701	2303
2022-272T09:36:33.448	71.08	806.5	0	216.2	918.9	1660	1613	2903	1545	1669	2429	5070	4914	8196	10220	10530	12790	14610	15850	14610	16500	18000	17440	20780	23450	18090	22330	8574	14480	8481	9871	5226	3460	7919	5596	3387	4716	1406	2969	2937	2976	1730	2368	1226	2074	1235	2583	1559	1331
2022-272T09:36:35.448	225.3	251	342.7	528.6	343.7	360.5	1011	1750	2169	1919	2447	3318	5035	3851	5391	5728	8587	10390	14310	15640	18190	22060	21500	26480	26130	19380	21470	12340	10810	6441	8743	3286	3266	5460	4955	3424	2392	654.4	1666	1381	1081	755.2	1034	599.8	364.5	738.2	861.2	683	444
2022-272T09:36:37.448	0	89.23	750	916.5	506.6	759.4	737.2	1233	1256	2281	4559	4327	9320	8734	14490	16510	24700	17860	25330	19130	27240	17250	21990	25660	26830	19410	19960	11200	9320	6617	5144	2240	3540	4334	3594	1659	1860	625.9	1644	1048	870.1	0	771.8	587.2	652.9	483.9	387.6	489.8	1703
2022-272T09:36:39.448	342.5	371.6	994	622.7	1014	879.6	1649	978.4	1684	3050	3914	5216	6175	10360	13470	17090	32510	29870	38420	40840	42870	38050	33510	30170	26560	21900	14030	12700	10040	7559	5509	3728	2543	3983	2894	2982	2178	1761	62.06	841.3	669.1	1010	759.5	0	19.64	772.4	961.7	1327	0
2022-272T09:36:41.448	468.1	360.1	829.8	545.6	1310	850.4	2259	2720	2894	4998	7077	9186	13370	16710	19520	25700	22150	30760	26140	31840	28180	31980	32360	21220	24160	15150	15230	13320	7895	6615	6152	3696	3768	3783	2003	2538	1767	2200	849.2	1604	1445	357	368.8	1383	550.7	875.1	545.6	271.3	559.2
2022-272T09:36:43.448	530.2	863.6	837.4	1756	2728	2092	4319	4389	5882	6063	5741	7827	7202	8910	9233	9547	11090	14600	13660	17100	22240	24370	28220	22230	27700	16800	28190	15000	10300	6572	5528	3424	4684	4140	5686	3520	1773	2225	567.4	2561	1694	1292	1098	1068	1287	787.4	1213	1876	1068
2022-272T09:36:45.448	576.2	642.1	1436	2201	3313	2910	3243	2519	4048	4320	5087	5388	6257	5900	7086	8508	9766	13420	16310	16080	20790	23470	29140	24670	34300	29160	29160	18270	12170	7267	7709	4882	6358	7682	6930	2912	4427	3682	2217	3147	3391	3724	2533	2229	2581	1834	1679	1663	3806
2022-272T09:36:47.448	656.6	923.7	1127	960.1	2142	2621	1965	1910	2976	2593	2965	4993	4911	4905	7023	7749	6502	12160	11390	14570	23120	22760	35900	28350	38050	29160	30230	20950	10430	8695	5957	7796	5348	6641	4207	2336	2633	956.1	2470	1256	1725	1840	1413	1493	1627	600	1297	2002	1695
2022-272T09:36:49.448	0	919.6	598	1165	1324	3359	3266	1643	2786	2719	4499	3879	6131	3960	6745	4461	6953	8431	10560	11640	16880	20390	28930	29100	36550	29020	20430	13420	10870	6506	6393	5752	3041	5811	2620	309.2	88.05	1436	401.3	592.8	1263	294.9	173.6	195.7	709.8	303.7	1579	427.3	1148
2022-272T09:36:51.448	311	376.9	763.4	741.2	1480	1265	2721	5748	5760	5301	7321	5881	8360	6256	7941	6735	9755	10300	15230	13980	24590	20390	32300	29100	31890	23560	20530	13000	10330	6457	5247	3603	3812	3108	1986	802.9	1761	1611	0	1115	847.8	0	0	653.8	801.9	837.5	144.1	0	1362
2022-272T09:36:53.448	0	41.25	136.6	48.11	39.15	1346	1478	1880	3857	5094	5551	12760	15090	20300	25610	21460	29900	21650	29600	22150	33160	32090	29720	28240	23960	21240	14480	10070	9137	6165	4482	3179	2205	2326	610	1737	1570	864.1	791.7	342	0	0	778.6	478.7	0	0	933.6	285.5	103.9
2022-272T09:36:55.448	336.8	284.5	182.5	493.7	720.6	688.2	1260	1363	2312	2423	2865	3431	4667	6640	7480	15330	18150	27840	23510	40530	42870	52150	54730	36820	51850	18730	22550	7936	8462	3069	3387	2677	3547	3476	1657	1175	462.9	1326	270.3	1134	644.4	848.9	301.4	0	256.1	15.79	876.1	439.9	403.9
2022-272T09:36:57.448	273.5	547.3	599.2	768.3	922.1	799.7	1224	2525	1688	3267	3042	4825	5947	7312	6455	9699	8981	12960	12950	17720	20020	25300	33550	31260	42180	32170	31240	15170	12480	7512	5933	3099	2126	2602	1539	1749	773.7	819.1	1083	1798	507.9	1637	1830	87.01	367.3	905.7	173	594.4	718.5
2022-272T09:36:59.448	139.5	276.7	583	353.9	703.7	365.5	806.2	802.3	1988	2555	3504	2911	3992	4465	7349	7019	11920	12580	12580	14050	16950	17940	22990	27400	27730	26340	22930	15280	13490	6074	5516	5866	5738	8191	4452	3659	4326	3885	2546	3853	2356	2992	1801	2020	2025	1764	1136	2386	1277
2022-272T09:37:01.448	285.2	287.5	393.5	449.2	301.6	468.2	1062	1057	1877	2407	1966	3535	4484	5272	5069	7585	9020	11040	12600	13620	19450	15680	24540	21510	28810	21470	22250	17050	13650	7836	7579	7947	5624	7942	6839	4064	4638	3201	2426	3178	2209	3564	4526	2879	2114	2607	2053	1753	1676
2022-272T09:37:03.448	420.8	1196	1289	846.3	876.5	820.5	1007	1456	2035	1989	3751	2700	3380	3256	5696	5249	8529	9271	11110	14610	17050	17300	24570	23100	27000	21450	21300	16000	9150	9420	6171	7082	2425	7329	4078	2223	2260	1735	1701	991.7	1261	706.7	1208	1797	2080	873.1	2038	696.9	1404
2022-272T09:37:05.448	0	981	616.7	1468	1660	1189	1251	1553	3336	2553	2785	3092	3962	4830	4518	5712	6735	10080	11770	13560	18060	19830	20540	19500	23250	18040	13680	8658	7557	7729	5352	2827	3340	3802	2750	705.1	1935	423.5	948.4	1842	411.9	631.4	642.6	221.3	366.6	489.2	560.5	259.6	775.9
2022-272T09:37:07.448	218.9	1274	1341	626.1	1286	1486	2035	4150	4026	4343	4871	4027	5771	7142	9292	8504	14820	13700	21190	17090	20630	19750	21250	21450	16050	15110	8789	7102	7568	3669	3226	2124	1919	2700	1075	1504	1030	565.1	504	0	560	817.1	800.5	182.3	142.5	232.8	169.8	604.5	744
2022-272T09:37:09.448	313.2	248	222.3	847.5	1204	2102	771.1	3708	1840	5080	5317	9817	8659	11380	14310	14800	20670	19060	14750	18860	11510	19650	20800	15740	26570	11240	15960	6975	8517	6138	6592	2670	3917	3486	916.4	1766	1207	2095	913.7	342.9	442.6	492.8	492.1	0	904.7	265.6	0	443.1	235.3
2022-272T09:37:11.448	557.8	611.5	1218	866.3	1904	1100	1419	3999	3200	5136	6324	9606	7638	11810	13110	17600	16330	17800	12560	19730	18120	19190	23700	21430	35550	18050	26420	12310	19520	7546	10080	3605	6060	5649	3183	1775	1543	732.5	334.5	0	1014	722.3	358.9	0	767.5	592.8	0	602	368.8
2022-272T09:37:13.448	1083	833	764.8	638.5	1644	783.8	588	2873	3935	3530	3840	4718	7647	7369	8234	9109	11140	11790	13320	16530	18080	17330	30140	19520	28600	18190	21960	20230	12970	12140	7891	6600	2311	4860	2906	674.6	1187	599.6	1357	78.93	349.6	1558	1113	649.2	808.8	1101	727.3	563.4	254.6
2022-272T09:37:15.449	561.1	1464	714.4	1267	756.5	676.5	1002	2268	2877	2727	3543	3429	4349	4461	6461	5309	6225	6901	8832	11100	16340	17190	28090	24390	32990	24450	25320	14660	12620	7955	5726	5630	6192	6398	2311	1931	1132	1180	1088	2333	706.2	749.1	118.4	1235	1838	646.8	1491	3516	1532
2022-272T09:37:17.449	287.8	1422	676.8	1540	2145	1130	1940	814.7	2271	3041	2535	2061	3940	2766	4444	4970	6678	5804	8840	11550	19330	20430	25360	27310	29640	22780	21240	11840	11660	7374	8561	4121	2019	3935	2347	2247	1661	1506	1686	2450	1141	1098	2393	1754	2396	1783	1425	1409	1824
2022-272T09:37:19.449	250.8	299.7	105.6	933.8	1502	1862	1310	1767	2233	2975	2269	2574	2251	3643	4823	4631	6213	7062	8550	8756	16940	14540	25280	24390	30520	24520	19290	11940	10310	5653	4091	3849	3543	3070	216	1654	1012	0	1183	125.1	843.8	60.31	1146	0	782.8	0	1092	1845	1007
2022-272T09:37:21.449	395.1	137.3	204.5	1189	1808	1926	3225	1730	1803	2854	3611	4022	4346	5354	6193	4503	5204	8802	9506	11220	17420	16620	24320	19320	27490	21870	18480	10890	9506	5321	3145	3758	3244	3417	2077	1051	762.3	985.5	335.1	1302	610.4	531.4	414.7	926.3	1170	704.1	460.5	376.8	1064
2022-272T09:37:23.449	68.7	349.3	503.2	592.3	1329	3132	3863	3845	5054	4923	5954	3499	6823	5130	6829	5780	7539	7292	14120	12650	22820	21860	22690	22950	26610	20380	13530	10570	7812	5352	5594	3165	1766	2335	1308	703.4	229.8	496.9	1793	0	0	610	562.7	1454	0	472.9	618.4	724.6	720.9
2022-272T09:37:25.449	313.3	460.3	403.5	327.2	389	1035	1236	422.7	1067	2148	2648	3921	6915	13400	11140	22140	20450	27620	28800	28370	37120	24100	42450	19840	25640	15190	13360	8312	6638	5663	4874	3637	3496	2641	943.3	740.8	806.3	0	590.8	1278	504.7	905.3	83.65	619.1	370.8	195.5	417.5	402.6	1079
2022-272T09:37:27.449	0	339.4	177.4	1283	983.7	645.8	1866	1440	2418	3123	2630	5205	5181	6510	5954	6884	6504	10170	7016	14840	17980	21790	27070	31180	37860	22560	22610	9407	8405	5239	4574	1667	3256	1888	421.5	1502	221.3	140.4	1148	1245	263.2	846.7	984.9	115.9	249.1	415.3	0	0	191.7
2022-272T09:37:29.449	232.4	774.1	458.5	592.8	1828	395.7	1401	1431	1673	2372	2348	4059	2891	2918	4328	4056	6040	6678	9299	13350	14800	11740	21330	21280	26810	21150	21940	8263	11280	5715	5401	3648	3371	5484	2148	1888	1996	1080	1338	1143	464.2	256.7	1351	2020	282.9	704.5	977.1	1575	434.6
2022-272T09:37:31.449	132.8	501.5	829.8	1142	1233	497.8	1110	1023	201.7	1221	1376	2363	3150	2479	5707	5580	7904	8658	8758	9175	16840	17130	22750	17360	24890	22740	19230	11380	7075	4949	5616	2874	2866	5146	1477	1850	2431	1175	904.3	1830	485.5	858.2	1534	1321	1460	1526	1624	2077	1565
2022-272T09:37:33.449	132.8	238.9	0	952.6	265.1	525.7	571.4	1830	527.7	1166	2321	2207	2019	4512	5071	5717	8004	7456	10170	11300	15750	14480	22840	20030	25910	20030	19140	11850	8748	6109	5230	4623	2878	2894	1182	1409	1402	0	637.1	548	759.2	1281	2229	1492	1127	0	1953	1819	2051
2022-272T09:37:35.449	123	753.2	575.5	715.2	1060	1332	1492	2138	2660	1842	2383	1573	3038	2370	2736	2550	7121	4918	9812	8014	15700	15680	18000	15720	26700	18680	16080	10270	7771	5083	3403	4552	1456	1658	85.68	111.7	593.4	928.8	757.7	0	388.9	471.9	243.3	1982	937	461.3	474.9	16.2	1007
2022-272T09:37:37.449	123.8	1411	1047	451	1607	1175	2614	1721	2344	1741	3356	4371	5200	3258	3939	4795	9212	9466	10200	11930	18080	16520	24440	24550	22520	14660	11700	7570	8707	5249	3651	2311	1067	3102	2907	1090	852.3	799.1	0	1876	622.5	463.9	188.1	0	0	184.7	1006	466.8	62.71
2022-272T09:37:39.449	15.18	602.8	1056	990.7	1176	1231	2724	2266	3322	3959	4823	5297	8270	8526	8589	11780	13240	16040	12360	19580	16230	20940	15720	17890	12670	12430	11630	8413	9860	6865	5069	3186	2534	2086	788	339.1	0	621	392.8	914.8	433.4	257.5	256.9	178.4	0	1317	202.1	840.3	1121
2022-272T09:37:41.449	141.2	803.8	765.8	1368	1357	1574	2167	2138	2390	2232	2851	3994	2732	3938	5221	4494	4604	5331	5969	7808	8509	9095	10650	8488	13070	11400	11000	8563	9506	5104	3628	3064	1811	882	568.9	1164	904	1136	0	397.4	683.9	639.5	0	901.7	770.6	484.5	718.8	454.1	706.6
2022-272T09:37:43.449	378.5	1149	522.9	593.9	1378	1306	1877	2085	2280	2391	3321	4610	3875	5803	4382	6913	7087	6054	10180	9453	11470	13600	18630	17300	27760	14560	13550	8394	7024	4018	3254	1236	2856	3411	1618	1214	0	782.3	0	1489	887.9	820.6	600.7	191.8	950.4	1156	603.9	1600	19.4
2022-272T09:37:45.449	170.5	624.4	333.3	651.3	410.5	833.4	955.9	1215	1414	1065	2712	2007	1974	2829	3923	3930	4924	4901	6774	6694	12310	11780	21260	16340	25010	17240	14150	8666	9872	5354	7659	4091	5504	4123	3127	2342	2275	323.3	1231	1479	1405	2804	1301	761	1576	1472	981	1913	1525
2022-272T09:37:47.449	641	552.7	1039	801.8	591.7	721.1	663.2	1214	1031	1584	1253	1584	2520	2416	3286	4011	4214	7813	6791	11990	18710	21910	25260	23690	25880	20490	14200	12700	8281	7456	7604	6865	2374	5989	2159	1993	1519	1843	2743	2255	2824	2287	645.4	2181	1683	1469	1954	2013	2309
2022-272T09:37:49.449	695.2	1017	1319	1388	1416	823.1	1584	1059	1367	1714	1341	2629	1695	3599	2313	3665	4996	5006	6818	8247	9964	15620	15670	21400	22540	21310	14650	10670	8551	8326	6906	4734	4311	5114	3362	1880	977.3	396.1	1028	904.1	1213	868.6	1705	1702	716.6	728.2	1336	1021	863.5
2022-272T09:37:51.449	767.2	703.4	277.4	1104	1588	692.6	1201	1395	2223	2390	2153	2363	3568	1771	5230	3536	5831	5092	7278	7273	15810	12130	22750	18690	25950	16160	17310	8242	7958	7538	3038	3899	803.2	3004	846.4	892.5	1810	0	959.7	879.6	1485	315.8	50.95	55.08	171.9	0	1666	943.4	520.5
2022-272T09:37:53.449	0	97.03	150.3	649.3	1243	1991	1675	1921	3527	2900	3550	3591	4532	4037	5185	5643	7085	8869	9867	10830	19410	16070	27150	25370	27580	14610	11910	7981	6503	3809	2812	2682	539.3	839	96.34	873	904.5	0	970.1	1176	610.8	0	688.7	742.4	0	785.1	202.2	93.4	735.1
2022-272T09:37:55.449	231.8	278.5	620.8	488.1	686.2	849.7	1300	2420	2260	6129	4062	8515	8594	11690	12930	12150	17890	13190	16530	13830	20540	21920	18480	19960	16370	14530	12710	7529	7740	3478	5465	1385	1456	2729	1624	1163	0	0	624.2	0	0	600	0	0	0	0	589.7	467	0
2022-272T09:37:57.449	178	289.3	603.3	753.7	63.67	1472	1073	1322	1608	3188	3152	3683	3382	5148	5327	6410	6858	13700	11270	17080	16210	25950	27070	24440	26710	12330	13330	7349	8135	4400	5638	1999	3531	1310	1152	1071	106.8	1043	0	1086	201	1409	746.4	1111	571.5	288.6	187.8	1317	663.5
2022-272T09:37:59.449	803.6	259.2	0	356.4	111.8	405.1	1091	641.4	956.3	1082	1606	2317	1889	2640	2781	4640	3332	4476	6800	8818	9982	12580	14610	18610	21840	13690	12470	10310	10890	6016	6304	2773	3600	4490	2365	798.9	1597	864.8	893.3	1887	1023	1301	0	1333	816	427.4	1451	994.9	1650
2022-272T09:38:01.449	0	490.9	313.2	800.6	1540	1435	844.5	1122	1552	1685	1764	2995	2269	2451	4072	4521	6631	5812	9560	7710	13050	11990	17980	18130	22650	16210	12540	11950	7490	5705	4617	4964	3393	3549	2078	2488	948.7	178	725	569.5	1432	1211	597.3	1872	1193	2449	919.7	1433	1593
2022-272T09:38:03.449	549.2	0	503.3	336.8	322	543.6	1829	1067	611	1722	2020	1234	2500	2711	4894	5762	6912	8379	8306	10420	14780	15700	16260	20660	19660	17410	14110	8041	9641	3529	5970	3868	3898	4281	1407	797.5	984	290.5	691.4	1782	1684	1713	904.9	1626	1470	2102	848	1678	1708
2022-272T09:38:05.449	367.7	137.1	648	696.3	178	506.4	780.4	1439	1151	1072	1163	2591	2296	2442	3771	3928	3250	6600	7025	10090	13290	15020	16770	17400	20940	15790	12860	9427	6763	6906	4036	2471	1960	1395	1870	506	1844	515.5	846.8	580.2	2315	1358	334.5	66.4	226.5	854.1	790.6	1227	706.7
2022-272T09:38:07.449	231.1	681.8	375.7	477.9	1405	1554	159.6	912.2	1979	1647	1251	774.9	2175	2612	3381	5834	4976	8032	8883	7995	12600	12830	18630	15750	18960	14710	13140	7016	7396	4668	3735	1938	3542	3033	1030	729.9	645.2	457.7	88.16	1082	303.1	834.8	0	0	603.1	379.7	231	1549	392.3
2022-272T09:38:09.449	141.1	86.56	883.4	857.2	1520	190.9	1200	1049	1738	1935	3514	2811	4355	4153	5441	6838	8412	8350	11300	12330	15310	14060	17250	14150	14470	13140	11270	10330	8799	6502	5916	2994	2614	3723	2028	938	557.9	0	379.3	339.9	725.8	777.2	323.1	226.1	0	842.6	0	557.2	477.8
2022-272T09:38:11.449	440.1	440	1445	1264	1367	1388	1382	1276	2595	1434	1746	3352	2816	3553	2975	5652	4858	6667	5058	5987	7924	8869	8466	10640	11680	9619	11040	9728	8841	4679	4563	2350	1983	2739	2087	919	1329	0	512.6	866.1	1263	501.3	915.8	631.2	515	472.7	1135	428.4	1193
2022-272T09:38:13.449	794.1	511.2	503.5	762.9	255.2	710.9	1474	1567	1096	1379	1420	2427	2269	1968	2816	2295	3968	6110	5437	5603	7103	8031	11020	8830	13910	10600	12460	6676	11480	6243	5240	4150	3600	4336	1832	2150	1916	554	0	1096	1769	1458	1704	1221	160.5	242.1	216.5	1111	692.2
2022-272T09:38:15.449	41.58	369.6	159.2	582.9	926.1	330.2	972.1	304.9	1328	0	1525	830.7	2343	2711	2913	3217	4677	4351	4201	6112	9425	10550	10520	11050	16570	14740	16240	9668	11030	5466	7968	4683	5342	4652	2560	3990	2146	994.9	0	2194	1305	2895	1908	2167	1381	2183	1293	995	1293
2022-272T09:38:17.449	250	692.7	0	336.7	437	831.2	242.4	731.4	946.2	524.9	526.6	1794	2704	2066	2949	2058	3604	4908	4913	7041	12920	12850	23580	17360	22530	18020	19940	12310	13480	6833	9311	4743	6236	5483	3280	2084	2802	1004	1136	797.9	2589	2245	1167	1258	1759	1397	2484	2193	821.1
2022-272T09:38:19.449	693.8	5.577	222.3	62.01	647.7	710.3	515.8	123	824.9	617.5	1454	2362	1378	1331	3010	4028	4058	4158	4769	7951	10720	16520	19310	23750	19710	21360	19210	13030	13050	9226	7162	5889	4826	4772	4600	2384	2562	1445	1281	1999	1031	1131	1463	864.4	1003	1374	1494	724.6	492.2
2022-272T09:38:21.449	40.67	388.8	493.3	165.5	570.3	69.48	68.29	676.1	293.3	1155	914.7	1820	1220	2818	2683	2221	3267	4138	4416	5317	8697	10210	11790	13520	16430	16340	15700	11170	9911	7640	8623	6893	5158	3229	1572	626.4	121.6	936.5	1702	166.1	471.3	667.1	1199	507.4	92.29	1813	905.5	1201	578.3
2022-272T09:38:23.449	285.5	0	0	582	570.4	1823	1336	857.7	610.1	1740	1259	1985	2092	1626	2612	2668	3304	3927	6816	7227	10010	8770	11340	11430	21050	13990	11980	8874	9942	7102	5636	3435	1478	4606	1228	1547	840.3	25.65	555.7	1025	713.6	37.01	1348	630.3	658.6	0	0	737.7	635.5
2022-272T09:38:25.449	512.2	267.7	212.8	468.5	800.6	552.2	989.6	1457	2483	2510	4327	3434	4791	3669	5529	5104	5812	7513	9352	7272	13870	12060	13340	13740	16500	13240	15260	9878	10130	4772	7667	3194	3427	2279	2539	2214	538.9	429.7	411.2	1586	871.8	145.5	1131	114.6	514.4	0	503.6	480	292.2
2022-272T09:38:27.449	0	0	0	223.1	398.6	562	2094	1330	955.5	1592	2197	2555	2834	3723	4805	5424	4958	8350	9343	13470	15760	17180	22010	17340	24140	12940	12850	11860	8737	8335	5207	3788	1685	2958	2008	318.2	788.5	562.5	0.7827	179.7	273.1	0	174.9	373.4	304.2	0	0	840.5	434.9
2022-272T09:38:29.449	177.7	511.2	0	403.2	408.5	599.5	1155	1294	1040	1666	1720	1537	1490	2541	2206	3427	3841	5793	7548	8907	8698	11210	18030	22940	19590	15050	11430	11780	11050	5311	7754	2411	3027	3199	1900	1296	1942	525.6	1349	718.5	558.2	423.4	1726	1209	271.4	242	575.3	995	5.719
2022-272T09:38:31.449	196.1	460.9	0	952.4	1032	655.4	981.7	1404	1059	1518	1738	684.4	3289	1914	2436	3035	5404	5399	9578	9220	11100	10560	16300	17450	19010	18590	13120	8825	8883	5146	6186	3014	3371	2905	1457	2085	674.4	413.5	0	1268	1485	1862	2046	1234	1526	1525	1178	1175	1536
2022-272T09:38:33.449	268.1	339.2	240.6	261	839.7	905.4	114.7	613.4	1244	1629	1508	1794	1591	3105	3983	3399	9193	7985	9867	11220	12630	12860	19370	17450	26040	18060	12730	9437	6732	7258	4681	5085	1708	2871	2531	1304	1214	262.1	1259	1175	2116	1861	15.43	717.4	959.3	1132	1078	1794	1350
2022-272T09:38:35.450	557.8	298.4	231.3	506.7	465.4	0	689	458.8	1738	793.7	800.3	1555	2853	3006	3019	3645	3922	6946	8802	12650	13090	12070	14650	16320	18920	15700	15100	7579	9735	4244	3918	2169	2247	2619	1751	2177	1604	1238	924.1	819.8	1346	2008	938.2	987.1	1769	1385	1121	93.54	606.7
2022-272T09:38:37.450	168.1	732.7	321.8	336.4	273.7	246.3	388	631.2	1598	1332	1216	1225	3094	2935	3638	2660	6249	6311	7322	4380	9188	10510	12500	14790	18380	15620	10920	9748	9527	6326	5035	2531	1949	4465	1909	1642	105	740.4	523.4	0	1346	0	607.5	938	1647	992.6	604.1	145.1	835.5
2022-272T09:38:39.450	295.1	0	186.2	563.7	513.5	311.4	880.7	958.2	1868	1768	1437	1647	3205	2397	3010	5205	5440	6206	10530	8228	14700	11300	19960	16990	14360	14090	13170	9216	10600	6999	7001	2622	2499	2586	1249	618.5	610.9	524.7	1136	305.4	673	511.1	277.3	1159	37.7	114.5	44.37	737.5	206.1
2022-272T09:38:41.450	41.83	117.3	0	1132	1406	274.8	1793	2338	1981	2167	2931	3655	3067	6510	4452	7359	6476	9417	7242	9737	11100	12770	15200	16290	15020	11240	12520	8152	8634	5208	4391	1918	1915	1582	205	1962	753.9	1005	959.1	295.3	505.7	600.9	1088	91.57	737.7	346.1	604	827.5	0
2022-272T09:38:43.450	141.7	612.4	232.1	176.3	1454	200.7	562.1	922.5	1757	1333	2401	2583	2779	2900	3683	5370	6031	6658	6628	8193	10320	9564	11820	12740	13500	10200	12460	8433	6587	6016	4660	3396	2935	3867	974.3	789	479.2	977	158	55.51	832.5	818	518.2	546.2	815.7	404	1465	1046	620.6
2022-272T09:38:45.450	314	673.1	60.12	394.1	715.6	61.62	899.7	1385	1748	1101	898.4	1822	2019	2702	3365	3272	4904	4986	8324	8229	8623	10110	12970	14790	15490	12970	12910	10810	7127	6047	6035	2009	2202	3921	1300	1691	257.6	1644	1338	1692	443.2	1291	358.8	497.2	60.89	577.4	819.2	994.9	720.7
2022-272T09:38:47.450	196	592.1	340.6	573.8	657.9	692.4	1456	305.2	1086	1351	1261	1647	1481	2165	1835	4230	4459	7062	6141	7996	17980	12490	19310	18170	20310	14710	16220	10600	9611	8988	5143	4743	3348	4522	2315	1277	1286	601.1	1360	1749	884.9	1409	951.3	1111	2869	1051	1121	1819	1650
2022-272T09:38:49.450	313.4	0	50.51	0	456.2	580.7	990.3	731.4	1086	933.2	1773	2105	2185	2415	2613	4329	4722	6254	6312	9317	13070	16160	20650	22910	19110	15710	15120	8804	10090	6709	6958	6020	3657	4073	2501	1558	1685	1755	2205	1439	926	1615	1258	2412	2158	1409	1436	1703	2151
2022-272T09:38:51.450	576	308.6	140.8	393.3	446.3	673.2	835	1003	750.4	1471	1216	1610	1248	2352	3691	3754	6103	5591	6330	5290	9821	10590	14130	15480	17690	15210	14140	11940	7261	5435	4402	3758	2751	3056	2106	1632	859.1	834.5	913.2	64.84	1852	235.2	961.2	925.9	1336	646	848	132.2	477.9
2022-272T09:38:53.450	50.32	601.5	484.8	412.2	1424	459.8	506.7	994.4	983.2	710.2	1225	821.2	2278	2433	4124	2961	5540	6927	4020	8165	7612	10160	15180	13830	24150	14700	13410	8382	7438	5538	3381	3597	642	1592	578.2	0	530.9	374.3	846.4	1724	1304	146.5	607.7	692.5	292.9	345.6	1293	106.4	606.6
2022-272T09:38:55.450	231.5	460	430.4	203.9	848.9	1341	1236	2828	2222	1963	3929	2114	3057	2594	5618	4575	7884	7571	8991	8255	13010	13430	21280	18710	19630	12080	13490	7268	7656	2649	3134	1506	1605	881.1	607.5	1059	921.1	2008	0	556.6	0	0	83.07	0	1225	796.1	87.44	415.5	34.58
2022-272T09:38:57.450	349.7	147.4	59.65	1009	504.2	237.4	990.4	1085	1198	1110	1746	3022	3076	3553	3806	7139	7912	9542	10990	12400	16780	11840	21210	15710	17680	11240	12780	8593	8072	3695	4198	2139	768.4	2270	1338	1023	212.3	412.6	1448	306.1	842	659.4	448.9	0	149	542.3	0	750.3	463.5
2022-272T09:38:59.450	114.5	804.4	232.1	763.1	437.5	1194	817.5	387	1059	2001	1376	2335	2306	2738	2596	5224	5640	8052	5455	8014	13830	15580	14660	22980	20890	12050	8637	8323	7470	6181	4972	1959	1732	1539	1517	544.9	0	695.2	0	616.2	0	749	244.6	226.9	860.1	484.9	1451	247.9	992.5
[truncated: 3 more columns]

## Sheet: Figure 1f
JADE TOF-derived densities and e- ionization rates for Juno's Europa flyby
From Figure 1f in Szalay et al. (2024 Nature Astro.)
JADE ion quantities smoothed with a 30 s sliding boxcar
Electron impact ionization rates (e- H2 & e- O2) calculated in 10 s intervals and interpolated to the same 2s timescale as ion data
Fill value: -1e30
Time (UTC)	n H+	n H2+	n O2+ min.	n O2+ max.	n Total	e- H2	e- O2	Radial distance
yyyy-dddThh:mm:ss.sss	(cm^-3)	(cm^-3)	(cm^-3)	(cm^-3)	(cm^-3)	(s^-1)	(s^-1)	(R_E)
2022-272T09:32:01.445	6.83	2.02	-1e+30	-1e+30	96.9	3.15e-06	4.61e-06	4.23
2022-272T09:32:03.445	6.82	2.02	-1e+30	-1e+30	96.8	3.15e-06	4.61e-06	4.2
2022-272T09:32:05.445	6.78	2.01	-1e+30	-1e+30	96.4	3.15e-06	4.61e-06	4.17
2022-272T09:32:07.445	6.91	2.08	-1e+30	-1e+30	96.5	3.18e-06	4.65e-06	4.14
2022-272T09:32:09.445	6.98	2.08	-1e+30	-1e+30	96.7	3.21e-06	4.69e-06	4.11
2022-272T09:32:11.445	7.01	2.1	-1e+30	-1e+30	96.7	3.24e-06	4.73e-06	4.08
2022-272T09:32:13.445	7	2.1	-1e+30	-1e+30	96.9	3.28e-06	4.78e-06	4.05
2022-272T09:32:15.445	7.03	2.13	-1e+30	-1e+30	97	3.31e-06	4.82e-06	4.02
2022-272T09:32:17.445	7.04	2.16	-1e+30	-1e+30	97.5	3.29e-06	4.79e-06	4
2022-272T09:32:19.445	7.04	2.19	-1e+30	-1e+30	97.4	3.25e-06	4.75e-06	3.97
2022-272T09:32:21.445	7.11	2.27	-1e+30	-1e+30	97.6	3.21e-06	4.7e-06	3.94
2022-272T09:32:23.445	7.15	2.27	-1e+30	-1e+30	97.9	3.17e-06	4.65e-06	3.91
2022-272T09:32:25.445	7.16	2.31	-1e+30	-1e+30	98	3.13e-06	4.6e-06	3.88
2022-272T09:32:27.445	7.16	2.32	-1e+30	-1e+30	98	3.13e-06	4.59e-06	3.85
2022-272T09:32:29.445	7.17	2.35	-1e+30	-1e+30	98.1	3.14e-06	4.6e-06	3.82
2022-272T09:32:31.445	7.19	2.36	-1e+30	-1e+30	98.3	3.15e-06	4.61e-06	3.79
2022-272T09:32:33.445	7.21	2.38	-1e+30	-1e+30	98.3	3.16e-06	4.62e-06	3.77
2022-272T09:32:35.445	7.18	2.39	-1e+30	-1e+30	98.6	3.17e-06	4.63e-06	3.74
2022-272T09:32:37.445	7.28	2.51	-1e+30	-1e+30	99.2	3.19e-06	4.65e-06	3.71
2022-272T09:32:39.445	7.35	2.59	-1e+30	-1e+30	99.8	3.22e-06	4.68e-06	3.68
2022-272T09:32:41.445	7.36	2.62	-1e+30	-1e+30	100	3.25e-06	4.72e-06	3.65
2022-272T09:32:43.445	7.41	2.65	-1e+30	-1e+30	100	3.27e-06	4.75e-06	3.62
2022-272T09:32:45.445	7.47	2.66	-1e+30	-1e+30	101	3.3e-06	4.78e-06	3.59
2022-272T09:32:47.445	7.5	2.67	-1e+30	-1e+30	101	3.28e-06	4.75e-06	3.57
2022-272T09:32:49.445	7.5	2.69	-1e+30	-1e+30	101	3.25e-06	4.7e-06	3.54
2022-272T09:32:51.445	7.57	2.73	-1e+30	-1e+30	101	3.21e-06	4.65e-06	3.51
2022-272T09:32:53.445	7.63	2.74	-1e+30	-1e+30	101	3.18e-06	4.6e-06	3.48
2022-272T09:32:55.445	7.66	2.74	-1e+30	-1e+30	101	3.14e-06	4.55e-06	3.45
2022-272T09:32:57.445	7.66	2.76	-1e+30	-1e+30	101	3.14e-06	4.54e-06	3.42
2022-272T09:32:59.445	7.71	2.77	-1e+30	-1e+30	102	3.15e-06	4.56e-06	3.4
2022-272T09:33:01.445	7.78	2.79	-1e+30	-1e+30	101	3.15e-06	4.58e-06	3.37
2022-272T09:33:03.445	7.79	2.8	-1e+30	-1e+30	102	3.16e-06	4.6e-06	3.34
2022-272T09:33:05.445	7.83	2.83	-1e+30	-1e+30	102	3.17e-06	4.61e-06	3.31
2022-272T09:33:07.445	8.02	2.89	-1e+30	-1e+30	103	3.17e-06	4.61e-06	3.28
2022-272T09:33:09.445	8.15	2.96	-1e+30	-1e+30	103	3.16e-06	4.59e-06	3.26
2022-272T09:33:11.446	8.2	2.98	-1e+30	-1e+30	103	3.16e-06	4.58e-06	3.23
2022-272T09:33:13.446	8.2	3	-1e+30	-1e+30	104	3.16e-06	4.56e-06	3.2
2022-272T09:33:15.446	8.24	3.02	-1e+30	-1e+30	104	3.15e-06	4.55e-06	3.17
2022-272T09:33:17.446	8.3	3.01	-1e+30	-1e+30	105	3.15e-06	4.52e-06	3.14
2022-272T09:33:19.446	8.34	3.02	-1e+30	-1e+30	105	3.13e-06	4.49e-06	3.12
2022-272T09:33:21.446	8.38	3.12	-1e+30	-1e+30	106	3.12e-06	4.47e-06	3.09
2022-272T09:33:23.446	8.53	3.25	-1e+30	-1e+30	106	3.11e-06	4.44e-06	3.06
2022-272T09:33:25.446	8.57	3.27	-1e+30	-1e+30	107	3.1e-06	4.41e-06	3.03
2022-272T09:33:27.446	8.62	3.3	-1e+30	-1e+30	107	3.18e-06	4.51e-06	3.01
2022-272T09:33:29.446	8.63	3.34	-1e+30	-1e+30	107	3.28e-06	4.65e-06	2.98
2022-272T09:33:31.446	8.7	3.38	-1e+30	-1e+30	108	3.38e-06	4.79e-06	2.95
2022-272T09:33:33.446	8.75	3.42	-1e+30	-1e+30	108	3.48e-06	4.93e-06	2.92
2022-272T09:33:35.446	8.74	3.41	-1e+30	-1e+30	108	3.58e-06	5.07e-06	2.9
2022-272T09:33:37.446	8.64	3.36	-1e+30	-1e+30	108	3.61e-06	5.12e-06	2.87
2022-272T09:33:39.446	8.85	3.58	-1e+30	-1e+30	109	3.62e-06	5.13e-06	2.84
2022-272T09:33:41.446	8.86	3.67	-1e+30	-1e+30	108	3.63e-06	5.15e-06	2.81
2022-272T09:33:43.446	8.84	3.72	-1e+30	-1e+30	108	3.64e-06	5.17e-06	2.79
2022-272T09:33:45.446	8.88	3.76	-1e+30	-1e+30	107	3.65e-06	5.19e-06	2.76
2022-272T09:33:47.446	8.91	3.81	-1e+30	-1e+30	107	3.63e-06	5.18e-06	2.73
2022-272T09:33:49.446	8.92	3.86	-1e+30	-1e+30	107	3.6e-06	5.16e-06	2.71
2022-272T09:33:51.446	8.95	3.92	-1e+30	-1e+30	106	3.57e-06	5.14e-06	2.68
2022-272T09:33:53.446	9.08	4.11	-1e+30	-1e+30	106	3.53e-06	5.12e-06	2.65
2022-272T09:33:55.446	9.07	4.15	-1e+30	-1e+30	105	3.5e-06	5.1e-06	2.62
2022-272T09:33:57.446	9.04	4.23	-1e+30	-1e+30	104	3.5e-06	5.11e-06	2.6
2022-272T09:33:59.446	9.14	4.35	-1e+30	-1e+30	104	3.51e-06	5.12e-06	2.57
2022-272T09:34:01.446	9.27	4.43	-1e+30	-1e+30	103	3.52e-06	5.13e-06	2.55
2022-272T09:34:03.446	9.49	4.58	-1e+30	-1e+30	103	3.52e-06	5.14e-06	2.52
2022-272T09:34:05.446	9.79	4.79	-1e+30	-1e+30	103	3.53e-06	5.15e-06	2.49
2022-272T09:34:07.446	10.5	5.15	-1e+30	-1e+30	105	3.57e-06	5.21e-06	2.47
2022-272T09:34:09.446	10.9	5.75	-1e+30	-1e+30	107	3.62e-06	5.27e-06	2.44
2022-272T09:34:11.446	11.1	6.52	-1e+30	-1e+30	109	3.67e-06	5.34e-06	2.41
2022-272T09:34:13.446	11.2	7.18	-1e+30	-1e+30	110	3.72e-06	5.41e-06	2.39
2022-272T09:34:15.446	11.5	9.3	-1e+30	-1e+30	114	3.77e-06	5.48e-06	2.36
2022-272T09:34:17.446	11.8	10.9	-1e+30	-1e+30	118	4.11e-06	5.97e-06	2.34
2022-272T09:34:19.446	12.2	12.2	-1e+30	-1e+30	122	4.55e-06	6.6e-06	2.31
2022-272T09:34:21.446	12.4	13.3	4.48	6.78	126	4.98e-06	7.23e-06	2.28
2022-272T09:34:23.446	12.1	14.2	4.84	7.44	128	5.42e-06	7.87e-06	2.26
2022-272T09:34:25.446	12.1	15.1	5.13	8.03	133	5.86e-06	8.5e-06	2.23
2022-272T09:34:27.446	12.1	15.4	5.22	8.25	137	5.61e-06	8.11e-06	2.21
2022-272T09:34:29.446	11.9	15.6	5.37	8.53	141	5.13e-06	7.37e-06	2.18
2022-272T09:34:31.446	11.8	15.8	5.55	8.86	144	4.64e-06	6.64e-06	2.16
2022-272T09:34:33.447	11.7	16.2	5.84	9.26	146	4.16e-06	5.91e-06	2.13
2022-272T09:34:35.447	11.2	16.2	6.09	9.57	147	3.68e-06	5.17e-06	2.11
2022-272T09:34:37.447	10.2	16	6.33	9.8	145	3.8e-06	5.28e-06	2.08
2022-272T09:34:39.447	9.31	15.8	6.6	10.1	142	4.12e-06	5.67e-06	2.06
2022-272T09:34:41.447	9.12	15.7	6.93	10.6	142	4.43e-06	6.06e-06	2.04
2022-272T09:34:43.447	9.07	15.6	7.25	10.9	142	4.75e-06	6.45e-06	2.01
2022-272T09:34:45.447	8.63	14	6.94	10.3	140	5.07e-06	6.83e-06	1.99
2022-272T09:34:47.447	8.36	12.9	6.78	9.81	138	5.42e-06	7.28e-06	1.96
2022-272T09:34:49.447	7.93	12.1	6.76	9.54	136	5.78e-06	7.74e-06	1.94
2022-272T09:34:51.447	7.38	11.1	6.56	9.1	135	6.14e-06	8.2e-06	1.92
2022-272T09:34:53.447	7.18	10.5	6.58	9.02	135	6.5e-06	8.66e-06	1.89
2022-272T09:34:55.447	7.17	11.9	7.76	10.5	140	6.86e-06	9.12e-06	1.87
2022-272T09:34:57.447	7.03	12.1	8.26	11.1	141	6.92e-06	9.2e-06	1.85
2022-272T09:34:59.447	7.01	12.7	8.98	12.1	142	6.88e-06	9.15e-06	1.83
2022-272T09:35:01.447	6.93	13.2	9.57	12.8	143	6.85e-06	9.1e-06	1.8
2022-272T09:35:03.447	6.88	13.5	10	13.4	145	6.81e-06	9.05e-06	1.78
2022-272T09:35:05.447	7.03	14.3	10.7	14.4	149	6.78e-06	9e-06	1.76
2022-272T09:35:07.447	7.16	15.3	11.4	15.6	152	6.71e-06	8.91e-06	1.74
2022-272T09:35:09.447	7.35	17.2	12.7	17.6	159	6.62e-06	8.81e-06	1.72
2022-272T09:35:11.447	7.44	18.1	13.3	18.7	163	6.54e-06	8.71e-06	1.7
2022-272T09:35:13.447	7.49	18.3	13.3	19.1	166	6.45e-06	8.61e-06	1.68
2022-272T09:35:15.447	7.45	18.2	13	19	168	6.37e-06	8.51e-06	1.66
2022-272T09:35:17.447	7.44	18.1	12.8	19	169	6.22e-06	8.33e-06	1.63
2022-272T09:35:19.447	7.42	18	12.4	18.8	171	6.06e-06	8.12e-06	1.62
2022-272T09:35:21.447	7.4	18.1	12.4	19	172	5.89e-06	7.91e-06	1.6
2022-272T09:35:23.447	7.51	18.4	12.3	19.2	174	5.72e-06	7.7e-06	1.58
2022-272T09:35:25.447	7.37	16.9	11.2	17.7	174	5.56e-06	7.49e-06	1.56
2022-272T09:35:27.447	7.45	17.1	11.1	17.8	175	5.45e-06	7.33e-06	1.54
2022-272T09:35:29.447	7.72	17.1	10.7	17.5	173	5.36e-06	7.2e-06	1.52
2022-272T09:35:31.447	8.35	17.7	10.7	17.7	172	5.27e-06	7.07e-06	1.5
2022-272T09:35:33.447	9	17.8	10.5	17.5	171	5.18e-06	6.94e-06	1.49
2022-272T09:35:35.447	9.83	18.2	10.3	17.3	170	5.1e-06	6.81e-06	1.47
2022-272T09:35:37.447	10.6	19.2	10.4	17.6	171	4.76e-06	6.38e-06	1.45
2022-272T09:35:39.447	11.1	20.2	10.5	17.7	173	4.35e-06	5.86e-06	1.44
2022-272T09:35:41.447	11.6	22	11	18.4	175	3.94e-06	5.33e-06	1.42
2022-272T09:35:43.447	12.8	24.5	11.8	19.4	175	3.52e-06	4.81e-06	1.41
2022-272T09:35:45.447	13.8	26.1	12.1	19.7	173	3.11e-06	4.28e-06	1.39
2022-272T09:35:47.447	14.2	27.4	12.3	19.8	172	3.09e-06	4.3e-06	1.38
2022-272T09:35:49.448	15	29.8	13	20.7	174	3.21e-06	4.49e-06	1.36
2022-272T09:35:51.447	16.2	33.2	14.1	22.2	179	3.32e-06	4.68e-06	1.35
2022-272T09:35:53.447	17.6	36.4	15.2	23.5	181	3.43e-06	4.87e-06	1.34
2022-272T09:35:55.448	18.3	40.3	16.5	25.1	181	3.54e-06	5.06e-06	1.33
2022-272T09:35:57.448	18.9	43	17.6	26.1	182	4.04e-06	5.77e-06	1.32
2022-272T09:35:59.447	18.6	42.6	17.4	25.4	179	4.67e-06	6.64e-06	1.31
2022-272T09:36:01.448	18.7	42.7	17.4	25	179	5.29e-06	7.51e-06	1.3
2022-272T09:36:03.448	20.4	45.9	18.7	26.4	189	5.92e-06	8.39e-06	1.29
2022-272T09:36:05.448	19.8	45.8	18.6	25.8	189	6.55e-06	9.26e-06	1.28
2022-272T09:36:07.448	19.7	45.9	18.6	25.4	190	6.78e-06	9.59e-06	1.27
2022-272T09:36:09.448	20.4	44.4	18	24.1	185	6.88e-06	9.74e-06	1.26
2022-272T09:36:11.448	20.7	42.3	17.2	22.6	178	6.98e-06	9.89e-06	1.26
2022-272T09:36:13.448	20.3	40.1	16.4	21.3	175	7.07e-06	1e-05	1.25
2022-272T09:36:15.448	19.8	39.2	16.2	20.5	172	7.17e-06	1.02e-05	1.24
2022-272T09:36:17.448	19.7	38.2	15.9	19.7	169	6.87e-06	9.78e-06	1.24
2022-272T09:36:19.448	19.4	36.1	14.9	18.2	162	6.43e-06	9.18e-06	1.24
2022-272T09:36:21.448	18.6	32.9	13.5	16.1	153	5.99e-06	8.58e-06	1.23
2022-272T09:36:23.448	17.9	29.7	12.1	14.1	145	5.55e-06	7.98e-06	1.23
2022-272T09:36:25.448	18.1	26.6	10.7	12.2	139	5.11e-06	7.38e-06	1.23
2022-272T09:36:27.448	18.5	24.2	9.58	10.7	135	4.85e-06	7.02e-06	1.23
2022-272T09:36:29.448	19.1	24.5	9.51	10.5	135	4.65e-06	6.74e-06	1.23
2022-272T09:36:31.448	18.9	23.8	9.06	9.8	134	4.45e-06	6.45e-06	1.23
2022-272T09:36:33.448	17.1	20.1	7.48	7.95	123	4.25e-06	6.17e-06	1.23
2022-272T09:36:35.448	17.1	19.3	6.74	7.28	119	4.05e-06	5.89e-06	1.23
2022-272T09:36:37.448	16.9	17.3	5.65	6.35	116	3.94e-06	5.72e-06	1.23
2022-272T09:36:39.448	16.4	16.4	4.98	5.83	115	3.85e-06	5.59e-06	1.24
2022-272T09:36:41.448	16.4	16	4.56	5.51	116	3.76e-06	5.46e-06	1.24
2022-272T09:36:43.448	16.1	15.6	4.17	5.19	117	3.68e-06	5.33e-06	1.25
2022-272T09:36:45.448	16	14.9	3.71	4.75	117	3.59e-06	5.19e-06	1.25
2022-272T09:36:47.448	15.9	14.5	3.4	4.44	117	3.56e-06	5.14e-06	1.26
2022-272T09:36:49.448	15.8	14.2	3.26	4.33	118	3.54e-06	5.12e-06	1.27
2022-272T09:36:51.448	15.7	13.8	3.17	4.22	119	3.53e-06	5.09e-06	1.27
2022-272T09:36:53.448	15.5	13.3	3.05	4.05	119	3.51e-06	5.07e-06	1.28
2022-272T09:36:55.448	15.1	12.8	2.89	3.83	120	3.49e-06	5.04e-06	1.29
2022-272T09:36:57.448	14.9	12.6	2.82	3.73	120	3.49e-06	5.04e-06	1.3
2022-272T09:36:59.448	14.8	12.4	2.72	3.63	121	3.49e-06	5.05e-06	1.31
2022-272T09:37:01.448	14.5	12	2.58	3.47	120	3.5e-06	5.06e-06	1.32
2022-272T09:37:03.448	14.3	11.7	2.49	3.36	120	3.5e-06	5.07e-06	1.33
2022-272T09:37:05.448	14.1	11.4	2.43	3.27	119	3.5e-06	5.08e-06	1.35
2022-272T09:37:07.448	13.8	11.2	2.35	3.18	117	3.5e-06	5.07e-06	1.36
2022-272T09:37:09.448	13.3	10.6	2.18	2.99	115	3.5e-06	5.06e-06	1.37
2022-272T09:37:11.448	13.1	10.3	2.05	2.87	115	3.49e-06	5.05e-06	1.39
2022-272T09:37:13.448	12.9	10	1.97	2.8	114	3.48e-06	5.04e-06	1.4
2022-272T09:37:15.449	12.8	9.82	-1e+30	-1e+30	115	3.48e-06	5.03e-06	1.42
2022-272T09:37:17.449	12.6	9.61	-1e+30	-1e+30	116	3.46e-06	5e-06	1.43
2022-272T09:37:19.449	12.5	9.29	-1e+30	-1e+30	116	3.45e-06	4.97e-06	1.45
2022-272T09:37:21.449	12.3	9.1	-1e+30	-1e+30	116	3.43e-06	4.94e-06	1.46
2022-272T09:37:23.449	12.2	8.87	-1e+30	-1e+30	116	3.42e-06	4.91e-06	1.48
2022-272T09:37:25.449	12	8.37	-1e+30	-1e+30	114	3.4e-06	4.88e-06	1.5
2022-272T09:37:27.449	11.4	7.56	-1e+30	-1e+30	113	3.4e-06	4.88e-06	1.51
2022-272T09:37:29.449	11.1	7.07	-1e+30	-1e+30	113	3.4e-06	4.88e-06	1.53
2022-272T09:37:31.449	10.9	6.84	-1e+30	-1e+30	112	3.41e-06	4.89e-06	1.55
2022-272T09:37:33.449	10.8	6.65	-1e+30	-1e+30	112	3.41e-06	4.89e-06	1.57
2022-272T09:37:35.449	10.7	6.49	-1e+30	-1e+30	111	3.42e-06	4.9e-06	1.59
2022-272T09:37:37.449	10.6	6.23	-1e+30	-1e+30	111	3.41e-06	4.9e-06	1.61
2022-272T09:37:39.449	10.4	5.93	-1e+30	-1e+30	110	3.41e-06	4.91e-06	1.63
2022-272T09:37:41.449	10.2	5.73	-1e+30	-1e+30	110	3.41e-06	4.91e-06	1.65
2022-272T09:37:43.449	10.1	5.57	-1e+30	-1e+30	110	3.4e-06	4.92e-06	1.67
2022-272T09:37:45.449	9.91	5.42	-1e+30	-1e+30	109	3.4e-06	4.92e-06	1.69
2022-272T09:37:47.449	9.83	5.29	-1e+30	-1e+30	109	3.4e-06	4.92e-06	1.71
2022-272T09:37:49.449	9.77	5.2	-1e+30	-1e+30	109	3.39e-06	4.91e-06	1.73
2022-272T09:37:51.449	9.7	5.05	-1e+30	-1e+30	108	3.39e-06	4.9e-06	1.75
2022-272T09:37:53.449	9.53	4.86	-1e+30	-1e+30	108	3.39e-06	4.89e-06	1.77
2022-272T09:37:55.449	9.31	4.49	-1e+30	-1e+30	107	3.39e-06	4.89e-06	1.79
2022-272T09:37:57.449	9.28	4.42	-1e+30	-1e+30	106	3.38e-06	4.88e-06	1.82
2022-272T09:37:59.449	9.07	4.26	-1e+30	-1e+30	105	3.38e-06	4.87e-06	1.84
2022-272T09:38:01.449	8.96	4.15	-1e+30	-1e+30	104	3.38e-06	4.86e-06	1.86
2022-272T09:38:03.449	8.84	4.04	-1e+30	-1e+30	103	3.38e-06	4.85e-06	1.89
2022-272T09:38:05.449	8.82	3.91	-1e+30	-1e+30	103	3.38e-06	4.84e-06	1.91
2022-272T09:38:07.449	8.66	3.82	-1e+30	-1e+30	102	3.38e-06	4.87e-06	1.93
2022-272T09:38:09.449	8.4	3.63	-1e+30	-1e+30	100	3.38e-06	4.92e-06	1.95
2022-272T09:38:11.449	8.1	3.19	-1e+30	-1e+30	98.8	3.39e-06	4.96e-06	1.98
2022-272T09:38:13.449	7.97	3.09	-1e+30	-1e+30	98.4	3.39e-06	5.01e-06	2
2022-272T09:38:15.449	7.98	3.02	-1e+30	-1e+30	98.5	3.4e-06	5.05e-06	2.03
2022-272T09:38:17.449	7.92	2.95	-1e+30	-1e+30	98.2	3.41e-06	5.07e-06	2.05
2022-272T09:38:19.449	7.92	2.88	-1e+30	-1e+30	97.7	3.41e-06	5.07e-06	2.07
2022-272T09:38:21.449	7.91	2.81	-1e+30	-1e+30	97.6	3.42e-06	5.07e-06	2.1
2022-272T09:38:23.449	7.85	2.72	-1e+30	-1e+30	97.4	3.42e-06	5.07e-06	2.12
2022-272T09:38:25.449	7.77	2.59	-1e+30	-1e+30	97.4	3.43e-06	5.07e-06	2.15
2022-272T09:38:27.449	7.88	2.59	-1e+30	-1e+30	98	3.42e-06	5.04e-06	2.17
2022-272T09:38:29.449	7.92	2.54	-1e+30	-1e+30	98.3	3.41e-06	5e-06	2.2
2022-272T09:38:31.449	7.93	2.5	-1e+30	-1e+30	98.7	3.39e-06	4.96e-06	2.22
2022-272T09:38:33.449	7.92	2.47	-1e+30	-1e+30	98.9	3.38e-06	4.92e-06	2.25
2022-272T09:38:35.450	7.92	2.44	-1e+30	-1e+30	99.2	3.37e-06	4.88e-06	2.27
2022-272T09:38:37.450	7.96	2.4	-1e+30	-1e+30	99.3	3.34e-06	4.82e-06	2.3
2022-272T09:38:39.450	7.97	2.32	-1e+30	-1e+30	99.7	3.3e-06	4.76e-06	2.33
2022-272T09:38:41.450	7.97	2.22	-1e+30	-1e+30	100	3.26e-06	4.7e-06	2.35
2022-272T09:38:43.450	7.93	2.15	-1e+30	-1e+30	100	3.23e-06	4.64e-06	2.38
2022-272T09:38:45.450	7.94	2.12	-1e+30	-1e+30	100	3.19e-06	4.58e-06	2.4
2022-272T09:38:47.450	7.9	2.12	-1e+30	-1e+30	100	3.17e-06	4.55e-06	2.43
2022-272T09:38:49.450	7.89	2.09	-1e+30	-1e+30	101	3.16e-06	4.52e-06	2.46
2022-272T09:38:51.450	7.93	2.07	-1e+30	-1e+30	101	3.15e-06	4.5e-06	2.48
2022-272T09:38:53.450	7.99	2.05	-1e+30	-1e+30	102	3.14e-06	4.48e-06	2.51
2022-272T09:38:55.450	7.95	2	-1e+30	-1e+30	102	3.13e-06	4.46e-06	2.53
2022-272T09:38:57.450	7.98	1.97	-1e+30	-1e+30	103	3.09e-06	4.39e-06	2.56
2022-272T09:38:59.450	7.94	1.94	-1e+30	-1e+30	103	3.03e-06	4.3e-06	2.59
