# Supplementary material for: Oxygen production from dissociation of Europa’s water-ice surface
Source: Nat Astron. 2024 Mar 4;8(5):567–76. doi: 10.1038/s41550-024-02206-x (PMC11111413; doi:10.1038/s41550-024-02206-x)
Supplement: Supplementary file 2 — Source data. [file 41550_2024_2206_MOESM2_ESM.xlsx]

## Sheet: Figure 2a
JADE TOF x E (93 x 64) count rate for 2022-272 09:32:16 to 09:32:46 during Juno's Europa flyby
From Figure 2 in Szalay et al. (2024 Nature Astro.)
Conversion from TOF to AMU is given in Appenix B1 in Kim et al. (2020) https://doi.org/10.1029/2018JA026169
Upper TOF (ns)	2.9	4.35	5.8	7.25	8.7	10.15	11.6	13.05	14.5	15.95	17.4	18.85	20.3	21.75	23.2	24.65	26.1	27.55	29	30.45	31.9	33.35	34.8	36.25	37.7	39.15	40.6	42.05	43.5	44.95	46.4	47.85	49.3	50.75	52.2	53.65	55.1	56.55	58	59.45	60.9	62.35	63.8	65.25	66.7	68.15	69.6	71.05	72.5
Center TOF (ns)	1.45	3.625	5.075	6.525	7.975	9.425	10.88	12.32	13.78	15.22	16.67	18.13	19.58	21.02	22.47	23.93	25.37	26.82	28.28	29.73	31.17	32.62	34.08	35.52	36.98	38.43	39.87	41.33	42.77	44.22	45.68	47.12	48.58	50.03	51.47	52.93	54.38	55.82	57.28	58.72	60.17	61.63	63.07	64.52	65.98	67.42	68.87	70.33	71.78
Lower TOF (ns)	0	2.9	4.35	5.8	7.25	8.7	10.15	11.6	13.05	14.5	15.95	17.4	18.85	20.3	21.75	23.2	24.65	26.1	27.55	29	30.45	31.9	33.35	34.8	36.25	37.7	39.15	40.6	42.05	43.5	44.95	46.4	47.85	49.3	50.75	52.2	53.65	55.1	56.55	58	59.45	60.9	62.35	63.8	65.25	66.7	68.15	69.6	71.05
Upper energy (keV)	0.01415	0.01558	0.0173	0.01936	0.02163	0.02424	0.02732	0.03084	0.03481	0.03922	0.04429	0.05017	0.057	0.0648	0.07373	0.08391	0.09559	0.1089	0.1242	0.1416	0.1616	0.1846	0.2109	0.2409	0.2752	0.3146	0.3595	0.411	0.4698	0.537	0.6143	0.7232	0.8182	0.9448	1.128	1.281	1.464	1.672	1.911	2.172	2.476	2.823	3.23	3.69	4.213	4.813	5.486	6.217	7.049
Center energy (keV)	0.01352	0.01481	0.01638	0.01826	0.02052	0.02281	0.02576	0.02897	0.03283	0.0369	0.04168	0.04705	0.05349	0.06074	0.06912	0.07865	0.08953	0.1021	0.1162	0.1328	0.1511	0.1729	0.197	0.2257	0.2571	0.2947	0.3357	0.3849	0.4388	0.503	0.5733	0.6582	0.7946	0.8425	1.06	1.201	1.366	1.568	1.782	2.048	2.302	2.662	2.994	3.485	3.906	4.543	5.099	5.903	6.548
Lower energy (keV)	0.01292	0.01415	0.01558	0.0173	0.01936	0.02163	0.02424	0.02732	0.03084	0.03481	0.03922	0.04429	0.05017	0.057	0.0648	0.07373	0.08391	0.09559	0.1089	0.1242	0.1416	0.1616	0.1846	0.2109	0.2409	0.2752	0.3146	0.3595	0.411	0.4698	0.537	0.6143	0.7232	0.8182	0.9448	1.128	1.281	1.464	1.672	1.911	2.172	2.476	2.823	3.23	3.69	4.213	4.813	5.486	6.217
Ion TOF rate (counts s^-1):
-31.79	-20.24	-25.1	-24.04	-19.1	-26.35	-26.68	-25.02	-22.24	-24.71	-25.6	-19.66	-31.34	-26.71	-21.86	-26.39	-29.34	-34.24	-44.13	-38.02	-51.48	-49.12	-76.88	-83.91	-97.89	-110.6	-117.2	-148.5	-183.3	-202.3	-265.3	-294.7	-341.2	-362.1	-425.8	-456.9	-394.7	-358.9	-284.5	-285.2	-225.2	-238.3	-221.2	-202.1	-195.9	-174.1	-162.2	-116.6	-94.4	-89.96
35.77	51.09	30.8	14.31	13.17	42.79	12.83	6.882	35.55	8.512	18.89	24.07	35.3	14.47	17.45	18.48	8.154	13.78	40.97	43.73	41.76	24.65	-1.546	2.713	13.14	-34.09	4.884	-39.19	20.63	-20.34	-59.72	2.238	-89.46	-70.16	-180.5	7.017	-60.34	-91	-14.71	-72.48	-22.85	-45.31	-22.7	58.21	2.59	43.93	-34	-27.98	-40.88	31.62
35.72	24.56	0.1494	7.872	32.83	-4.967	7.306	30.58	-2.44	29.95	18.11	-9.475	35.19	24.32	30.07	21.38	11.01	2.829	7.138	33.5	33.64	36.14	29.78	24.9	25.57	-23.05	-39.66	-1.823	-18.07	-34.18	-93.28	-29.07	-92.28	-58.71	-118.8	-116.6	-83.71	15.65	-65.23	-62.01	-8.974	-73.32	-107.1	26.98	1.44	-9.448	-15.72	-17	-5.849	-15.48
4.713	16.74	22.34	12.12	17.86	16.72	22.9	22.56	33.55	14.71	31.88	0.2594	7.983	0.01867	24.7	27.03	-0.5025	1.232	-4.667	27.28	11.54	-2.378	-7.141	-7.319	-7.847	-6.847	-13.53	-14.18	-58.65	-21.23	-105.5	-114.3	-129.3	-98.94	-84.36	-76.72	-75.05	-89.01	-57.6	-105.5	-59.35	-69.4	-98.18	-12.61	-81.27	-73.3	-48.84	-49.78	-36.25	-30.93
8.009	17.86	26.48	25.8	25.8	6.067	4.392	-1.096	10.96	-2.958	21.49	3.746	-6.218	7.335	6.762	29.97	0.1552	14.74	1.555	12.69	14.96	10.53	-30.23	10.93	-10.35	15.34	-40.28	-43.49	-58.12	-79.58	-120.5	-64.91	-118.1	-125.4	-133.1	-132.3	-105.3	-107.8	-50.77	-121.4	-72.6	-119.2	-80.2	-42.62	-88.51	-50.24	-41.93	-50.75	-30.47	-26.33
17.41	8.627	-1.984	7.16	21.54	18.43	16.94	19.12	31.49	25.4	24.6	38.14	23.04	32.77	2.196	10.64	26.75	17.07	-1.086	25.17	-15.5	-8.272	6.342	3.171	-5.897	7.004	-16.92	-18.14	-62.44	-46.21	-61.5	-86.71	-153.6	-105.4	-131.9	-99.58	-132.3	-110.3	-67.88	-107.4	-53.26	-59.07	-92.06	-81.15	-69.15	-59.41	-58.26	-27.85	-39.56	-32.64
18.2	28.38	21.63	26.2	-3.493	19.31	49.51	45.66	26.27	38.72	25.09	10.95	1.269	25.62	12.73	20.86	18.28	33	16.17	71.07	-7.942	48.29	46.56	14.74	-2.635	-20.42	-11.94	-48.36	-73.62	-83.99	-116.8	-140.2	-152.1	-130.7	-172.4	-103.9	-134.9	-153.1	-68.67	-131.1	-71.86	-119.2	-102.6	-25.08	-76.87	-82.75	-61.16	-53.63	-8.29	-39.24
21	37.55	83.53	113.2	69.66	47.49	56.05	36.56	56.37	44.36	57.83	66.93	37.82	46.12	65.92	29.76	36.36	34.22	26.75	12.78	31.24	13.5	-15.8	-2.111	-10.94	-29.85	-38.08	-49.26	-72.35	-92.26	-132.6	-135.2	-163.7	-181.1	-212.9	-221.4	-167.9	-139.4	-127.3	-142.6	-103.9	-107.2	-99.37	-85.52	-89.74	-79.79	-67.1	-56.71	-27.22	-28.43
72.57	43.3	28	23.93	30.98	8.473	37.26	19.25	47.78	28.49	38.4	18.22	16.23	22.25	23.34	18.37	19.28	-13.5	5.859	14.31	27.49	-20.29	-37.11	-41.95	-34.74	-53.98	-58.61	-67.54	-91.67	-101.2	-132.6	-147.4	-170.6	-181.1	-212.9	-209.4	-197.3	-179.4	-135.6	-142.6	-112.6	-119.2	-91.23	-90.26	-97.94	-87.03	-81.08	-58.28	-47.2	-35.08
-14.97	11.44	-11.94	25.79	-3.007	2.704	-7.907	-4.988	-5.755	-2.774	1.567	-9.829	-9.856	-0.3016	-0.05721	-13.19	-14.5	-17.12	-14.15	-16.5	-17.85	-24.56	-38.44	-35.45	-48.95	-55.31	-57.7	-74.25	-91.67	-101.2	-132.6	-147.4	-170.6	-181.1	-212.9	-228.4	-197.3	-179.4	-142.2	-142.6	-112.6	-119.2	-110.6	-101.1	-97.94	-87.03	-77.58	-58.28	-45.21	-44.98
-11.77	6.543	-2.188	-3.963	0.1337	-4.823	4.833	-12.51	3.982	0.1135	2.273	14.92	-13.35	4.968	-6.391	6.553	10.33	11.19	-1.416	15.05	-9.9	10.85	12.08	2.883	2.053	-4.86	-12.34	-24.46	-1.028	-2.464	-8.903	0.5825	-47.74	-36.6	7.968	-53.16	34.92	-56.56	-31.01	-8.657	11.14	-23.66	-41.5	2.374	-11.96	-51.21	-45.72	1.592	6.64	-14.77
-5.808	7.943	9.347	-6.528	5.676	9.362	0.9141	-6.443	-11.12	-8.567	-7.836	3.213	-4.884	1.178	-6.714	-8.811	-0.3577	-0.5877	-4.049	21.99	7.301	14.97	23.97	-4.243	27.32	-22.09	12.54	-22.27	-42.75	-15.22	-26.96	-62.4	15.63	-22.17	-33.5	-55.89	25.36	-95.75	-38.97	-24.74	5.26	-28.52	-70.05	-50.28	-22.74	-10.91	-29.7	1.681	8.444	20.89
1.961	6.452	-12.55	3.997	6.467	-6.825	-8.946	-0.7743	-3.956	-1.067	-3.183	14.11	-9.841	-7.324	17.56	-3.735	-4.349	4.556	1.018	-3.164	9.96	18.7	10.42	15.47	4.745	-17.4	13.73	-29.83	-23.8	8.924	-55.56	-4.026	-12.65	31.6	-29.87	-15.79	-5.198	-35.14	13.45	-25.67	-18.1	-19.26	-61.26	-0.08096	16.72	3.977	-6.691	52.25	25.33	74.81
-1.54	-0.5479	-1.007	2.715	0.4055	0.8717	-6.761	-12.51	-5.664	1.809	13.25	0.4564	-1.86	3.825	14.33	-3.203	-2.914	2.465	-8.352	21.07	35.62	17.16	20.03	16.59	42.64	26.48	40.43	16.66	16.22	-27.28	-20.88	25.15	-2.966	43.87	-10.77	12.43	25.3	36.38	-11.06	11.06	27.46	-5.933	36.85	59.51	23.59	35.33	80.03	159.8	125.3	200.5
-1.734	-10.12	-6.317	-6.522	-5.241	-1.873	6.337	-11.21	5.18	-8.484	-0.395	5.522	3.091	24.56	8.705	8.283	20.51	42.66	27.39	81.33	64.45	66.88	126.3	120.5	122.6	99.89	74.19	76.78	70.76	43.03	9.269	15.08	48.8	22.4	-16.28	70.73	35.74	30.87	49.83	19.83	52.11	45.53	12.48	43.14	107.8	116.4	197.6	227.2	169.2	162.6
-8.635	6.878	-11.23	12.77	1.73	1.353	3.185	19.03	6.749	9.813	23.55	17.67	22.95	41.06	52.57	75.48	97.8	127.6	113.5	175.9	278.5	266	352.4	362.6	303.2	292.3	263.9	214.1	135.1	114.2	123.8	86.27	94.92	82.19	98.21	55.31	63.62	95.22	91.39	18.08	114.2	132.7	202.8	255.6	242.8	258.3	170.8	106.9	102.1	138.5
7.302	6.359	-6.159	12.59	9.287	10.18	-7.609	15.32	49.23	43.31	29.34	60.33	69.86	74.74	152.8	173.3	194.6	226.4	312.6	267.8	486.7	483.3	592.5	684.7	748.4	614.4	599.7	438.2	388.9	263.1	206.6	198.7	186.8	215.1	169.6	140.4	203.4	248.7	263.1	235.4	402.1	249.7	249.2	210.8	120.5	104	55.29	91.77	93.43	93.67
13.43	36.86	31.55	22.72	48.44	38.74	67.82	28.27	114.2	121.3	146.5	156.5	296.6	235.1	403.9	495	675.9	755.5	914.7	1052	1273	1541	1867	2082	2041	1761	1747	1307	1091	913.1	845.1	700.5	629.4	639.4	438.9	423.4	370.2	369.8	372.9	251.7	224.7	131.5	71.74	88.1	29.38	113.5	83	87.27	66.74	-12.23
55.36	81.81	107.9	87.51	168.4	161.5	185.2	236.1	299.1	383.6	470.6	548.8	634.1	743.6	1120	1115	1392	1829	1984	2356	2871	3055	3773	3539	3723	2824	2551	1847	1593	942.9	811.2	577.7	481.5	507.5	332	195.7	176.7	98.86	122.4	112.9	79.07	49.7	35.51	101.4	96.02	100.1	13.35	8.838	14.78	34.73
14.09	29.41	14.69	15.02	17.56	36.93	78.25	106.7	98.89	153.9	199	231.6	257.7	266.8	421.9	437.9	564.1	641.4	850.7	933.5	1050	1227	1395	1266	1275	920	757.2	607.1	430.1	313.5	263.8	183	95.89	204	108.3	31.21	62.31	41.49	26.26	15.31	27.57	21.96	63.31	78.83	54.6	40.43	-13.93	5.54	-7.922	-21.24
-14.3	-1.53	9.999	1.126	0.4478	6.723	20.51	24.86	4.494	38.22	2.004	39.22	54.55	94.92	113.7	100.3	133.7	159.5	195.6	223.7	319.6	327.6	384.4	458.3	385.3	278.6	273	148	151.1	116.5	96.43	38.42	106.3	32.06	29.85	-6.213	13.5	1.784	-11.16	-6.975	-10.7	68.87	75.75	-1.215	10.34	-22.64	-40.96	-13.48	-0.3372	-12.54
4.212	16.61	-5.029	-4.716	8.849	11.34	-1.664	-3.792	-3.81	14.47	0.6468	39.36	39.07	65.41	61.18	56.26	96.91	99.12	111.1	143.7	162.4	202.3	245.4	244.2	221.3	129.2	191.1	120.7	133	61.92	53.24	33.97	22.11	-8.848	23.12	-42.57	-9.182	-26.75	11.74	41	50.49	9.727	6.927	-8.948	-38.69	-13.21	-17.26	-32.71	1.255	-20.91
-14.95	1.384	1.489	-6.87	2.886	18.44	-13.34	-0.1969	-2.222	3.382	24.85	29.74	30.59	18.56	17.04	58.06	74.89	92.51	97.83	102.8	122.1	130.1	202.9	142.4	144.5	106.2	144	123.8	165.6	93.9	74.48	55.22	0.05778	39.75	25.7	-12.2	25.74	16.31	39.83	57.69	32.99	-22.44	-11.56	-6.456	-7.043	-30.33	-13.57	-10.45	11.77	-18.02
-5.716	4.019	2.616	10.85	10.36	5.669	6.459	-12.51	15.14	-9.035	8.779	4.369	10.57	6.365	15.47	18.87	45.55	75.86	63.6	77.25	51.18	112.7	121.6	92.59	124.8	102.5	78.67	133.7	129.9	44.93	38.82	71.98	114.8	51.95	-2.685	38.75	72.13	37.63	19.59	15.19	24.68	40.9	-9.343	-11.64	-24.47	-18.35	-27.9	0.2171	10.95	-28.31
3.229	-6.742	-2.381	-12.02	19.39	-12.67	3.548	14.78	11.53	-2.861	5.142	4.858	2.041	17.61	47.18	25.98	23.67	45.41	52.43	67.16	67.69	98.5	148.4	183.7	190.4	129.3	167	160.5	225.1	202	181.9	137.5	137.1	92.44	192.8	58.72	82.99	94.07	97.07	19.21	8.183	15.29	-4.481	1.142	-19.03	-33.75	-11.53	-2.598	-23.04	-4.898
-9.245	-1.509	-3.41	8.294	1.379	-1.527	6.12	1.095	-11.12	10.28	31.68	42.43	34.79	30.55	38.6	30.07	66.88	36.9	109.7	58.05	121.7	123.1	234.6	212.8	322.1	258.7	385.3	385.6	377.3	329.1	204.2	173.5	118.4	142.1	60.1	37.72	80.22	-4.428	23.4	-2.281	0.8568	-15.01	18.83	-3.732	17.55	-47.59	-11.41	-4.259	-23.75	44.91
-15.9	3.43	9.663	8.21	12.71	-11.59	24.88	32.27	38.49	44.54	34.65	69.17	60.96	75.28	105.3	118.6	142.6	167.2	260.2	210.9	347.7	387.6	496.8	634.6	659.6	644.1	752.5	837.1	837.9	655.2	471	251.2	170.9	130.9	124.1	60.68	82.67	2.58	44.33	25.73	28.38	40.08	-31.14	10.29	11.14	-17.08	-38.19	-12.91	-11.01	-13.03
9.282	-1.107	17.44	-4.807	32.25	44.34	30.37	49.36	57.81	104.3	130.7	163.7	134.9	178.4	358.6	235.6	402.8	363.8	477.4	551.1	583.1	807.7	969.3	917.9	1280	1078	1430	1396	1627	797.2	494.5	201.7	64.48	65.43	79.17	-9.313	113	60.22	47.28	-7.741	-14.26	31.58	1.448	13.09	-15.58	-20.75	23.95	-26.04	-18.99	-17.31
10.33	24.82	5.906	68.46	48.49	28.33	65.14	38.86	81.18	96.08	145.6	191.9	179.2	204.3	334.4	275.1	435.5	387.5	428.1	529.2	574.8	724.2	812.9	873.2	1044	1003	1221	1039	1277	561	315.2	122.8	108.6	116.4	52.65	7.47	22.62	61.05	-4.317	22.66	45.82	18.74	43.29	-4.347	26.3	-10.66	-25.22	6.601	6.277	-37.93
-3.96	-10.12	4.944	10.46	51.71	19.03	30.26	14.95	60.92	42.92	112.9	86.74	94.57	105.6	128.9	149.5	147	195.7	193	257.6	287.3	334.1	359	371.4	421.4	476.6	543.9	489.6	504	280.3	134.9	58.62	76.39	77.33	93.35	127.9	22.3	76.68	45.5	13.22	29.55	38.62	6.499	66.16	-1.37	4.975	-39.63	-17.13	-10.32	5.693
13.14	19.51	31	28.84	-9.549	29.96	50.35	20.36	50.91	44.6	46.86	56.82	43.84	70.92	83.34	105.5	61.07	131.3	55.95	95.2	63.01	156.3	142.4	205	179.8	191.7	165.6	159.1	148.1	152.6	82.42	47.2	103.7	75.04	61.43	86.91	97.5	56.16	18.14	58.79	70.56	43.47	90.81	45.63	14.57	38.69	3.969	17.49	6.518	3.763
7.077	-10.12	24.59	11.17	15.36	8.077	-3.135	11.78	28.82	18.36	17.95	2.365	18.98	28.97	17.87	3.231	42.82	16.73	21.7	27.18	26.2	98.16	68.48	11.88	51.1	32.95	72.54	57.67	97.82	63.24	24.93	-1.172	18.88	-2.967	47.24	86.39	10.37	-17.84	51.81	40.05	58.65	-0.346	65.23	20.05	45.96	50.03	15.88	4.756	31.56	8.855
-13.65	1.701	-11.48	19.19	27.68	-7.571	15.51	-12.51	21.78	-6.798	11.87	-7.139	23.75	-0.2383	16.94	25.65	12.14	19.02	19.48	-1.146	5.478	62.72	22.33	16.15	19.25	-3.179	-25.71	-0.9608	-11.62	39.8	-5.797	14.13	25.07	-15.01	57.99	44.72	9.725	-27.06	-4.353	-3.908	-4.248	13.29	-20.71	-11.79	5.897	-4.002	-23.65	21.09	3.103	3.298
11.4	-10.12	-5.282	9.961	-3.86	3.682	-0.3199	15.39	8.002	8.604	0.5104	3.651	4.379	-3.171	12.38	7.06	-13.74	2.388	4.863	-8.294	-9.865	-12.79	-13.86	-4.94	-26.48	-18.63	-15.89	-10.32	-4.56	-8.49	12.25	-4.735	-17.64	-24.52	-34.87	11.12	-39.82	-8.23	22.13	5.803	-22.51	-4.008	-13.06	-10.6	-24.75	-29.91	18.27	7.18	17.17	1.093
-14.69	-4.561	3.313	-2.643	6.597	-6.108	11.34	-4.088	-6.729	2.155	-10.99	11.42	-5.834	-4.46	-7.088	9.882	17.38	-17.12	-5.981	-8.626	-20.63	5.508	-7.515	-16.29	-15.39	-22.71	-10.07	-32.52	10.54	-27.21	-41.84	11.83	41	10.04	-49.16	-28.24	46.17	-24.8	-8.117	-43.57	-24.4	-11.5	-49.63	-33.04	3.099	-21.85	-17.54	-9.574	-11.24	5.556
-1.39	-0.2099	8.271	11.16	9.994	8.746	-10.05	5.794	7.227	-4.514	11.82	-4.831	16.88	-13.35	2.989	-9.014	-6.045	20.93	-11.47	3.419	14.1	8.823	4.105	1.319	-3.258	20.94	18.7	-10.44	-29.31	-21.75	-36.48	39.48	-18.25	-7.223	3.061	-18.15	-41.75	-2.002	-29.94	0.6699	-19.44	-55.42	-22.91	-8.174	-57.19	15	7.732	-11.84	10.67	12.06
37.26	-1.071	-3.144	4.92	10.3	5.395	-13.34	10.68	4.283	-4.082	3.442	2.662	-7.428	1.754	0.7583	14.99	3.677	28.83	22.52	10.7	12.75	11.17	-14.85	8.554	-8.797	-7.265	-19.31	-25.52	4.194	-4.192	-20.94	-17.41	-16.4	10.43	21.89	38.25	28.33	-8.455	7.274	37.49	3.667	34.92	-27.62	-17.62	-20.81	-7.23	9.165	20.38	6.897	5.452
-13.28	1.062	3.79	-1.62	-9.549	-3.934	-8.282	-12.06	-8.621	-6.038	13.64	-0.552	-2.472	11.28	-4.083	24.48	11.71	-6.903	-13.72	1.021	-2.494	-0.02242	-20.21	20.62	21.03	-18.26	-20.59	-33.21	-16.66	-12.53	-2.557	-23.24	35.56	0.0365	-11.3	5.065	-9.415	33.57	-46.07	24.6	-22.68	7.216	-9.26	29.18	-1.174	-2.978	27.08	8.873	18.88	-12.09
-0.4763	-6.285	6.059	-7.556	5.781	3.411	9.496	-12.51	-5.202	4.674	-8.815	10.72	1.772	19.57	12.72	2.378	16.35	-10.87	6.899	0.1673	-14.42	-15.67	8.944	-10.54	-25.74	-18.09	-41.59	-1.862	-19.24	-19.31	-11.11	-39.63	-43.27	-13.79	-42.6	-44.47	8.489	-16.86	5.282	-41.37	-8.027	-37.42	2.744	-29.61	-5.125	-11.32	-15.28	-4.867	7.574	4.93
-1.449	5.747	-6.032	0.764	-3.795	-9.629	-5.723	-3.119	-6.438	3.358	-8.474	-2.585	-15.67	-8.165	-6.945	4.402	-6.699	-13.7	9.023	0.3431	1.753	5.871	-10.73	-11.48	-27.15	-22.56	-18.48	-25.22	-29.24	-32.54	-28.76	-84.23	-58.93	-51.12	-49.6	-54.39	-36.96	-52.2	-15.55	-33.97	14.05	-20.33	-13.31	-45.85	14.59	-20.72	-35.76	-4.796	-7.455	15.96
-3.439	-3.427	-10.47	3.131	-9.352	-4.345	10.43	-8.122	-4.482	10.5	-12.8	-5.357	-10.05	-7.381	-8.946	-11.32	0.134	-4.161	-19.81	-8.363	-14.8	-11.98	-16.97	-24.55	-14.69	-47.72	-17.41	-30.65	-21.35	-51.59	-26.81	-27.95	-80.27	-49.69	-68.43	-22.44	-52.88	6.067	-4.599	-39.16	-31.27	-21.46	-8.787	-15.59	8.014	14.73	-17.89	-5.848	-12.57	22.82
-4.554	1.569	28.47	-12.02	0.05934	-3.028	-7.655	-2.673	15.16	2.646	3.2	-0.6394	-6.824	9.087	5.601	-5.512	2.14	-0.5098	-11.11	-3.223	2.536	-2.936	-12.96	-1.16	0.2101	-7.181	-5.76	-30.66	-43.36	-29.84	-23.3	-5.838	-18.05	-17.74	32.46	-35.51	9.274	-27.51	14.25	-17.49	-14.35	12.96	-21.39	-14.76	-38.97	14.54	-43.48	14.27	31.8	82.6
-1.83	5.536	-8.668	1.566	0.7436	8.595	0.161	11.15	21.05	-12.35	-1.574	-1.611	4.879	-10.35	0.1662	-6.356	8.537	-6.817	-10.48	0.9529	6.45	11.39	-3.276	-2.629	5.171	10.54	16.53	8.725	4.375	20.69	-6.227	9.596	45.6	85.29	21.54	-16.8	9.746	73.25	7.88	12.07	14.72	25.34	25.85	33.1	36.22	11.97	-15.96	66.76	75.42	168.9
-4.902	17.84	2.676	-3.195	-3.388	-0.9031	-8.6	-4.265	-2.893	4.139	4.72	-1.583	-3.318	8.254	1.959	-12.4	-14.67	-1.639	29.81	-6.989	-4.93	-2.13	10.8	11.79	27.5	-15.01	8.272	47.95	27.63	61.44	64.15	-5.258	51.26	38.53	49.99	34.44	58.71	72.07	52.29	10.89	29.49	-25.99	0.8387	-3.452	4.472	7.598	35.11	124.3	147.3	154.1
0.8129	-1.581	-1.69	0.5849	-2.638	-1.886	1.683	5.988	0.6194	4.342	-3.141	-9.829	8.841	-12.05	-2.258	-3.455	-7.679	0.5756	3.276	2.236	16.64	-1.26	16.09	7.201	26.09	22.35	59.21	82.31	42.1	57.67	55.82	61.63	54.33	34.76	69.02	21.56	4.801	34.12	73.59	18.52	-13.35	0.9182	2.676	-23.31	17.47	62.69	62.93	141.6	134.4	180
-1.652	-0.6195	-4.743	-0.307	-7.108	3.167	-4.499	1.276	-11.12	-4.3	10.17	4.349	11	6.103	-10.46	-9.135	-1.868	4.584	2.044	15.84	-1.089	-1.425	3.869	1.602	18	48.04	46.4	61.42	74.88	67.65	65.81	71.62	27.85	78.94	33.42	-18.6	3.389	55.49	38.61	-17.08	-21.86	17.74	-23.12	9.815	84.56	55.84	126.5	199.4	154.3	122.1
-1.805	-3.881	-12.55	-4.743	6.217	-3.163	25.36	-3.445	-10.85	-9.13	-1.708	-5.807	3.836	2.88	3.216	-6.008	-9.239	4.414	-5.856	0.8141	14	5.451	56.58	20.51	23.5	75.55	77.35	95.35	144	166.4	112.2	42.77	55.98	45.53	-21.96	34.61	8.73	24.37	0.02642	11.05	0.02389	32.2	23.64	101.3	124.1	137.9	118.2	223	149.8	111
15.08	-10.12	29.89	16.86	4.211	11.74	-10.35	-4.408	6.99	3.928	23.11	23.14	14	20.5	15.55	-2.138	8.141	-7.987	-12.62	7.945	17.79	35.23	4.947	9.672	109.3	62.99	128.1	121.5	190.7	112.9	163.4	105.4	29.74	96.78	48.98	-7.59	34.91	-13.27	46.72	50.91	80.91	76.61	114.8	147.2	205	240.9	169.4	217.3	155.4	101.2
12.26	11.17	11.82	11.21	14.17	3.066	30.37	8.888	-11.12	15.53	43.24	6.49	8.543	22.05	40.01	10.49	6.532	20.39	15.14	11.69	41.37	17.4	51.7	86.94	146.3	82.9	115.9	116.2	205.9	182.7	119.3	120.6	152	114.2	84.65	96.46	97.93	131.8	162.2	180	139.4	189.8	259.9	191.9	252	322.2	300.8	177.7	141	86.19
9.277	2.594	3.422	-12.02	8.778	2.705	-2.066	3.538	23.6	-12.33	-1.312	24.72	23.6	-2.133	0.3728	32.29	6.452	23.89	12.41	53.69	17.96	20.71	27.86	69.57	83.83	102	103.4	167.6	95.45	152	157	185.6	89.45	145.1	120.1	129.6	87.78	142.2	133.8	222.3	329.8	266.2	304.5	364.1	308	280.1	204	165.3	114.8	103.4
5.305	11.73	-9.367	-12.02	34.29	13.05	-7.986	3.291	29.23	3.413	24.06	11.33	17.37	24.67	12.94	6.032	11.96	20.23	12.97	20.12	14.84	37.83	43.78	-5.447	23.66	19.54	82.15	78.09	125	114.9	182	151.4	185.1	165.6	129.1	131.8	233.6	192.3	270.5	251.9	325.2	359.6	347.7	311.6	294.3	207.2	85.47	133.3	80.14	115.6
-1.245	11.83	18.81	-1.747	3.275	-4.802	-3.614	-7.652	-11.12	-11.09	2.514	-1.431	-11.86	17.97	18.85	1.91	-7.923	10.23	-0.08112	-5.442	11.99	21.85	3.447	16.46	-4.437	55.64	79.69	97.01	110.5	157.9	206.2	152.8	200.2	208	146.5	108.1	203.1	209.6	233.1	303.4	306	404.3	365	267.4	152	101.4	121	98.25	76.26	143.5
-15.9	1.142	-0.655	2.087	3.066	-9.92	-1.208	-4.907	8.55	-2.348	-0.7244	0.8466	-6.788	-8.95	0.7188	17.55	5.036	18.84	6.371	26.84	3.955	32.17	16.32	28.69	12.72	55.81	57.77	104.3	150.8	270.5	337	363.3	276.3	315.9	165.6	168.3	206.2	212.7	293.2	404.5	386.7	371	252	163.5	93.66	79.49	49.79	119.6	101.1	80.51
-10.28	-1.754	2.784	4.107	-9.549	9.418	1.176	3.136	5.067	-5.445	3.767	25.38	-7.509	2.053	5.658	-2.285	-3.004	7.739	-5.138	2.357	29.04	17.88	11.4	74.8	39.57	84.41	118.8	193	320.5	331.5	423.1	442.6	293.9	358.7	190.1	165.5	221.6	362.6	516.1	584.1	500.1	308.9	210.4	140.1	130.4	76.67	78.06	89.47	156.5	111.9
-2.423	9.505	-7.245	4.066	-9.549	-12.19	0.2556	-7.111	6.846	14.25	-3.881	3.274	20.74	16.63	-4.896	17.5	1.735	2.285	-7.366	16.65	4.773	33.71	14.15	69.22	59.18	62.71	200.7	283.1	445.7	493.2	632.7	458.4	432.9	431.5	342.7	354.5	349.2	567.6	579.8	490.5	402	274.6	201.2	169.7	118.1	76.56	109.9	171.4	150.6	113.4
9.555	21.9	-12.55	-3.902	13.63	13.33	1.869	14.75	11.89	3.993	-0.4319	15.7	-10.95	5.852	12.68	11.17	23.69	19.11	51.84	45.46	29.07	54.06	42.57	60.12	103.7	140.6	244.4	335.9	541.9	575.7	753.9	693.6	627	716.9	463.9	434.7	577.5	536.1	582.5	495.5	365.9	259.1	162.8	197.4	120.8	152.2	142.2	151.3	148.7	116.5
5.319	7.129	7.74	-4.555	14.48	21.59	5.449	-2.752	-0.2815	7.041	-12.09	14.22	26.17	-13.35	-5.641	5.192	-0.1779	5.406	-4.324	-1.968	22.26	41.42	-13.92	60.59	120.1	122.9	308.8	361.5	813.6	881.6	1267	979	839.5	867.8	592.1	524.1	400.2	493.3	421.1	359.2	318.6	239.1	211.2	188.8	150.9	141.3	103.9	119.9	199.2	78.51
-14.08	-10.12	8.409	19.03	4.258	-6.828	4.443	-5.435	11.89	-1.212	-3.922	26.99	6.626	19.25	6.976	13.77	24.32	12.12	28.01	-2.459	31.13	45.98	47.97	67.57	110.4	240.8	415.3	588.8	1071	1198	1488	1204	943.7	1043	493.5	425.5	363.1	394.7	365.8	322.2	247.3	222.5	167.3	195	173.1	177.2	167.2	162.6	121.6	180.5
9.376	8.48	10.21	-5.854	3.864	-10.42	-8.971	-12.51	15.48	-0.7613	9.403	1.763	-13.46	7.332	20.86	-6.54	14.97	6.423	2.918	24.58	47.95	37.32	81.14	113.5	161.8	235.2	573.8	669.8	1113	1142	1357	870.2	790	770.4	424.1	308.2	289.2	364.1	253.1	289.2	241.7	212.4	189.1	212.3	178.9	180.7	72.69	81.81	95.17	236.4
-4.268	-1.223	-3.1	0.005251	-2.905	-11.71	-10.79	8.74	-11.12	-8.06	15	12.24	11.43	-0.6883	0.3994	9.475	7.216	-12.87	27.61	19.54	51.36	58.75	75.53	99.37	220	272.9	479.3	573.1	979.6	922.2	1283	828.2	734.2	591.6	315.9	245.6	244.8	265	211.1	269.9	204.2	243.2	197.1	208.9	198.4	209.3	178.8	169.7	224	239.9
17.33	-2.344	3.864	8.602	12.1	0.6941	23.47	11.35	-11.12	21.59	14.8	7.728	2.939	12.53	15.37	16.73	13.73	25.48	-3.806	23.63	50.41	80.65	46.33	89.73	135.2	258.7	412.7	447.2	785.3	805.4	988.2	706.8	581	577.4	324.5	160.8	324.1	285	265.2	305.9	288	215.4	237.6	206.1	170.5	211	114.4	230.7	294.2	321.5
0.7788	-6.702	-3.788	-6.66	-10.88	2.782	-20.83	-20.95	14.34	-24.71	6.549	-17.28	-7.098	-8.442	18.55	4.769	-20.76	-8.628	19.63	56.62	42.66	47.87	103.4	87.3	155.4	274.8	448.3	713.3	1109	1218	1501	1185	1077	1054	698.1	589.5	613	623.8	613.8	576.6	538.6	600.7	424.1	456.8	397	494	656.3	786.3	735.5	783.2
-10.09	-7.932	35.3	-11.15	25.68	4.049	-0.6616	-6.121	-22.24	-7.241	8.457	19.06	32.42	24.07	8.496	17.46	11.85	4.967	-8.963	32.34	23.47	61.12	39.06	20.37	81.64	162.4	404.2	550.7	946.6	1210	1678	1765	1707	1994	1335	955.7	856.1	873.7	809	776.4	809	538.3	644.4	747.8	804.2	1013	919.9	906.3	1122	1156
-16.27	-2.356	0.7122	34.41	-19.1	-1.756	-14.71	-7.367	-11.4	-17.13	-13.5	12.17	16.4	5.276	-1.806	24.82	-5.269	15.63	11.82	26.16	-0.5959	32.63	24.86	68.76	53.51	163.9	408	538.5	1023	1510	2430	2343	2258	2925	1567	925.3	912.3	856.9	719.4	736.9	703.4	694.8	814.6	1235	1161	1288	1079	1313	1443	1276
-1.24	10.82	-3.366	-24.04	32.36	12.72	25.76	9.4	-0.4354	-0.5411	22.98	47.83	28.54	-13.56	29.57	12.45	30.16	31.65	-0.5987	50.6	100	49.06	74.64	42.15	151.6	191.3	392.1	604.7	1037	1301	2548	2259	2103	2746	1542	936.8	910.1	795.5	658	800.8	756	963.9	876.2	1276	1177	1575	1560	1904	1393	1014
-3.186	2.088	-25.1	-10.4	8.834	-0.1386	0.2433	-12.44	18.49	8.014	-2.285	-0.2505	4.626	14.41	25.06	15.03	37.35	26.11	36.28	1.557	1.09	31.76	46.78	57.38	138.8	183	329.2	525.8	921.7	1245	2426	2198	2437	2983	1438	992.3	892.7	967.3	806.9	863.2	857.1	1001	911.3	1470	1577	2501	2237	1914	1264	805.4
-28.16	-1.37	-18.93	-19.39	-6.892	-22.72	17.86	-9.63	-2.393	-12.76	-10.15	22.5	-4.942	-14.27	-2.22	-11.39	-6.845	-28.6	-17.82	24.86	-21.81	36.05	22.06	3.956	60.43	119.2	222	352.6	832.8	1240	1900	1861	2099	2275	1299	999.2	936	903.5	736.3	890.5	736.3	875.8	1055	1999	2206	2889	1902	1431	816.9	420.2
-16.51	-0.4252	26.03	-24.04	9.173	-17.91	41.92	41.2	-0.7278	21.28	25.88	10.36	25.43	12.97	10.61	32.41	53.68	16.7	9.349	21.79	20.82	78.73	39.23	71.64	65.85	137.5	254	393.7	744	1062	1669	1597	1575	1967	1192	914.9	870	930.9	759.1	824.5	955.1	1421	1928	2988	2958	2919	1871	1144	728.1	406.6
-10.64	-7.162	-18.49	22.86	11.41	3.621	4.488	-8.806	9.061	4.681	29.97	-2.24	27.32	48.89	31.72	7.442	6.846	35.1	-21.17	1.595	55.69	28.91	40.78	64.29	109.6	87.73	211	302.8	536.9	743.6	1355	1351	1218	1571	1110	887.9	847.5	1022	1051	1306	1512	2187	2516	3244	2644	2486	1454	788.3	514.2	338.6
-16.44	7.522	-18.33	-12.5	-4.273	-11.75	-17.23	-7.306	5.357	-9.197	-19.33	-10.83	-9.534	-2.645	-21.86	-1.271	27.83	3.409	6.897	11.22	-31.97	-22.03	1.699	-1.829	3.554	11.48	74.97	105.4	277.8	466.2	715.5	822.8	655.5	997	933.3	870.3	1099	1224	1200	1546	1574	2019	1911	2267	1870	1354	928	424.3	346.2	198.2
-24.31	-20.24	-22.27	-2.266	-2.895	-25.6	-5.577	1.659	-0.6459	-18.89	-21.83	-11.33	-10.23	-17.93	-10.06	-10.89	-6.392	-21.48	-4.704	-0.8694	26.27	-4.559	1.196	-22.3	-16.88	11.91	78.25	101.7	287.9	439.8	753	716.7	936.9	1050	1224	1537	1556	1849	1837	1797	1648	2022	1738	2127	1522	1227	696.6	466.4	283.4	169.3
12.3	12	-0.1903	15.23	12.75	-26.35	5.865	-1.805	4.32	9.073	5.865	29.35	-0.1489	-14.96	15.68	13.3	12.59	1.278	52.02	39.79	50.14	13.24	87.69	47.5	71.75	79.09	84.33	217.1	396.6	546.2	930	1087	1406	1688	2262	2496	2314	2272	2114	2075	1720	1955	1874	2062	1505	1288	657.1	451.9	433.1	259.7
-58.3	-18.4	-30.93	-42.04	-38.2	-38.98	-25.48	-43.68	-30.07	-27.87	-34.5	-11.35	-50.85	-51.08	-21.32	-28.58	-48.28	-50.42	-62.38	-53.09	-31.68	-62.68	-36	-58.18	-54.39	-24.21	123.6	206.9	433.6	760.2	1129	1505	1946	2319	3545	3469	3400	3399	2424	2422	1954	2133	1785	2076	1514	1257	710.7	405.3	369.8	324
-54.54	-15.31	-9.132	-17.91	-18.98	-35.35	-47.49	-38.86	-44.06	-49.12	-37.66	-25.56	-38.76	-0.9151	-5.302	20.48	-40.66	-57.53	-54.75	-6.582	-64.61	12.68	-26.32	-8.318	-34.54	9.453	139.8	159.3	490.8	596.4	1006	1212	1688	2082	3044	2966	2794	2462	1800	1668	1339	1361	1108	1527	1051	1034	526.3	307.5	333.6	285.5
-58.56	-32.22	12.72	-10.09	-25.83	-45.05	-28.3	-24.98	-23.74	-30.49	-28.72	-26.03	-59.75	13.92	-21.39	-19.67	-34.69	-39.76	-18.88	-10.99	-55.29	-2.874	12.45	-1.515	-22.05	10.49	111.8	97.04	250.7	388.2	693.1	1040	1223	1502	2218	1985	2009	1878	1266	1114	889.5	906.5	861.1	997.2	738.5	520	329.6	398	355.7	540.1
-31.19	13.25	-37.27	-22.67	-38.2	-40.62	-38.67	-38.77	-24.38	-37.42	-45.16	-38.3	-46.7	-17.66	-28.4	-20.3	11.55	-23.28	-16.26	-14.74	-59.94	-26.87	14.75	-63.26	-46.71	-78.99	92.76	39.3	152	278.1	448.5	567.4	679.5	1226	1465	1273	1480	1269	895.6	823.5	738.3	666.4	561.8	675.1	475.6	403	194.3	394.9	498.5	655.5
-12.84	24.27	0.621	-48.08	40.12	-17.49	-24.53	-19.99	-15.18	-15.27	-9.902	19.21	-1.341	19.32	-12.27	35.04	21.51	-7.761	1.407	12.78	10.77	56.97	33.52	93.99	29.56	-20.96	27.45	76.48	77.47	253.7	399	627.4	618.7	791.1	1197	1247	1214	1146	964.7	764.9	716.2	664.9	608.1	639.3	535.6	401.4	363.7	650.9	624.6	756.5
-110.3	-72.44	-68.36	-67.47	-64.16	-78.25	-49.48	-100.1	-56.55	-50.25	-71.19	-59.98	-90.64	-58.38	-39.47	-78.43	-91.65	-72.98	-97.81	-114.9	-125.5	-55.75	-229.1	-118.7	-243.3	-166.5	-142.5	-206.1	-85.64	36.62	263.4	312.2	408.8	660.2	973	969.4	1214	1065	863.7	796.9	736.1	653.8	531.1	625.6	388.4	482.5	502.8	621.3	776.1	755.1
-123.4	-35.16	-70.73	-96.15	-52.32	-88.57	-80.64	-56.91	-69.19	-77.34	-96.28	-47.86	-102.6	-92.98	-67.23	-80.02	-94.13	-95.57	-160.5	-126.3	-154.6	-101.7	-202.3	-221.3	-227.9	-280.5	-260.3	-246.9	-176.6	-156.9	-130.6	82.24	92.21	138.5	533.3	383.9	564.3	416	517.5	621.7	563.1	838.7	385.5	518.7	179	348.3	138.3	336.7	416.2	502.3
-68.12	11.45	-55.28	-46.61	-29.75	-27.99	-91.1	-41.35	9.878	-66.4	32.13	-10.36	-16.6	-16.51	-13	-57.38	-2.226	-40.91	-87.76	-76.93	-86.63	-75.78	-149.9	-113.3	-137.1	-302.6	-70.77	-157.2	-203.1	-144.6	-81.89	21.56	68	4.92	180.9	177.3	398.8	296	374.8	474.4	497.8	755.2	242.8	401	125.1	210.1	109.6	289.7	346.4	286.7
-70.89	-35.48	-24.74	-83.54	-39.09	-78.37	-2.034	-61.33	-64.13	-58.97	-55.98	-14.85	-27.64	-25.44	7.603	-89.14	19.88	-87.42	-96.7	-68.14	-140.2	-108.4	-219.3	-125.8	-137.6	-342.9	-174.7	-290.8	-230.9	-198.4	-210.9	-262.4	-143.1	-149.2	-9.63	-197.8	117.1	151	22.4	411.5	366.5	475.8	202.7	169.4	0.6841	60.56	-55.92	48.98	155.8	178.2
-106.6	-46.28	-83.92	-29.28	-66.87	-77.92	-88.9	-35.73	-70.34	-33.92	-32.94	-76.23	-105.5	-64.26	-39.15	-67.96	-85.49	-57.3	-128.4	-10.46	-113.4	-104.7	-142.3	-146	-162.5	-240.4	-255.7	-374.6	-335.6	-263.5	-262.3	-202.1	-287.9	-241.6	-122.5	-285.7	-230.6	-121.4	246.8	84.3	212.6	52.9	80.64	124.9	-96.27	-102.5	-16.12	72.82	140.9	72.1
-88.88	-42.06	-67.79	-68.15	-0.9215	-51.13	-80.11	-35.5	-25.66	-40.9	-9.069	-62.47	-93.63	-90.3	-14.11	-79.48	-20.84	-70.54	-119.4	-90.1	-35.78	-60.79	-159.4	-190.3	-97.62	-288.1	-228.1	-389.2	-287.4	-381.7	-423.8	-491.3	-349.1	-352.9	-320.5	-456.3	-161.9	-191.8	-133.5	91.45	167.3	69.17	51.32	122.9	-45.81	14.06	-202.7	-59.05	43.25	-11.91
-73.91	21.9	-16.08	-12.78	-44.5	-48.7	-74.87	-21.54	-30.29	-70.06	-102.4	-25.75	-64.73	-100.6	-8.589	-36.69	-29.98	-64.91	9.491	-47.6	-39.6	-54.97	-151.7	-159	-198.5	-277.3	-228.7	-295.2	-327.4	-355.6	-370.3	-282.9	-468.9	-388.4	-378.8	-469	-295.3	-220.4	-68.66	-76.18	97.7	49.68	2.203	-26.47	-208.9	-180.9	-210.8	-21.56	-69.99	-43.32
-90.13	-3.849	-25.23	-40.65	-42.83	-52.6	-83.13	-47.63	-23.44	-98.83	-57.04	-42.33	38.03	-27.19	28.25	-57.06	-77.37	-108.1	-118.3	-61.99	-82.37	-64.88	-167.1	-168.4	-178.9	-227.7	-220	-300.7	-393.2	-305.1	-513.6	-385.1	-530.1	-445.1	-531.2	-543.9	-456.9	-459.4	-202.8	-119.2	-120.8	-146	-234.5	-117.3	-245.1	-226.2	-294.6	-117	-108.1	-46.17
-92.36	-75.96	-44.44	-62.01	-28.08	-61.63	-89.35	-95.17	-83.13	-21.12	-48	-60.59	-51.59	-49.55	-46.89	-100.7	2.727	-135.9	-75.91	-92.2	-108.7	-141.1	-208.3	-220.7	-312.4	-179.2	-338.1	-339.9	-419.9	-480	-483.4	-523.5	-698.2	-578.9	-519.1	-629.8	-513.2	-420	-336.7	-266.7	30.26	-204.7	-170.1	-228.4	-347	-348.7	-342.5	-240.2	-115.6	-172.5
-47.27	-34.49	-36.26	-13.48	-33.95	-89.4	-36.62	-27.81	-7.211	-82.4	-93.62	-24.01	-49.38	-80.14	-29.48	-60.78	-26.75	-15.59	-81.27	-112.5	-114.9	-110.3	-217.1	-185.8	-192.8	-286.4	-365.4	-390.9	-395.8	-396.6	-545.8	-645.2	-610.2	-716.6	-679.6	-790.3	-559.7	-573.6	-494.8	-351.9	-207.7	-301.3	-405.8	-290.8	-382	-369.3	-299.7	-297.8	-217	-212.6
-103.4	-76.78	-70.72	-84.15	-45.05	-79.93	-95.29	-86.88	-25.84	-77.61	-75.07	6.037	-104.6	-73.88	-47.86	-98.9	-50.17	-128.2	-111.7	-116	-139.3	-144.9	-195.3	-230.4	-315.4	-262.5	-383	-374.8	-590.6	-520.1	-762.2	-688.4	-792.4	-898.8	-962.1	-993	-844.5	-801.4	-569.9	-545.6	-433.2	-549.6	-483.1	-450.3	-477.6	-421.6	-445.8	-272.7	-295.4	-209.6
-92.3	-54.66	-70.16	-84.51	-76.39	-66.16	-94.81	-96.05	-64.45	-94.56	-36.05	-44.17	-104.9	-81.62	-48.07	-57.81	-85.44	-61.4	-124.6	-99.53	-188.5	-143.9	-240.9	-248.2	-316.1	-348.2	-393.3	-430	-582.2	-610.9	-838.2	-766.2	-756.2	-972	-1008	-995.6	-1002	-833.6	-702.4	-744.1	-481.4	-604.6	-574.6	-511.3	-533.9	-582.8	-464.9	-365.1	-257.2	-269
-108.8	-80.95	-52.84	-70.08	-50.67	-71.47	-86.99	-82.18	-64.77	-89.19	-93.66	-58.84	-99.84	-101.1	-60.88	-57.02	-64.4	-112.7	-150.1	-140.5	-171.5	-145.3	-279.1	-329.8	-315	-409.6	-422.9	-521	-587.7	-662.6	-857.7	-968.7	-1060	-1171	-1246	-1213	-1105	-989.3	-730.3	-776.7	-641.4	-648.6	-677	-553.4	-595.4	-590.7	-514.2	-387.5	-267	-313.9
-127.1	-72.63	-92.62	-91.27	-60.62	-95.11	-106.7	-96.7	-62.93	-98.83	-77.92	-73.99	-122.9	-87.27	-87.45	-90.94	-101.3	-119.7	-176.4	-130.7	-167.6	-160.4	-237.6	-325.9	-386	-423.4	-387.7	-555.4	-723.3	-724.3	-896.6	-959.3	-1126	-1187	-1245	-1373	-1167	-1035	-860.6	-783.8	-686.7	-779.1	-714.1	-646.6	-659.7	-636.8	-581.8	-403.5	-334.9	-326.1
-127.2	-74.71	-71.68	-85.15	-74.23	-74.43	-100.7	-85.57	-74.49	-94.59	-89.57	-59.66	-108.4	-103.4	-86.34	-73.29	-115.3	-103.9	-169.2	-144.2	-127	-164.5	-278.2	-325.2	-373.6	-384.1	-402.3	-546.7	-704.4	-751.3	-954.2	-980.6	-1141	-1238	-1285	-1397	-1115	-1165	-912.6	-943	-734.7	-776.1	-809.2	-712.3	-690.2	-661.7	-596.5	-434.1	-296.5	-316
-51.05	-12.79	-35.48	-25.54	-11.04	-30.07	-25.38	-41.22	-21.43	-35.14	-31.41	-25.92	-27.4	-24.36	-24.8	-39.61	-36.08	-56.94	-67.55	-52.18	-63.31	-72.59	-95.61	-115.3	-157	-168.5	-163.2	-232.4	-306.5	-336.1	-410.3	-396.3	-529.4	-559.3	-576.9	-639.3	-546.6	-537.7	-383.7	-406.4	-314.6	-329.7	-308.1	-316.1	-270.8	-273.1	-263.6	-184.5	-142.8	-141.4
[truncated: 44 more columns]

## Sheet: Figure 2b
JADE TOF x E (93 x 64) count rate for 2022-272 09:34:12 to 09:34:42 during Juno's Europa flyby
From Figure 2 in Szalay et al. (2024 Nature Astro.)
Conversion from TOF to AMU is given in Appenix B1 in Kim et al. (2020) https://doi.org/10.1029/2018JA026169
Upper TOF (ns)	2.9	4.35	5.8	7.25	8.7	10.2	11.6	13.1	14.5	16	17.4	18.9	20.3	21.8	23.2	24.7	26.1	27.6	29	30.5	31.9	33.4	34.8	36.3	37.7	39.2	40.6	42.1	43.5	45	46.4	47.9	49.3	50.8	52.2	53.7	55.1	56.6	58	59.5	60.9	62.4	63.8	65.3	66.7	68.2	69.6	71.1	72.5
Center TOF (ns)	1.45	3.63	5.08	6.53	7.98	9.43	10.9	12.3	13.8	15.2	16.7	18.1	19.6	21	22.5	23.9	25.4	26.8	28.3	29.7	31.2	32.6	34.1	35.5	37	38.4	39.9	41.3	42.8	44.2	45.7	47.1	48.6	50	51.5	52.9	54.4	55.8	57.3	58.7	60.2	61.6	63.1	64.5	66	67.4	68.9	70.3	71.8
Lower TOF (ns)	0	2.9	4.35	5.8	7.25	8.7	10.2	11.6	13.1	14.5	16	17.4	18.9	20.3	21.8	23.2	24.7	26.1	27.6	29	30.5	31.9	33.4	34.8	36.3	37.7	39.2	40.6	42.1	43.5	45	46.4	47.9	49.3	50.8	52.2	53.7	55.1	56.6	58	59.5	60.9	62.4	63.8	65.3	66.7	68.2	69.6	71.1
Upper energy (keV)	0.0142	0.0156	0.0173	0.0194	0.0216	0.0242	0.0273	0.0308	0.0348	0.0392	0.0443	0.0502	0.057	0.0648	0.0737	0.0839	0.0956	0.109	0.124	0.142	0.162	0.185	0.211	0.241	0.275	0.315	0.36	0.411	0.47	0.537	0.614	0.723	0.818	0.945	1.13	1.28	1.46	1.67	1.91	2.17	2.48	2.82	3.23	3.69	4.21	4.81	5.49	6.22	7.05
Center energy (keV)	0.0135	0.0148	0.0164	0.0183	0.0205	0.0228	0.0258	0.029	0.0328	0.0369	0.0417	0.0471	0.0535	0.0607	0.0691	0.0787	0.0895	0.102	0.116	0.133	0.151	0.173	0.197	0.226	0.257	0.295	0.336	0.385	0.439	0.503	0.573	0.658	0.795	0.843	1.06	1.2	1.37	1.57	1.78	2.05	2.3	2.66	2.99	3.49	3.91	4.54	5.1	5.9	6.55
Lower energy (keV)	0.0129	0.0142	0.0156	0.0173	0.0194	0.0216	0.0242	0.0273	0.0308	0.0348	0.0392	0.0443	0.0502	0.057	0.0648	0.0737	0.0839	0.0956	0.109	0.124	0.142	0.162	0.185	0.211	0.241	0.275	0.315	0.36	0.411	0.47	0.537	0.614	0.723	0.818	0.945	1.13	1.28	1.46	1.67	1.91	2.17	2.48	2.82	3.23	3.69	4.21	4.81	5.49	6.22
Ion TOF rate (counts s^-1):
-15	-11.2	-14.9	-14.4	-20.5	-18.7	-22.5	-23.2	-26.2	-27.1	-26	-28.8	-52	-46.7	-61.9	-69	-96.8	-101	-148	-147	-180	-181	-223	-205	-252	-246	-308	-324	-411	-401	-502	-453	-480	-480	-400	-400	-315	-314	-285	-277	-228	-209	-144	-103	-133	-102	-72.4	-74.7	-65.3	-78.1
21.5	56	17.6	28.3	26.8	21.1	48.6	52.1	30	31.3	75	-14.4	47.2	28.4	10.5	-2.94	25.7	1.57	-4.15	4.42	-48.8	41.9	-21.8	23.5	-18.7	-31.1	-69.4	24.6	-104	41.4	-109	-25.6	-92.5	-145	-49	-27.5	-86.8	24.5	-16.2	-1.9	23.5	38.4	52.7	5.85	-32.1	-13.5	20.6	7.61	-14.6	4.94
17.7	10.1	9.36	37.4	23	5.52	16.6	-3.02	11.7	18.3	10.6	31	2.23	13.3	-7	9.69	15.2	8.02	-7.65	55	-21.8	3.79	-13.4	30.7	-34.3	-37.5	-126	12.4	-82.8	-24.6	5.55	-26.9	-16	11.6	4.13	33.2	-48.8	-8.65	36.8	-11.4	-54.1	11.5	-36.8	-42.4	-8.75	-48.3	5.92	-6.25	-17.3	-13.6
-0.123	16.1	9.67	6.85	8.21	0.625	11.1	-4.42	12.2	5.55	2.95	11.4	23.6	7.86	-15.6	22.4	5.79	12.9	-43.1	-9.76	6.59	-38.1	-15.3	-9.46	-44.5	-34.5	-117	-32	-116	-24.3	-58	-90	-5.47	-72.1	-32.2	54.8	12.7	9.65	-12.3	-32.9	-15.9	-31.6	-54.7	-31.5	-12.5	-18	-33.8	-37.3	-9.76	-35.2
-2.53	-0.828	20.4	2.02	-4.37	23.9	3.14	-6.75	-1.35	9.27	3.24	1.12	8.56	19.6	-16.5	-11	0.6	23.1	-2.72	1.7	-36.4	-37.5	-26.3	-7.98	-103	-86.5	-126	-62	-70.4	-89.5	-62.2	-88.4	-76	-55.5	29.6	23.7	-6.5	-16.1	2.4	-106	1.67	-47.1	-55	-26.6	-27.6	-31.1	-30.7	-35.2	-19.2	-16.8
10	24.1	13	2.79	4.36	36.5	27.8	30.8	28.8	6	32.9	15.4	-1.07	8.57	-25.3	-10	-8.49	-15.5	23.1	-31.7	2.9	10.5	-18.3	15	-21.8	-10	-142	-62.1	-121	-96.2	-122	-62.3	-29.4	-84.2	-46.6	54.4	-11.2	-59.2	-9.13	-51	-6.98	-30.5	-35.3	-44.2	-27.3	-35.6	-23.2	-37.3	-15.9	-28.9
29.9	22.6	47.9	19.7	2.45	11.5	25.7	16.8	7.69	14.3	1.68	11	10.6	25.4	-25.1	16.2	11.9	-11.9	-15.1	-2.09	-32.1	2.33	-30.2	-17	-30.2	-56.9	-153	-83.6	-166	-107	-73.4	-111	-93.5	-80.6	-26.1	-31.7	-37.4	-4.8	-10.7	-27.7	-23.1	-44.9	-67	-49.4	-21.8	-50.9	-18.3	-8.75	-30.4	-35.4
52.1	21.9	73.4	56.9	38.9	9.18	30.4	6.93	12.9	14.1	44.3	7.8	2.02	-21.8	-19.6	-12.1	-11.4	-46.5	-61.8	-9.6	-63.5	-59.7	-72.6	-68.9	-102	-95	-154	-128	-201	-152	-201	-176	-104	-125	-40.2	-104	-36.3	-55.9	-15.9	-73.3	-50.3	-73.8	-51.1	-39	-47.3	-39.7	-33.9	-19	-31	-36.8
21.8	14.9	32.4	41.6	18.1	43.1	37.9	48.1	26.8	13.1	28.3	4.78	-5.33	15.2	-14.3	-11.7	-48.4	-50.5	-47.6	-57.3	-88	-90.3	-111	-96.6	-118	-123	-154	-162	-206	-201	-246	-200	-209	-204	-171	-166	-94.7	-143	-112	-111	-89.8	-104	-54.3	-45.7	-65.2	-50.9	-33.2	-35.3	-22.6	-24.9
32.6	13.3	8.05	10.7	8	-8.13	-6.33	10.9	-11.3	-6.09	-5.95	1.16	-9.38	-5.18	-30.5	-30.5	-42.3	-50.6	-73.9	-69.1	-90.1	-90.3	-111	-103	-126	-123	-154	-162	-206	-201	-251	-220	-236	-213	-200	-169	-142	-135	-125	-135	-97.3	-102	-71.7	-51.5	-66.7	-45.8	-32.5	-36.9	-25.6	-39
-1.08	0.77	-3.56	0.747	-10.2	-2.12	-8.6	-6.13	-7.79	-3.82	-8.91	10.3	-21.8	7.42	1.46	-12.4	-6.76	-15.9	14.2	18.7	32.9	18.1	28.5	40.1	-13.1	-12.6	-20.3	44.5	32.7	51.5	3.33	-8.1	9.92	5.33	13.3	-13.9	-36.5	-12	3.29	-26.6	-10.7	-33.3	-30.5	-19.3	-19.6	-31.7	-9.26	-18.6	2.08	12.1
5.88	-3.43	21.5	-7.2	-1.37	7.18	-2.33	-2.75	10	0.802	-8.88	7.37	-3.96	17.6	-3.62	-0.62	-8.35	14.6	34.6	14	50.1	31.4	6.08	23	32.4	-4.62	-4.89	21.7	-15.2	-14.8	17	37	32.6	71.4	1.84	36.2	24	0.513	5.26	-23.5	-50.8	-25.7	21.5	-3.44	-13.1	-8.02	-7.35	5.82	20.5	29.1
0.322	-5.59	-1.37	-6.94	5.62	-5.63	1.73	-4.44	-2.41	-8.3	-2.19	7.22	-3.94	18.5	14.3	22.6	3.2	63	5.14	30.8	3.23	59.2	40.4	47	5.14	33.6	39	24.1	12.3	1.39	3.41	5.2	53.2	-11.3	-2.6	-11.5	-2.98	15.3	-13	-3.21	17.3	-21.7	-23.5	-6.45	-6.81	-16.9	-9.22	42	59.9	70.6
-0.00651	-3.33	-3.54	-7.2	9.18	-0.298	-3.2	3.94	-0.294	-7.03	5.35	4.83	30.9	32	34.9	38.9	49	92.9	79.6	72.8	134	102	103	96.3	70.4	39.5	72.3	23.2	25.1	30.1	39	49.9	72.8	-2.34	21.6	28.6	31.8	46.3	33.6	60.1	-16.5	31.2	-1.97	36.9	7.32	40.7	96.5	159	177	235
-2.59	-2.7	15.9	10.7	18.4	0.787	1.54	-4.39	13.5	26.4	10.4	31.3	30.3	72	67.9	94.1	96.2	140	118	169	155	207	168	197	148	124	95.5	55.6	121	89.8	46.3	86.8	96	96.1	99.5	65.5	94	76.2	41.5	78.8	69.8	28.1	13.5	101	153	271	268	260	196	167
-1.95	14	4.41	12.9	23	6.76	20.9	22.1	44.9	74.9	72.5	105	135	149	230	297	397	365	431	379	524	462	498	382	438	311	191	183	210	126	156	142	158	165	111	67.9	99.7	120	74.8	90.2	129	243	255	262	285	253	190	160	126	153
20	8.47	6.79	16.6	12.6	51	52.6	51.2	89.4	131	186	235	258	381	444	513	675	727	832	866	875	877	846	751	695	573	437	342	383	388	379	221	335	269	177	202	308	256	339	386	356	325	328	232	150	117	103	157	148	99.2
42.2	41.3	50.6	130	129	166	231	292	397	399	564	710	915	1190	1280	1580	1890	1940	2240	2250	2410	2360	2550	2240	2070	1650	1430	1120	1170	916	850	752	629	629	564	514	497	492	371	294	166	171	109	76.2	107	112	114	74.5	61	7.03
90	153	202	264	304	421	526	539	830	962	1330	1640	2200	2450	2970	3190	3950	3750	4450	4250	4610	4230	4310	3480	3310	2200	2100	1380	1300	845	827	630	452	443	326	242	175	177	126	121	58.7	39.2	69.5	108	90.6	94.4	95.5	7.09	29	-24.5
28.8	43.9	59.9	66	115	170	200	193	296	353	433	642	837	879	1160	1100	1550	1550	1790	1560	1630	1630	1550	1300	1130	757	730	562	453	271	261	222	181	122	98	91.4	83.4	51.9	34.9	64.1	32.7	29.5	57.8	105	64.1	-9.57	3.13	13.8	-0.354	-3.22
1.16	3.7	21.6	27.2	30.4	16.5	68.5	46.5	103	143	191	232	202	300	363	394	510	503	655	537	676	546	604	563	462	349	263	200	102	171	143	47.1	56.3	79.2	57.5	-5.66	11.4	-18.2	38.5	32.2	66	71.2	115	38.2	-20.5	-13.6	-1.74	0.809	-11.8	-18.4
-0.352	1.44	1.74	11.9	11.7	32.3	61.7	32.3	92.1	68.7	98.6	121	184	182	282	349	465	394	530	476	603	541	545	486	357	338	284	205	121	146	68.5	63.4	68.1	43.1	15	-1.18	-11.5	18.6	6.12	30.6	80	87.3	-1.2	33.1	-18.3	-6.14	-21.9	-9.11	-28.7	-26
-2.08	7.16	3.73	15.7	1.05	34.5	41.1	26.6	55.9	82	115	115	183	168	272	287	423	380	530	441	534	448	495	458	396	274	275	207	132	45.5	70.3	53.9	31.5	24.5	41.4	18.9	54.2	50.1	74.1	9.38	55.9	33	-14.9	-8.94	-10.9	-28.4	-2.62	-24.5	-29.7	-32.4
-4.64	22.1	-5.79	-7.2	6.46	7.02	17	28	83.8	64.8	66.8	72.7	156	122	220	219	335	276	362	371	423	373	477	347	335	254	239	226	187	160	139	102	36.4	95.7	19.3	111	86.7	71.2	88.4	2.69	16.8	49.4	-28	10.6	-4.6	-12.4	8.17	1.62	-20.3	-21.7
12	10.3	9.29	13.4	31.6	25.6	12.1	19	75.3	91.9	106	87.5	158	200	244	211	332	323	484	443	664	600	629	617	516	396	322	287	266	312	312	215	184	175	155	137	168	13.2	32.2	70.5	20.1	7.43	40.1	-5.77	7.27	-8.8	-10.9	-16.3	-13.9	-9.85
7.79	16.9	29.8	20.5	37.7	39.5	59	73.3	102	90.6	181	221	287	308	432	429	691	677	836	782	909	956	992	1070	943	828	665	684	611	520	493	253	269	287	288	197	130	72.2	66.3	35.1	38.2	12.4	19.3	13.5	-5.88	-1.03	3.61	-13	-24.2	-22
18.6	14.6	41.3	23.6	73.8	43.4	127	156	212	277	428	431	590	689	1010	997	1420	1240	2030	1850	2550	2130	2720	2360	2050	1660	1530	1200	1070	972	789	497	404	568	483	278	140	74.1	40.1	-1.86	17	49.3	0.898	17.6	-24.4	1.49	14.6	-0.0424	2.03	-5.27
32.2	66.9	98.3	151	158	222	334	493	614	762	1180	1350	1580	1880	2880	2640	3950	3540	4960	4330	6120	5310	6020	4750	4410	3420	3050	2270	1970	1340	1270	611	358	643	462	229	70.9	110	96	21.9	16.6	-8.49	14.3	2.48	-4.92	9.55	16.5	1.88	8.95	-7.84
56.4	56.1	143	161	256	257	392	526	882	1020	1590	1560	2540	2430	3770	3300	4730	4340	6350	5370	7110	5950	6730	5110	4510	3040	2700	1840	1500	852	779	368	232	382	233	142	88.2	70.4	53.3	-2.26	30.6	-29.6	22.7	-2.59	-0.0427	-1.04	-16.1	-0.295	-12.8	-7.35
15.2	65.4	36	49.1	107	140	154	306	439	418	713	730	1090	1290	1880	1680	2570	2190	2930	2680	3420	2900	3090	2480	1980	1320	1270	883	646	439	384	203	222	210	166	107	80.4	71.8	1.97	28.8	46.6	36.5	12.7	6.23	39.8	-2.52	33.8	16	3.44	19.2
11.3	-1.97	36.4	41	31.3	31.8	54.1	92.2	200	172	266	329	408	404	649	595	869	892	1120	1010	1130	1010	1090	965	809	539	570	393	292	215	108	153	101	165	148	65.7	73.6	71.8	85.1	56.1	70.3	38.6	20.1	-13	9.68	16.4	12.8	-5.03	14.4	24.9
-6.14	31	1.99	29.8	-10.2	35.8	28.4	40.1	80.2	40.7	77	85.2	86.2	176	171	195	374	299	351	411	453	380	359	430	324	211	207	193	149	90	80.7	119	91.7	82.7	54.1	49.8	92.6	46.8	84.4	24.6	60.9	36.1	11.8	-12.5	13.4	6.44	-8.94	15.3	20.8	1.5
-7.51	-3.56	6.59	11.1	14.3	-6.49	9.95	-0.219	-0.36	5.95	34.8	40.1	24.6	58.9	77.5	67.9	102	104	111	134	96.3	126	137	135	119	52.6	83.4	98.1	88.6	27.5	82	31.3	45.1	36.1	30.4	55.6	22.6	18.4	8.24	1.18	-22.2	3.16	-2.39	7.4	5.4	11.9	-13.9	-5.89	-6.4	8.5
4.14	-0.414	-2.38	-2.88	-10.2	-7.92	-5.91	8.96	11.2	4.6	1.87	-0.273	-19	25.9	17.7	9.18	28	12.4	22.1	39.2	27.4	65.4	46.9	34.5	50.4	24.2	20.5	10.1	-6.25	-19.4	57.8	0.00706	-20.1	-13.1	-9.73	-11.8	2.96	-12.4	-0.759	-37.8	-21.4	29.9	-0.16	-12	-30.3	10.3	-17.2	-8	1.69	-0.214
3.81	2.6	1.27	-1.06	-7.65	-9.34	12.2	-0.807	-3.49	-11.1	5.95	5.17	15.5	7.53	30.3	14.4	44.4	2.81	18.9	54.2	75.4	15.2	6.39	45.8	3.94	5.04	33.2	-11.3	27	7.01	31.8	-18.8	6.39	-32.3	-4.69	-21.8	-6.77	4.77	-37	11.9	-8.72	-9.27	-8.04	-12.8	-10.5	-36.8	-10.2	-12.6	-7.26	-1.64
9.14	-5.59	-6.12	4.46	5.78	-0.69	-4.17	-6.6	0.87	-4.6	8.42	-6.23	0.521	-10.4	8.28	-6.21	21.1	-4.47	16.3	24	24.1	3.75	-1.37	-10.1	0.622	-17.1	9.4	28.7	30.6	-3.24	-17.1	-6.16	-12.9	-15.1	31.6	-40.6	19.6	-41.3	-20.9	-22.8	-7.85	-20.8	25.9	-10.1	-4.22	2.12	-10.8	-6.63	-0.686	4.61
5.59	-0.831	-3.16	-7.2	12.9	7.51	13.6	5	-3.76	14.3	5.88	1.67	2.5	7.8	-13.2	10.1	-15.8	-8.6	21.9	23.5	19.3	30.6	22.6	-0.435	-20.9	16.4	40	42.8	27	11.5	22.7	17.6	40.5	20.1	-22.1	0.914	31.6	43.4	24.8	16.9	-4.18	-31	-3.89	17.9	-14.5	16.5	-0.179	5.22	1.42	-11.6
-6.42	3	3.97	4.1	7.14	1.26	-4.66	-10.7	-13.1	-10.6	1.14	-5.32	9.59	-3.68	-8.6	-12.5	-7.5	21.1	-8.73	7.56	-14.8	-6.06	16.6	-12.8	-12	18.4	-17.2	-2.01	-27.5	-8.7	-2.17	42.9	27.1	29.5	-5.91	28.5	-8.57	-8.7	8.43	-21.4	4.35	-6.15	-15	24.6	-11.9	-25	14.2	9.15	2.11	-5.44
9.2	4.35	-6.58	-7.2	0.925	0.675	10.3	7.03	3.73	-0.136	-9.74	10.3	-6.48	-6.17	-13.6	2.83	-3.32	9.39	-37.5	-17.1	-16.6	-26.5	10	-19.8	-2.45	-18	-5.07	-1.74	25.2	-16.1	-41.4	-34.3	-20.5	-29.5	40	-30.5	4	12.1	-9.4	17.7	7.67	-5.14	9.95	4.86	7.82	-7.99	-6.06	5.94	4.44	-17.4
-7.51	-3.7	1.74	0.489	1.08	1.55	-6.8	-6.35	12.5	16.6	-2.54	0.356	-4.96	-11.8	-6.67	-14.7	-10.1	-12.3	-5.9	-41.4	-17	-22.8	-27.5	-39.5	-38.8	-17.6	-53.1	-78.2	-54.1	-8.91	-63	-33.8	-62	-33.6	-57.5	-21.3	-74.2	-41	-40.6	-60.8	-37.7	-23.3	-29.3	1.97	-4.69	-14.2	4.22	-21.4	-0.442	-8.95
-2.38	-5.59	-6.47	0.0795	-4.45	3.5	3.35	4.85	1.16	-6.29	-6.24	-8.07	15.6	12.3	0.926	-4.83	-24.3	-8.51	-28.8	-31.9	-32.8	-37	-44.7	-25.4	-30.7	-43.5	-31	-27.1	-30.4	-20.8	-66.6	-47.7	-65	-39.5	-49.8	-35.9	-72.6	-21.9	-41.7	5.89	-21.1	-26.1	-21.8	-11.5	6.1	-28	-4.06	0.555	-11.8	-2.73
6.53	6.83	-7.45	4.43	4.66	-0.486	0.595	-0.455	-1.18	11.7	-8.85	10.3	-7.33	-10.2	1.71	1.93	-32.1	-16.2	-14.5	-16.5	-8.12	4.88	-13.9	12.3	0.978	-23.7	-35.8	-10.9	-39.8	-2.78	-37.2	-23.2	19.4	10.4	-11.3	-4.29	3.64	-39.2	-35.7	-15.8	-20	-22.7	-10.5	24	-27.4	17	-0.658	4.93	23.8	46.5
-7.51	4.21	-2.97	10.1	-4.35	5.5	-4.41	-2.83	-7.67	-4.94	-3.76	2.46	5.15	-7.01	-10.3	2.17	12.1	-13.7	3.91	-2.63	-12.7	-13.6	-32.9	5.66	9.86	35.6	22.7	-8.15	-22.1	51.2	53.2	11.7	64.3	0.516	3.91	31.5	-15.3	17.7	60.2	24.2	22.1	54.4	3.17	13.9	34.7	-14.2	43.7	37.4	82.8	96.5
-7.51	4.78	8.89	0.289	-7.62	1.83	-5.88	-8.84	-4.72	0.153	-10.9	-1.21	-2.99	-13.1	-10.9	-4.9	26.4	3.67	-2.12	-6.77	-34.7	-0.6	5.85	13.9	6.83	-7.95	20.2	60	27.7	0.793	25.7	29.8	-2.04	66.4	37.9	-0.0333	0.448	21.4	6.42	8.65	42.3	31.9	22.2	5.65	10.4	-4.68	37.8	87.1	86.7	142
-7.51	1.54	3.55	-5.79	6.65	-4.83	-8.1	9.75	-1.32	-1.17	6.09	-5.06	9.58	-6.3	-7.04	6.4	-2.67	6.19	-1.2	11.9	-7.84	6.12	7.84	-1.05	-4.17	-14.9	-3.6	-10.7	0.246	-24.3	-4.07	34.2	-20.4	0.206	17.3	1.52	-7.44	7.44	-3.19	0.154	-10.3	28.5	-7.53	-5.24	-10.3	28	69.8	81.9	121	89.7
7.73	-5.59	16.7	-1.69	-10.2	1.83	4.76	4.54	-5.02	-8.65	3.27	-5.3	-8.58	20.1	18.8	4.84	-25.2	2.1	5.37	-30.5	-7.39	-18.7	-8.24	4.1	40.9	14.6	-0.236	8.53	42.3	33.7	40.3	-3.53	10.3	-14.7	0.0692	-5.46	-8.91	-18.7	15.5	18.1	-27.7	-1.73	33	7.48	12.8	51.3	102	131	181	86.2
-7.32	-5.59	-1.03	1.87	5.32	-0.379	-4.84	-3.49	10.8	0.227	9.38	1.14	-9.05	-5.07	-7.44	-8.72	-11	6.06	10.2	-13.6	5.73	-0.649	12.5	-7.07	-4.54	28.5	29.3	19.3	43.6	12.2	-10.8	38.8	18.4	14	-30.5	17.5	25.5	-25.3	24.8	19.4	41.8	21.7	23	38.5	47.9	135	147	150	123	97.5
-0.0745	5.98	-0.581	-1.92	-10.2	8.9	-5.75	-7.17	0.886	11.2	-10.4	-9.97	10.2	-6.79	30.2	-3.05	42.4	14	18.3	14.5	11.9	13.1	52.2	49.7	69.3	59	23.4	26.7	56	49.6	-3.06	55.7	42.2	42.2	47.9	-8.87	58.8	22.3	50.9	13.7	60.9	91	43.9	106	127	142	150	176	154	41.3
3.81	-5.59	4.98	1.94	-9.53	9.91	-6.83	-9.26	-0.547	8.31	8.06	30.9	-11.8	28.3	16.1	12	29	54.6	8.23	44.5	78.1	23.2	109	86.3	115	56.9	108	45.5	90.3	104	76.8	60.4	175	83.4	75.4	101	63	102	127	76.2	128	171	142	260	220	268	219	147	117	88
-1.06	-5.59	14.2	0.601	7.31	6.19	-3.04	8.92	-2.51	6.41	13.2	12.2	5.62	12.2	17.8	17.7	29.5	12.3	53.4	67.2	49.2	34.9	51.9	42.6	85.1	83.9	94.4	6	122	67.6	94.7	64.6	108	73.9	63.6	59.3	115	125	160	78.1	141	189	154	221	183	147	223	101	76	90.1
10.5	10.2	19.3	14.8	3.69	-9.34	6.8	8.94	13.8	19.9	26.5	7.46	21.6	4.66	15.4	8.72	28.1	-2.49	33.1	49.3	-7.15	42.2	2.95	43.7	40.6	32.6	31.1	70.9	15.8	80.1	98.1	68	68.1	75	76.1	113	100	165	179	160	196	188	291	282	187	127	135	103	91.5	73.6
9.8	-5.59	13.1	6.68	5.95	1.77	2.81	16	-1.43	6.96	-6.53	5.75	7.9	19.3	-1.19	-3.33	-3.35	23.9	-0.867	-22	-11.3	-23.2	-19.3	51.6	-6.65	-21.4	-11.6	44.2	55.2	48.9	-8.38	61.8	-11	59.7	120	132	80.4	126	166	168	160	225	232	212	126	112	81.8	72.8	50.6	60.7
-7.51	3.32	-5.72	-3.87	-3.07	0.734	-0.445	-8.15	-5.15	4.66	17.1	-12.5	2.84	-8.23	11.7	-23	-3.47	23	-11	-21.7	-16.1	4.99	13.8	-2.37	-6.3	16.1	67.1	56.8	49.5	50	70.3	58.4	56.2	22.1	39.2	103	74.9	189	199	203	273	287	154	147	47.6	69.7	62.1	57.1	112	63.4
1.19	-5.42	-6.06	5.4	-10.2	-7.74	-0.288	10.6	1.78	0.47	-7.88	-0.884	-0.799	0.754	-4.59	4.02	-0.156	13	34.3	9.48	9.18	14.2	18.2	27.2	111	88.9	78.3	123	156	90.9	154	87.8	65.2	90.3	61.8	146	250	203	206	264	244	219	133	90.9	67.7	77.1	59.6	72.1	108	56.8
-7.51	5.3	13.1	15.1	0.977	6.74	-6.03	-7.66	6.79	16.2	0.299	13.8	-16.2	1.22	13.1	-3.84	5.96	19.8	-7.22	-6.32	16.4	48.8	89.2	50.3	35.8	105	147	150	130	182	139	132	155	159	188	217	296	308	362	324	219	183	152	104	59.7	60.8	91.8	100	81.9	71.1
8.97	2.82	12.9	3.07	-10.2	2.74	-3.77	13.1	0.957	-0.0231	1.1	6.31	18.4	6.33	19	15	18	1.23	-2.57	11.5	52	81.5	78.6	53.3	84.4	184	157	188	251	281	240	194	205	237	284	330	326	329	399	320	213	147	130	113	66.4	103	134	94.3	109	44.4
1.73	18.7	3.17	-7.2	14.8	2.66	-3.19	10.8	6.13	-2.04	11.4	18.9	-19.1	7.08	28.1	-2.74	19.1	10.1	-14.9	26.3	27.8	11.6	58.6	95.6	185	189	251	302	350	444	325	329	297	377	362	330	334	330	272	198	252	97.4	89.1	108	98.7	111	139	102	63.8	68.5
-5.52	-5.59	0.787	-2.9	15.1	-1.94	3.04	1.01	-2.79	-1.28	-2.02	-1.54	-0.101	16	-14.2	-10.8	4.46	24.9	48.2	32.5	0.702	12.3	113	92.5	165	268	372	391	468	448	382	276	292	363	376	342	256	284	210	130	172	166	148	132	101	106	76.7	108	65.3	92.1
-7.51	-4.84	0.961	-0.217	-2.61	18.2	-9.17	4.51	20.4	-0.13	-1.53	-0.867	2.83	3.27	-11.3	9.91	-19.4	37.6	16.7	38.3	56.8	47.9	63.4	165	219	339	420	402	500	352	425	311	249	304	207	251	231	159	174	132	90.1	75.5	124	164	97.3	90.2	147	87.8	72	97.9
11.1	-5.59	-4.12	16.3	2.02	0.299	-5.41	14.1	13	11	-1.8	0.623	5.25	0.305	-11.1	3.04	3.13	-17.8	-24.7	9.48	33.1	35.5	138	165	232	302	321	354	387	415	274	287	137	235	181	131	100	160	127	154	185	119	163	116	153	105	106	112	132	208
3.88	0.755	-6.22	7.44	5.18	-0.244	-5.62	5.77	3.87	5.47	1.29	6.04	-13.3	-7.34	26.1	-14.1	0.57	24.4	-8.58	22.4	81.1	28.4	80.3	114	173	203	268	294	319	283	160	223	171	178	133	165	210	171	173	133	160	176	120	138	127	100	117	175	157	134
17.4	-8.45	9.89	-14.4	-8.16	11.7	-3.75	7.24	4.61	-2.09	-1.42	3.75	-29.5	17.2	-4.64	15.5	-11.7	37.8	1.82	3.24	29.4	81.4	142	189	210	263	456	460	530	460	389	443	322	398	343	378	371	337	331	356	326	350	255	337	245	308	263	340	404	489
-3.83	10.3	-14.7	3.62	-9.55	-13.3	-22.5	-22.4	-19.7	-11.5	-17.4	-8.58	-45.4	-30.3	-3.73	-32.5	11.1	-12	-12.1	-27.2	11.6	20.3	74.6	183	161	275	411	463	631	616	609	637	505	610	622	481	508	481	488	398	431	273	290	294	346	521	480	452	503	729
-8.94	14.5	-9.88	-12.7	-18.1	-18.7	-5.12	13.9	-10.3	-23.3	-3.81	-13.7	10.9	27	13.7	-2.74	11.7	20.5	-8.48	14.3	47.6	31.3	80.3	125	213	336	438	524	861	795	945	849	632	781	523	555	542	442	413	500	371	468	435	615	607	552	534	746	778	663
1.82	19.7	32.5	35.1	-10.4	-12.9	4.27	-20.1	27.9	-9.75	-7.6	10.5	4.96	-7.61	-16.4	2.99	3.36	17.1	2.35	-12.5	54.2	8.19	103	155	285	306	474	656	844	816	831	769	577	721	473	475	509	426	504	468	556	636	601	710	621	716	926	1080	951	624
0.236	-0.997	-4.22	-9.88	-10.8	-5.22	-7.8	-18.2	-18.2	-7.29	4.88	-25.8	-30.1	-27.9	-44.8	4.79	25.5	-18.6	-16.4	-6.65	65.1	32.8	40.8	154	187	333	514	539	864	947	840	935	809	823	570	639	543	594	574	650	587	675	596	794	771	1110	1150	975	618	388
-5.48	-4.34	-3.34	-14.4	-1.84	-2.77	-22.3	11.3	-13.9	-0.0792	-17.3	-16.2	-39.9	-27.4	-9.78	-32.6	-20.4	-21.2	0.274	34	26.4	84.8	74.5	136	305	341	619	657	1070	983	1010	873	907	741	720	714	613	582	546	581	489	654	635	1040	1120	1190	1070	781	465	272
2.39	18.7	15	17.6	-14.7	-4.2	9.98	13.1	-6.37	20.9	21.8	-22.9	1.41	-1.18	-1.88	16.9	13.7	31.2	33.3	16.4	114	169	182	313	439	640	967	1010	1350	1280	1170	1040	1100	880	732	939	718	594	592	676	755	1150	1060	1720	1340	1300	913	560	362	249
-4.51	0.808	3.8	2.39	-4.47	17.1	3.51	8.87	-1.63	-4.82	13.8	1.28	-6.88	-0.479	13.2	-11.9	18.6	28.4	38.9	62.3	207	140	244	287	545	648	1130	1000	1360	1190	1100	1090	1140	890	764	763	687	736	558	937	1050	1520	1470	1830	1270	1060	693	427	244	143
-7.87	-6.53	-5.82	-14	-16.3	-18.7	-0.934	-7.74	-7.52	-4.8	-7.44	-0.902	-24.9	-20.5	-12.2	-14.7	5.94	-16.6	-34	16.2	69.2	49.5	197	205	279	404	784	638	881	780	788	849	824	653	655	651	642	686	766	1160	991	1420	1180	1140	822	639	379	245	204	103
-15	0.154	-6.41	-6.04	-15.9	-17.3	-4.04	-18.7	-19	-17.5	4.14	-11.2	-20.4	-14.7	-31.5	-10.4	-32.7	-22.2	-27.5	12	20.7	104	130	183	349	327	611	679	901	761	906	951	1140	903	1110	1140	1150	1130	984	1430	1120	1440	1110	1050	698	509	358	292	194	171
5.22	-7.8	11.1	-10.7	2.08	-11.3	-4.77	-16.8	-17	0.798	-16.8	-21	-27.9	-3.95	9.89	-17.4	-30.9	4.08	23.2	57.9	116	73.6	241	328	570	705	1060	1090	1610	1500	1510	1800	2100	1850	1830	2070	1680	1660	1350	1490	1410	1560	1090	1020	698	456	349	344	199	150
-16.3	-13.9	-18.5	-16.4	-35.2	-21.4	-30.5	-16.9	-18.3	-35.7	-13.2	-28.3	-59.1	-30.8	-47.7	-11.5	-23.4	-28.7	39.6	68.1	184	238	661	764	1440	1620	2640	2330	3500	2960	3330	3320	3610	3040	2960	3080	1900	2010	1440	1710	1370	1530	1080	913	595	630	455	332	159	163
-18.3	-11.7	-27.5	-25.4	-8.67	-25.7	-29.7	-36	-32.7	-29.2	-29.3	-16.6	-46.2	-60.4	-31.2	-19.7	41	-11.3	133	113	405	486	935	1080	1910	2000	3050	2650	3640	3130	3140	3180	3070	2850	2540	2400	1600	1620	1200	1260	1060	1220	665	819	560	534	377	266	147	374
-30	-4.76	-4.42	-4.89	-35.9	-18.9	-35.3	-30.4	-20.8	-26.2	-30.9	-38.3	-59	-36.1	-7.27	-19.8	24.1	-64.3	82.5	8.67	359	331	628	770	1310	1460	2310	1970	2530	2300	2180	2320	2250	2010	1860	1880	1220	1290	1010	1020	834	929	645	662	469	379	169	281	217	461
-15.8	-1.48	-24.4	-3.41	-22.8	-9.26	-23.1	-18.2	-14.3	9.39	-4.42	14.9	-51.9	-13.8	-25.7	30.3	-10.8	-42.2	21.3	35.7	207	208	381	520	901	1070	1470	1260	1760	1570	1510	1600	1640	1430	1120	1300	926	875	864	888	601	888	485	500	291	302	300	452	361	662
9.64	26.9	-5.22	-22.8	-37.9	-13	-2.97	-10.7	-34.2	-36.1	-14.4	-17.8	-8.54	-34.5	-1.68	-65.8	-44.7	-19.2	11.2	51.2	161	176	408	423	750	762	1220	1080	1500	1290	1350	1430	1440	1220	1160	1070	909	1030	866	935	833	896	498	582	389	470	477	618	448	621
-37	-7.61	-18.5	-21.5	-59.5	-66.7	-55.8	-56	-51.9	-67.1	-55.6	-83.7	-119	-103	-93.1	-101	-147	-105	-235	-269	-126	-93.7	66.7	225	462	493	1030	716	1260	1210	1340	1330	1440	1270	1060	1160	823	940	795	915	768	975	614	778	493	845	716	892	551	706
-43.8	-7.84	-40	-33.3	-49.9	-72.2	-58.3	-69.1	-81.7	-83.3	-87	-88	-165	-133	-166	-174	-234	-194	-233	-276	-245	-254	-193	55.2	28	11.1	324	325	605	602	543	708	734	525	554	626	594	762	981	1050	879	1490	636	698	488	623	466	536	286	254
-58.4	-22.3	-32.4	-14.3	-36.5	-18	-62	-42.9	-29.9	-43.3	-45.1	-49.7	-109	-101	-129	-145	-180	-226	-326	-271	-317	-321	-339	-190	-69.6	-67.5	333	246	439	272	350	542	586	473	445	850	629	1130	1220	1340	1010	1410	518	705	278	482	376	406	211	274
-40.8	-20.3	-22.2	1.8	-27.7	-7.71	-43.4	-38.8	-67.3	-45.1	1.91	-65.6	-93	-92.3	-119	-163	-263	-217	-298	-210	-265	-241	-387	-279	-152	-138	82.9	75.4	343	229	120	282	488	277	151	762	510	863	822	972	600	1070	379	471	224	368	249	124	38.1	51.1
-32.2	2.68	-7.31	-23.3	-74.3	-67.6	-51.1	-79.2	-59.7	-93.6	-9.2	-16.7	-132	-119	-162	-194	-197	-234	-378	-297	-346	-377	-407	-292	-278	-108	-57.6	-10.4	182	177	70.3	135	348	17.9	246	327	329	665	616	577	384	716	127	245	-72.5	109	159	109	0.258	-23.8
-31.2	-35.2	-44.1	-25.4	-34.6	-24	-50.8	-55.6	-48.1	-82.1	-51.5	-84.1	-164	-89.7	-185	-175	-180	-236	-313	-294	-338	-341	-383	-286	-387	-216	-230	-114	-81	-70.2	-298	1.37	107	-56.3	9.63	355	175	295	348	370	123	391	57.4	160	-49.2	30.1	56.3	43.2	-26	-52.1
-1.28	-36.5	-44.3	-34.7	-39.6	-35.2	-58.7	-69.4	-81.9	-51.9	-82.7	-49.6	-124	-116	-162	-79.3	-243	-244	-326	-353	-326	-361	-350	-306	-315	-304	-251	-216	-114	-115	-142	-109	-143	-84.9	-126	14.5	108	166	260	93.1	206	167	-69.3	47.3	-78.7	61.1	-15.5	-3.26	-73.9	-89.6
-27	9.63	-7.61	-11.5	-27.8	-28.1	-78.4	-64.2	-32	-50.9	-33.2	-77.6	-173	-123	-113	-124	-240	-223	-311	-314	-286	-353	-387	-380	-309	-305	-335	-329	-339	-241	-382	-272	-267	-262	-228	-162	-156	18.8	42.1	-72.2	1.96	14.9	-64.4	15.7	-176	-6.11	-34.1	-9.48	-114	-144
-18.5	-6.26	2.48	-7.5	-69.7	-38	-25.7	-36.1	-62.9	-73.4	3.79	-50.5	-103	-115	-139	-139	-271	-148	-372	-279	-350	-397	-413	-374	-417	-390	-329	-257	-410	-349	-445	-282	-368	-381	-174	-159	-138	-221	-48.9	-103	-136	-81.7	-157	-68.7	-109	-124	-56.7	-82.8	-109	-138
-29.8	6.94	4.21	-24.6	-77	-32.7	-50.2	-47.5	-55.5	-85.3	-94.3	-94.3	-122	-143	-122	-179	-241	-268	-364	-335	-439	-497	-524	-341	-516	-421	-487	-577	-535	-558	-653	-416	-561	-544	-485	-438	-121	-346	-231	-211	-187	-88.5	-177	-132	-224	-184	-85	-148	-139	-201
-14.5	-12.2	-41.3	-45.2	-38.4	-46.3	-85.4	-79.9	-85	-45.8	-50.7	-89.1	-168	-141	-169	-201	-278	-279	-435	-371	-481	-415	-590	-453	-599	-506	-667	-657	-717	-590	-847	-667	-677	-772	-524	-522	-393	-448	-245	-455	-280	-327	-244	-217	-308	-224	-139	-195	-155	-192
-43.7	-38.7	-58.9	-36	-64.3	-54.5	-61.5	-79.2	-89.9	-57.5	-84.7	-94.6	-175	-174	-204	-214	-332	-302	-503	-456	-583	-510	-654	-580	-765	-647	-815	-770	-971	-840	-1020	-946	-731	-906	-600	-612	-405	-523	-360	-610	-403	-431	-336	-236	-309	-319	-216	-217	-210	-274
-43.7	-27.1	-34.4	-41.8	-61.5	-71.7	-81.2	-83.4	-68.9	-94.9	-90.9	-109	-175	-169	-231	-232	-336	-357	-488	-508	-633	-603	-654	-622	-766	-708	-896	-788	-1050	-939	-1260	-949	-1090	-1010	-772	-807	-612	-608	-505	-618	-523	-502	-407	-286	-350	-322	-258	-258	-235	-295
-58.2	-44.7	-55.3	-42.1	-68.9	-58.9	-73.8	-86.2	-91.9	-94.5	-87.6	-82	-208	-146	-243	-234	-348	-359	-534	-521	-596	-611	-721	-701	-845	-777	-992	-951	-1210	-1110	-1240	-1040	-1150	-995	-803	-811	-586	-697	-488	-671	-587	-587	-377	-363	-423	-372	-264	-268	-257	-283
-59.4	-42.1	-47.8	-56	-77	-62.6	-75	-78.4	-103	-94.4	-95.8	-100	-190	-179	-236	-257	-365	-376	-517	-555	-614	-663	-813	-684	-923	-821	-949	-991	-1210	-1250	-1400	-1150	-1210	-1130	-900	-972	-690	-696	-609	-758	-611	-651	-411	-339	-426	-343	-283	-287	-242	-280
-15.6	-17.9	-4.56	-20.8	-15.2	-22.2	-24.5	-31	-34.5	-48.5	-35.5	-37.7	-73.3	-65.5	-99.9	-121	-169	-147	-235	-205	-290	-265	-351	-324	-376	-348	-403	-472	-593	-548	-601	-576	-540	-517	-422	-469	-276	-329	-241	-315	-247	-270	-191	-121	-199	-163	-103	-117	-115	-96
[truncated: 44 more columns]

## Sheet: Figure 2c
JADE TOF x E (93 x 64) count rate for 2022-272 09:34:42 to 09:35:12 during Juno's Europa flyby
From Figure 2 in Szalay et al. (2024 Nature Astro.)
Conversion from TOF to AMU is given in Appenix B1 in Kim et al. (2020) https://doi.org/10.1029/2018JA026169
Upper TOF (ns)	2.9	4.35	5.8	7.25	8.7	10.2	11.6	13.1	14.5	16	17.4	18.9	20.3	21.8	23.2	24.7	26.1	27.6	29	30.5	31.9	33.4	34.8	36.3	37.7	39.2	40.6	42.1	43.5	45	46.4	47.9	49.3	50.8	52.2	53.7	55.1	56.6	58	59.5	60.9	62.4	63.8	65.3	66.7	68.2	69.6	71.1	72.5
Center TOF (ns)	1.45	3.63	5.08	6.53	7.98	9.43	10.9	12.3	13.8	15.2	16.7	18.1	19.6	21	22.5	23.9	25.4	26.8	28.3	29.7	31.2	32.6	34.1	35.5	37	38.4	39.9	41.3	42.8	44.2	45.7	47.1	48.6	50	51.5	52.9	54.4	55.8	57.3	58.7	60.2	61.6	63.1	64.5	66	67.4	68.9	70.3	71.8
Lower TOF (ns)	0	2.9	4.35	5.8	7.25	8.7	10.2	11.6	13.1	14.5	16	17.4	18.9	20.3	21.8	23.2	24.7	26.1	27.6	29	30.5	31.9	33.4	34.8	36.3	37.7	39.2	40.6	42.1	43.5	45	46.4	47.9	49.3	50.8	52.2	53.7	55.1	56.6	58	59.5	60.9	62.4	63.8	65.3	66.7	68.2	69.6	71.1
Upper energy (keV)	0.0142	0.0156	0.0173	0.0194	0.0216	0.0242	0.0273	0.0308	0.0348	0.0392	0.0443	0.0502	0.057	0.0648	0.0737	0.0839	0.0956	0.109	0.124	0.142	0.162	0.185	0.211	0.241	0.275	0.315	0.36	0.411	0.47	0.537	0.614	0.723	0.818	0.945	1.13	1.28	1.46	1.67	1.91	2.17	2.48	2.82	3.23	3.69	4.21	4.81	5.49	6.22	7.05
Center energy (keV)	0.0135	0.0148	0.0164	0.0183	0.0205	0.0228	0.0258	0.029	0.0328	0.0369	0.0417	0.0471	0.0535	0.0607	0.0691	0.0787	0.0895	0.102	0.116	0.133	0.151	0.173	0.197	0.226	0.257	0.295	0.336	0.385	0.439	0.503	0.573	0.658	0.795	0.843	1.06	1.2	1.37	1.57	1.78	2.05	2.3	2.66	2.99	3.49	3.91	4.54	5.1	5.9	6.55
Lower energy (keV)	0.0129	0.0142	0.0156	0.0173	0.0194	0.0216	0.0242	0.0273	0.0308	0.0348	0.0392	0.0443	0.0502	0.057	0.0648	0.0737	0.0839	0.0956	0.109	0.124	0.142	0.162	0.185	0.211	0.241	0.275	0.315	0.36	0.411	0.47	0.537	0.614	0.723	0.818	0.945	1.13	1.28	1.46	1.67	1.91	2.17	2.48	2.82	3.23	3.69	4.21	4.81	5.49	6.22
Ion TOF rate (counts s^-1):
-17	-13.6	-11.7	-15.5	-14	-16.2	-9.52	-12.8	-9.2	-22.2	-20.2	-23.8	-29.2	-34.2	-44.2	-45.7	-63.4	-78.6	-91.9	-96.4	-136	-163	-236	-224	-260	-265	-348	-390	-468	-508	-615	-580	-610	-617	-453	-427	-324	-373	-336	-405	-426	-506	-477	-329	-130	-54.6	-48.9	-40.5	-35.9	-38.2
18.1	20.4	39.2	5.85	23.2	19.1	33.8	27.9	16	6.96	23.3	45.7	3.32	12.4	32.9	49.9	6.8	61.5	20	29.9	-37.6	12.1	-13.7	57.6	57.4	-82.8	-30.6	-29.4	-147	-75	-21.1	-115	35	-70.7	61	48.9	34.5	185	12.7	112	20	89.4	-79.8	-32.2	-16.6	-15.4	26.2	2.84	16.1	19.6
3.7	14	14.9	3.91	0.186	24.2	25.7	24.1	-2.83	-3.48	3	18.5	9.35	-0.564	-7.21	27.4	-4.31	8.55	-28.4	46.9	31	-70.5	-59	11.1	-81.4	-36.4	-107	-72.8	-80.9	-56.7	61.3	83.7	50.7	77.3	227	166	136	128	175	161	136	78.4	-25.7	-10.8	-28.7	-16.3	-19.9	-15	-6.58	18.5
11.8	3.3	6.79	11.4	9.44	0.72	37.7	16.1	22.4	18.5	6.94	15.7	2.28	18.6	-15	-9.91	-14.8	-14.1	-32.1	-7.87	-15.9	-1.48	-32.8	-27.9	-81.1	-60.9	-132	-45.6	-113	-67.7	-39	33.4	54.8	88.3	176	124	277	108	166	212	129	64.5	22	-17.2	-30.6	-16.3	6.38	-3.59	3.1	7.87
-6.51	-3.59	-1.5	0.835	15.3	8.93	7.53	9.06	12.5	8.21	-2.66	-11.9	-2.57	5.9	-18.2	5.77	-9.77	-16.6	-9.82	6.01	2.97	-53.1	-68.5	-42.6	-102	-64	-147	-95.1	-79.6	-43.5	-35.3	43.2	151	90	232	218	139	180	217	150	106	68.9	4.27	-111	-4.46	-16.5	-19.1	-14.7	-17	-4.5
9.84	16.1	21.6	11.5	22.6	12.5	16.4	33.6	19.5	4.26	-3.49	20.8	17.4	12.1	1.75	26.5	-23.6	18.7	-11.1	-8.42	-18.9	-32	-99.8	-46	-90.6	-96.8	-101	-85.1	-126	-98.3	-27	98.8	151	132	139	218	229	149	161	143	147	103	29.1	-88.9	-22.4	-23.3	-24.5	-0.0915	-11.8	-8.94
12.9	24.3	14.4	19.7	11.1	18.4	19.4	24.6	26.7	28.3	3.58	15.7	2.39	0.854	-0.254	8.05	-5.8	-39.3	-4.72	-27.6	-37.8	-4	-72.6	-44.7	-75	-82.3	-153	-95.7	-178	-25.9	-54.4	148	109	112	194	130	143	131	198	119	86.2	144	4.36	-79.6	-5.24	-8.61	-16.9	-5.53	-16.6	-10.3
39	48.4	52.4	20.1	39.2	28.4	36.3	34.6	24.5	13.3	23.7	21.4	10.8	-6.3	8.1	-3.26	-27.8	-18.3	-35.2	-14.3	-59.3	-31.9	-118	-51.9	-130	-118	-174	-124	-183	-184	-199	-30.7	18.8	6.15	226	89.1	121	97.1	138	93.7	115	30.5	-34.2	-87	-47.9	-16.6	-18.6	-6.89	-3.54	11.4
24.4	10.4	22	16.9	29.2	24.6	48.6	30.6	21.8	21.7	-4.5	-0.583	-9.38	-7.99	1.48	-18.5	-15.6	-36	-39	-48.2	-67.9	-80.9	-118	-88.5	-130	-133	-174	-176	-230	-244	-279	-233	-219	-195	23.4	-78.1	-19.7	-15.7	14.2	-104	-63.3	-177	-174	-145	-35.9	-8.9	-0.521	-20.1	6	1.22
0.366	-3.27	5.09	0.511	6.16	18.4	8.37	23.2	0.743	2.66	-3.27	-7.24	4.12	-14	-8.25	-9.68	-31.3	-33.2	-46	-48.2	-67.9	-79.8	-116	-95.3	-130	-133	-174	-195	-234	-241	-280	-268	-249	-284	-109	-133	-76.8	-87.2	-79.1	-104	-140	-213	-237	-164	-65.1	-20.8	-24	-20.3	-17.6	-5.73
-6.18	-0.199	1.53	0.793	-7.01	-1.7	2.12	-1.92	0.856	0.514	-4.4	0.742	-1.3	6.71	7	19.8	-1.63	-1.78	2.09	13	44.5	14.9	13.8	23	15.5	2.67	-45.3	15.7	21.9	34.2	74.1	64	46.6	119	121	79.1	84.8	76.5	83.5	44.6	70.4	60.2	-23.5	-64.9	-14.3	-9.68	-4.09	-6.13	2.36	14.6
-8.49	4.59	-4.36	2.73	-0.99	-0.196	12.2	-5.07	-3.37	1.51	8.95	1.02	8.34	0.602	-17.1	14.7	4.35	5.83	14.5	37.3	28	18.9	22	28.2	-18.4	0.767	5.17	13.8	45.1	7.22	33.4	25.6	-3.15	21.1	82.4	43	73.8	60.9	118	107	11.5	-28.4	-20.8	-1.46	7.81	-10.3	1.61	11.7	4.69	7.65
-3.23	-5.45	-2.69	9.92	2.92	-8.11	8.52	0.782	9.29	-0.196	-3.28	-2.73	1.86	-12.1	10.3	22.5	24.3	0.494	38.4	24.8	54.1	37.2	15.2	14.8	1.25	-10.8	12.1	0.245	31.5	50.6	19.9	82.7	35.7	69	82.5	29.4	55.6	67.9	100	58.8	0.222	53.8	4.48	-12.7	12.8	8.64	9.44	26.1	76.5	144
-7.09	5.82	-5.27	0.04	-1.55	-8.11	1.47	-1.94	10.6	4.73	7.48	10.5	6.92	20.9	17.6	3.35	33.1	35.9	47.3	61	61	16.4	34.4	4.48	11.3	6.39	1.69	-3.35	27.9	35.6	61.9	47.2	18.4	99.6	94.9	96.5	54.3	121	85	64.3	42.2	89	10	4.17	19.1	57.5	64.4	177	173	252
-1.29	-2.65	-4.64	-4.97	0.285	-7.5	11	10.2	11.8	10.3	12.6	26.6	29.3	19.6	64.7	69.2	113	81.2	135	130	83.4	65.2	42.2	108	66.3	82.5	77.8	40.9	102	29.7	21.8	137	60.4	73.2	52.5	31.3	103	76	104	127	63.6	48.8	29.2	30.2	164	233	332	284	246	162
0.702	10.8	7.42	0.742	11.7	-2.29	17.6	34.1	34.3	18.8	61.5	74.9	65.3	118	164	177	204	324	349	306	204	186	172	183	161	172	124	84.3	88.3	112	145	124	127	130	96	88.5	101	118	99.8	76.8	59.3	127	150	277	326	320	210	147	163	139
11	4.25	20.7	19.2	20.8	22.8	25.7	43.5	85.8	89.8	109	173	199	224	315	282	422	524	656	578	417	436	372	305	312	278	214	161	199	83.3	160	127	112	104	90.1	91.8	111	105	68.9	82.4	92.2	185	201	168	133	94.1	124	173	161	82.1
27.5	33.4	52.7	47.1	106	79.6	131	163	222	241	306	445	511	583	800	1020	1340	1470	1810	1550	1310	1100	1120	949	831	773	730	588	469	509	355	288	225	272	203	193	160	97.4	161	138	77.6	127	36.3	62.3	86.1	125	108	59.8	53.2	16.7
101	59.8	129	140	208	232	326	370	470	587	724	980	1210	1400	1870	2070	2970	2840	3540	3040	2470	1780	1620	1400	1230	987	916	676	571	360	243	260	215	248	146	154	155	117	76.4	161	86.1	197	49.3	59.4	111	148	80.9	20.8	21.2	-8.63
9.09	4.27	18.2	51.8	71	82.1	153	131	114	231	294	365	465	528	705	807	1180	1090	1310	1180	988	653	641	632	459	310	260	191	204	146	122	25	85.1	56.8	84	92.5	125	76.2	96.9	51.1	67.8	96.3	40.2	44.4	83.5	25.8	7.15	6.11	4.16	-5.76
20	16.8	1.48	23.5	9.44	26.4	40.1	36.9	49.7	91.5	94.8	116	170	216	208	287	354	360	492	417	384	372	374	287	214	121	124	35.6	94.2	51.8	98.5	49.7	23.2	42.8	67.7	35.1	70.4	59.9	62.4	39.4	-0.943	61.8	1.03	-4.67	36.8	10.5	-1.86	-4.38	-2.14	-3.25
-8.49	-1.96	15	-0.0628	11.6	2.85	27.5	36.4	58	53.9	75.9	110	186	117	218	188	338	333	354	297	441	329	434	368	322	144	121	38.5	42.4	15.9	-35.4	11.5	19.2	-18.1	9.03	38	46	19.5	44.1	-10.9	20.2	5.4	-30.3	-28.4	-29.9	-9.67	-9.91	-14.7	-9.45	-3.86
-3.22	2.2	24.8	17.5	16.7	17.1	32.2	38.1	51.8	68.5	72.4	98.5	134	189	161	186	294	275	348	409	438	337	462	437	303	78.8	87.8	50.8	45.6	-10.5	8.9	46.7	-27.7	51.2	76.1	82.3	39.5	72.9	29.1	47.8	48.5	-2.75	-17.9	6.06	-11.9	1.57	-4.93	0.207	-16.5	-0.91
-3.63	-6.78	-1.59	3.32	3.17	7.54	40.5	34.9	52.2	29.4	80.6	73.4	92.3	94	163	155	215	203	312	271	359	345	468	331	274	77.3	105	42.5	30.4	42.7	-8.57	36.1	-11	47.4	70	64.8	81.9	53.1	53.3	44	56.1	52.7	-24	-0.158	-8.21	11.5	-15.5	2.01	7.75	-2.86
-6.38	3.09	-3.67	-6.99	15.1	13.4	22.8	33.7	37.1	44.2	48.8	81.6	94	153	148	185	250	208	404	354	476	471	687	534	391	110	80.2	119	79.1	89.1	90.3	101	85.6	61.9	139	90.7	78.1	67.3	80.9	53.6	63.8	-26.3	5.35	-10.8	-3.78	7.4	-15.9	-20.3	-1.17	2.52
-8.49	6.49	11	14	31.7	29.1	57	53.1	48.6	56.6	115	145	143	313	253	305	428	420	578	539	752	841	1140	981	742	361	249	108	141	128	123	183	92.8	138	117	123	7.59	88.5	155	90.8	36.8	145	-9.06	6.97	12.8	-20.1	-6.36	-6.98	-9.2	4.89
11.5	10.3	25.3	59.5	43.2	66.6	98.5	139	167	184	269	325	354	570	606	740	970	1070	1340	1310	1710	1790	2530	2270	1510	607	514	272	301	236	180	122	129	64.7	112	160	115	74.9	121	109	75.7	51.7	4.7	4.69	-17.9	-5.95	-1.67	0.983	-2.96	0.672
23	37.7	87.8	121	152	199	296	476	447	616	922	1090	1260	1610	1690	2090	2730	2700	3860	3190	5020	4390	6630	4660	3980	1220	989	398	361	188	144	120	105	132	56.2	156	77.1	71.2	87.3	73.2	92.4	75.3	-21.6	-14	3.14	-16.9	-1.38	-3.91	9.65	-3.7
9.82	51.4	106	176	271	323	413	641	589	940	1240	1330	1860	2090	2450	2650	3510	3450	4770	3990	6050	5220	7350	4860	3780	1090	842	351	280	196	136	155	140	201	126	180	96.4	56.2	99.7	65.3	70.6	80.9	81.7	41.7	22.1	6.32	1.53	-20.3	10.3	6.43
-8.49	7.4	70.1	116	142	176	209	321	261	393	600	688	757	1090	1060	1320	1640	1690	2250	2050	2870	2600	3550	2480	1590	447	354	180	111	196	129	142	136	115	98.3	97.7	64.6	109	99.8	88.3	93.5	65.1	68.2	51.1	-1.57	3.32	-8.81	0.924	-7.47	5.54
7.9	10.1	9.37	49.6	55.1	42.3	42.7	119	94	132	198	247	226	424	419	453	579	626	824	667	1090	1080	1310	977	670	257	174	149	130	174	95.5	152	134	111	124	80	136	61.5	86.7	86.5	64.5	36	82.4	38.8	19.7	-3.88	-15.3	-1.84	-8.73	-14.3
-3.13	-0.702	-2.64	24.8	-5.9	30.1	7.26	26.4	23.5	42	82.5	94.1	77.4	110	105	147	223	204	211	261	337	419	473	393	282	80.6	124	146	114	137	22.1	149	83.6	64.5	73.4	59.1	32.8	102	52.1	35.6	29.9	83.4	75.1	20	-10.8	5.73	-9.05	4.07	4.58	-11.6
-6.88	5.22	-5.79	7.4	9.67	-6.12	17.5	-6.39	26.7	20.5	4.41	15.7	29.5	43.7	18.3	54.7	59.9	101	83.6	103	120	115	167	126	64.3	19.9	54.7	45.1	92.3	121	119	47.8	16.8	38.7	59	60.6	50.3	46.2	35.4	67.2	15.5	39.4	26.6	-24.9	22.4	-23.7	-7.52	-11	-5.62	-3.9
4.45	-6.78	0.465	0.838	8.18	-3.63	2.52	12.5	-2.12	-2.97	-9.08	15.9	19.6	27.3	22.6	8.86	27.7	28.6	18.6	48.2	39.9	60.4	89.9	48.4	39.4	16.3	-4.4	74.9	69.7	29.6	30.7	4.66	5.51	-47.8	47.7	24.3	-11	24	42.4	24	15.6	-12.9	-5.21	-30.5	-17.4	-3.81	1.27	-5.37	-0.143	7.67
-4.74	3.6	-3.83	3.81	4.81	13.8	1.29	7.93	-4.6	-2.25	7.39	6.74	-6.77	-1.31	4.45	11.2	-7.69	26.3	-7.63	10.8	13.9	58.2	34.2	13.3	4.29	70	24.3	26.1	7.22	21.8	11.5	-76.1	59.3	47	28.6	57.6	-1.87	-2.92	-10.9	-0.631	21.5	4.43	-13	-2.86	7.2	-3.86	3.31	-2.01	9.94	5.78
-4.1	-3.37	-5.59	6.28	-5.94	-2.28	5.19	-0.354	5.86	-0.0968	-10.1	2.44	13.7	8.79	6.17	15.8	-4.23	17.1	-28	-21.6	-1.54	12.2	-13.1	11.5	41.3	9.01	13.4	15.2	-33.3	-7.32	46.2	61.2	41.6	27	35.9	23.9	-16	3.08	19.2	5.37	28.9	0.401	-10.2	-10.4	-10.5	-6.01	6.44	13.3	-0.374	11.8
7.21	-0.869	-5.85	4.28	2.5	7.81	4.68	-1.49	-2.81	4.87	5.51	-4.67	5.83	8.61	9.91	9.41	-17.1	2.34	23.5	22.4	12.1	11.8	23	-4.84	43.2	6.35	47.2	37.6	53	10.5	41.3	65.4	36.6	15.2	49.2	57.7	33.8	15.9	25.7	52.9	37.6	9.13	3.11	-4.04	-20.4	5.52	22.8	25.2	9.29	7.01
13.3	2.94	5.6	1.66	-1.75	1.03	-2.07	-5.97	-4.6	-3.41	-5.3	-8.7	-4.25	-9.32	-0.43	-3.24	17.5	7.02	18.7	-4.45	-12.9	9.82	-9.39	24.9	29.6	20.2	58.8	3.57	28	65.4	41.4	58.7	77.8	22.2	22	35.1	45.3	6.64	-17.5	12	-5.96	8.67	42	-17.2	8.2	7.05	6.71	6.26	10.2	0.806
3.27	1.76	1.11	-0.0375	4.24	-7.3	-4.76	3.8	2.06	-1.13	1.49	3.01	-0.721	-11.1	-3.06	2.71	4.66	4.1	-3.41	-6.62	-12.2	-3.58	2.98	-5.78	-36.1	-25	-41.2	-21.1	-53.7	13.3	-33.4	-18.4	-44.9	-4.76	-73.9	-26.6	8.66	-43.2	-1.16	-50.1	-34.8	-13.2	-91.2	-21.7	-8.34	30.1	-3.41	22.7	-0.98	3.96
-1.04	-0.889	1.04	-6.67	-7.01	-2.56	1.4	3.01	6.15	-0.616	-0.589	6.27	-9.27	-12.1	-19.4	-10.2	3.69	-27.9	-24	-4.68	-19.8	-40.1	-14.2	-27.2	-27.1	-5.77	-68.6	-61.3	-37.8	-25.5	-48.3	-61.8	-61	-41.3	-57.5	-68.3	-54.7	-28.5	-37.7	-61.7	-72.4	-52	-91.4	-40.1	-10.6	-5.79	11.8	2.16	-4.7	6.06
1.95	-3.82	-1.75	-6.62	-2.72	-0.438	1.54	-6.39	5.7	-3.46	-8	-0.785	-7.29	-6.53	-18.5	-2.59	-10.5	-11.4	1.64	-19.7	-2.45	-29.3	-34.4	-45	-30.1	-43	-43.1	-84.6	-62.5	-38.8	-28.5	-102	-46.9	-61.4	-40.3	-81.3	-40.6	-72.5	-70.2	-80.8	-73.2	-76.6	-86.4	-26.5	-23.1	5.69	-8.39	-3.4	-3.16	25.8
-6.06	-0.632	9.42	4.62	-4.82	-1.06	-4.76	-4.07	1.71	-10.3	2.13	-8.16	-7.48	-1.07	1.04	-0.269	-10.3	7.79	2.8	-15	-18.6	-42.2	-24.4	8.15	13.6	-3.46	-1.32	-8.64	-34.3	-76.8	8.7	-76.6	-62.1	-21.9	-22.1	-70.6	-44.4	-34.5	-38.8	-61.8	-26.9	-91.8	-45.4	-2.46	0.244	-7.48	13.3	49.4	26.4	102
-5.62	-0.207	-4.68	-6.36	-2.71	-7.96	0.324	-5.1	-4.6	-2.75	13.2	3.19	4.92	-8.71	-1.37	4.75	-8.86	-4.36	-11.3	-0.142	-3.38	-29.6	-12.1	-10.4	-1.58	-17.2	30.9	15.7	19.6	18.2	-17.1	32	-8.14	2.38	-0.0901	-30.4	16.3	2.81	1.43	-28.4	-23.1	25.9	-98.6	6	3.8	-6.94	12.2	39.2	47.9	105
-1.85	-3.9	3.53	0.427	0.142	-4.21	0.491	-6.39	-4.33	-1.16	3.89	-1.17	3.56	-4.79	4.12	-21.8	9.04	-9.79	-1.11	-4.14	-4.95	-23.1	1.96	-5.59	-20	-11.2	23.7	-4.15	59	-6.18	10.9	16.8	6.25	64.6	5.18	-41.1	-18.5	-19.1	13.5	-28.2	-29.2	22.1	-15.9	11.5	12.3	20.7	26.5	96.9	154	178
0.476	-4.06	4.67	8.03	-2.82	0.584	-3.74	-6.39	-3.4	0.235	-8.53	-4.57	-13.7	-9.03	-8.25	-16.7	1.23	-25.8	7.51	8.52	-0.0949	-13.9	-12.6	-11.1	-44.7	-46.5	-37.1	5.27	9.2	23.8	-50.3	39.9	-20.8	-39.9	-53.8	-63.5	-7.73	-53.8	-8.96	-23.8	-17.6	4.12	-45.2	-14.6	-0.186	31.7	98.1	155	155	129
1.21	12.2	-1.26	-4.82	7.37	1.22	-4.76	0.0546	-4.01	2.78	0.006	-6.36	2.04	16.2	10.2	9.13	-2.36	-13.3	1.83	-9.42	0.515	6.85	-35.9	18.3	-31.7	-11.8	-2.58	1.5	-24.2	-27.9	-13.1	8.77	-45.1	-52.8	-7.41	2.46	-67.3	14.4	-46.9	-68.3	-82.9	-40.7	-60.4	-25.2	15.8	64.8	115	183	112	92.8
-8.49	4.02	-2.88	-5.43	0.523	5.01	2.65	8.85	9	20.3	8.02	-3.09	-0.0528	3.15	-7.54	-7.01	-2.76	-0.804	0.866	-4.23	9.52	22.5	4.08	-14.6	19.7	42.2	-19.5	21	-6.97	46.3	-18.6	7.76	-43.8	-40.1	-8.41	11.5	-30.7	-19.3	-11.5	-20.8	-21	3.91	-22.6	-5.65	104	108	183	173	136	82
10.5	-6.78	2.07	2.52	6.22	14.7	1.76	-1.43	0.0196	2.05	-3.05	10.2	0.373	-7.52	-5.58	18.9	20.1	0.113	11.5	-3.76	7.93	15.3	-12.3	13.7	58.1	41.8	82.7	29.8	63.3	57.4	65.3	8.15	21.9	46.1	57.3	27	25.9	38.1	-9.55	12.6	18.3	40	59.1	71.5	121	161	218	169	132	90.5
0.0237	5.15	-0.0997	-2.76	-4.6	-8.11	-2.7	10.8	0.377	-1.94	0.32	29.7	5.92	19.1	0.913	12.4	6.87	45.1	31	43.8	52	14.9	33.6	21.7	49.2	44.3	80.6	93.8	102	153	102	115	125	122	82.6	91.1	71.7	74.8	79.6	88	52.7	94.9	123	158	187	238	273	195	122	92.7
2.21	-1.56	5.96	-6.65	-1.93	-0.076	12.7	-1.13	-4.6	-6.78	8.32	2.69	5.59	-2.35	18.9	25.1	30.4	11.8	46.8	27.4	51.1	5.38	50.8	43.5	73.3	75.2	63.6	67.7	92.1	114	71.4	79.5	103	86.3	72	53.6	27.3	89.7	80.8	25.7	76.8	112	134	141	216	174	179	115	81.6	98.3
3.07	-0.8	-4.98	5.22	10	-0.337	6.33	4.8	-4.6	4.38	18.4	1.99	3.17	5.04	3.69	11.2	4.57	6.99	2.27	30.9	3.43	-21.9	3	-11	-11.6	26.6	22.7	13.1	39.8	52.1	28.2	75.1	115	128	79.4	30.9	25.2	42	49	19.2	70.1	91.7	104	228	197	141	121	69.4	60.5	102
-8.49	-2.53	3.99	-1.36	4.24	-2.1	1.68	-1.95	8.53	-3.78	9.07	-6.35	6.96	4.18	-4.08	11.6	2.29	10.1	-6.06	2	12.4	26.1	-34.4	-7.03	-19.9	-18	-26.1	22.4	5.78	-7.02	0.96	50.1	5.41	-45.6	-11.6	-44.2	-7.37	-7.12	-33.8	-3.44	4.11	41.7	74.5	102	120	96.1	59.2	87.1	89.8	100
-3.77	1.89	-2	-6.2	-6.19	-5.52	-3.49	-4.63	5.32	-11.1	-8.5	-6.18	-6.16	-7.29	-3.59	-0.454	-3.11	-11.8	7.84	-17.6	-7.05	-16.6	-5.11	-5.58	-5.41	1.05	-24.2	9.54	22.6	32.6	-27.8	-12.8	-55.3	-31.1	-19.9	-59.3	3.38	-51.3	-9.25	-23.1	-33.8	31.2	-48.8	49	59.4	79	73.9	72.3	63.4	81.3
5.29	-2.57	-1.12	4.18	-7.01	-0.895	0.733	-2.57	-1.79	-10.6	-3.02	-5.71	10.2	9.16	-13.6	11.2	-2.57	9.54	5.45	0.195	4.28	-28.7	-22.6	3.05	0.931	5.12	20.9	13.6	-2.98	20.7	28.7	25.4	8.04	-11.1	6.04	-25.6	18.1	-39.6	10.8	10.6	-52.5	28.4	40.6	53	70.3	69.3	72.2	80.4	74.2	97.5
8.94	2.8	-5.85	-2.83	4.37	-0.0354	2.29	16.8	2.85	-6.65	8.98	6.23	-1.48	15.8	0.893	2.68	4.67	10.7	10.9	-1.79	9.79	-1.06	9.03	14.6	42.9	60.8	31	41.9	77.8	65	57	46.9	27.2	33.2	42.1	32.4	13	18.4	57.3	9.26	46.4	59	39.3	67.7	69.9	98.6	82.3	157	75.1	79.6
8.6	0.878	-5.85	-1.7	1.78	-4.24	8.96	-1.19	1.5	-2.09	11.4	0.791	15.5	2.58	-0.0613	-2.79	15	13.1	1.21	37.5	24.9	36.3	43	49.3	31.5	49.1	60.4	43.9	130	69.3	102	138	107	92.2	71.5	95.9	76.5	2.17	86.7	47.8	12	49.6	-20.2	120	114	159	133	152	90.8	71.9
-2.82	0.424	2.74	0.958	-3.07	-8.11	2.91	2.38	2.4	-5.94	-7.49	-6.02	-6.74	9.32	-9.72	2.62	-7.57	8.83	0.742	39.2	24	28.7	14.7	64.4	64.6	43.7	54.9	79.5	122	112	136	68.6	83.1	98.2	13	76.8	29.3	44.6	51.6	32.9	52.1	46.5	42.7	84.8	139	133	115	80.8	74	49.2
0.972	-5.29	-5.85	-6.57	14.7	-6.04	8.63	-3.24	-2.89	-0.418	-6.85	0.929	4.03	-5.63	-4.72	11.4	16.4	16.7	14.7	15.1	29.6	18.2	11.2	54	61	92.5	133	103	160	145	162	111	6.58	35.3	32.9	14	60.7	47.9	45.8	22.8	23.5	90.8	23.2	109	187	143	100	121	77.3	92.1
-2.1	7.78	16.3	-3.98	0.695	-1.06	-4.76	-0.293	9.94	13.2	10.8	1.31	-3.1	-0.284	9.19	8.96	33.2	-2.3	51.7	13.3	58.6	21.3	69	70.8	82.4	98	132	113	181	127	135	109	34.8	88.6	8.65	46.8	3.62	3.15	-5.78	2.87	42.6	62	49.2	150	83.8	174	113	117	87.3	118
-2.15	0.968	14.1	5.04	3.15	-0.563	-4.76	-0.126	8.53	-3.54	-5.99	7.89	4.55	-1.19	19.1	14.3	26.2	-0.438	57.3	58.9	67.2	19.4	71.6	89.4	144	91.5	119	86.3	113	97.9	96.8	100	23.7	52.5	34.1	-3.04	14	8.08	12.8	37.4	52.1	48.7	60.9	161	134	103	100	117	108	139
0.794	6.45	-0.284	3.51	13	-3.45	5.15	3.47	-4.6	5.41	3.25	-3.61	9.94	-0.769	-0.963	-1.78	0.785	17.3	4.19	4.79	10.4	26.1	-1.42	36.9	66.7	77.7	125	83.9	74.1	102	126	45.6	41.9	27.3	61.3	47	57.2	49	58.3	33	67.9	91.9	60.8	169	96.9	132	103	139	129	162
7.92	-13.6	0.423	3.71	6.47	-5.08	19.4	-1.73	3.33	-1.23	-7.89	0.583	-0.859	-1.99	-4.22	12.2	-19.7	16.2	36.2	20.3	35.5	1.41	35.2	63.9	93.9	171	81.4	210	241	225	161	200	279	145	195	246	148	186	209	175	124	254	205	241	201	255	252	286	259	493
26.2	-4.26	1.05	-8.39	3.85	-15.5	13.3	-1.22	9.49	-2.37	7.31	-3.15	7.46	15.7	-13.1	-7.08	30.8	5.12	47.4	-7.1	35.1	35.2	27.9	84	157	97.2	231	287	318	352	236	284	295	304	288	232	250	204	152	204	244	354	289	305	276	369	320	377	436	696
-17	15.7	3.43	-11.6	-12.4	1.68	-5.77	3.86	-5.4	5.27	-7.86	2.53	-10.1	-6.55	-13.2	8.93	-4.57	1.76	-8.59	9.29	17.7	40.6	76.6	84.8	96.5	169	205	263	321	291	116	246	300	148	173	146	144	114	125	155	202	297	222	342	333	316	408	539	678	630
-1.93	2.54	18.3	-0.626	-9.69	-9.81	3.92	-12.7	-9.2	1.39	-8.97	-5.91	-15.4	5.42	-5.39	3.02	-13.1	7.16	7.21	13.6	19.8	92.8	49.1	68.7	84.9	196	230	270	321	223	150	209	129	116	118	114	116	111	153	67.1	129	199	208	381	285	498	658	774	719	450
-4.31	9.59	3.24	-6.38	4.87	-16.2	9.16	2.05	5.42	-3.77	-1.98	-14.8	-19.6	-4.3	-6.09	-7.97	34.7	45.4	52.6	50.8	45	45.1	40.1	140	149	169	212	265	390	362	316	371	334	250	193	123	128	114	182	180	181	247	265	317	463	778	795	685	532	364
-17	-7.54	-8.38	3.28	0.733	0.736	5.39	-1.61	17.8	-0.966	13.6	-5.9	-15.6	-2.23	-5.05	24.1	26.3	5.54	38.2	65.5	85.4	64.9	126	173	219	321	453	390	585	521	493	453	336	325	217	216	166	111	159	108	119	206	232	494	643	793	583	557	329	265
-1.18	2.25	0.471	-1.33	-14	-2.3	20.2	19	28.9	18.5	19.8	32.8	7.19	30.4	58	36.2	92.7	90.2	168	162	286	261	348	367	689	668	923	760	1120	899	840	574	436	455	186	196	194	147	143	106	238	238	358	697	766	735	587	391	265	186
6.15	3.43	-8.4	-2.26	7.29	38.5	5.85	22.9	17.3	7.45	9.13	41.8	42.7	13.4	68.2	54.5	123	164	200	209	336	409	543	638	820	776	1190	791	1250	853	944	605	513	420	244	179	131	155	243	183	210	269	396	699	631	629	466	285	212	139
5.09	-4.39	-5.36	-5.06	3.62	8.35	2.24	4.65	25.9	-0.324	-7.47	-9.11	-2.34	36.6	32.1	19.1	72.6	126	133	194	221	224	383	375	615	559	903	642	988	670	577	475	273	331	166	126	172	80.2	151	87	99.8	214	172	322	243	323	226	228	119	100
7.6	-0.388	-5.54	-12.7	4.58	-9.95	-0.112	-2.58	7.89	0.881	0.9	14.5	4.36	14.1	36.1	37	39.2	63.6	128	135	266	234	341	399	650	618	950	676	969	690	763	681	539	492	353	262	162	200	233	219	199	268	274	417	283	288	201	156	99.4	50.3
-5.55	-4.24	-0.122	1.91	9.52	12.5	11	9.39	18	-2.18	32	5.79	9.14	22.3	38.5	46.1	101	98.5	147	217	401	351	593	612	945	997	1390	1110	1750	1370	1430	1270	927	976	561	455	393	411	288	208	355	382	411	411	320	280	197	182	111	70.8
-1.84	-13.1	-1.72	-30.4	-9.18	-30	-2.82	-18.8	-4.76	0.14	9.5	6.31	50.2	30.8	107	140	293	215	624	585	928	860	1370	1510	2270	2340	3630	2570	3980	2520	3140	1940	1440	1480	631	499	353	406	336	98.5	272	393	143	396	239	279	135	161	58.1	11.3
33.4	7.06	-5.79	-22.1	-22.7	-0.516	12.2	12.4	28.7	2.38	6.03	21	66.9	117	197	239	408	389	657	850	1160	1310	1820	1900	3090	2560	4330	2980	4440	2780	3110	1990	1270	1230	477	349	472	275	319	193	367	691	445	1080	395	317	59.9	90.3	58.6	4.73
53.1	18.1	-5.72	-2.76	-6.65	-4.26	7.26	20.8	13.5	9.39	20.5	41.7	51.1	38.1	160	129	308	264	641	602	975	886	1490	1380	2380	2190	3130	2420	3730	2200	2370	1420	1040	872	484	406	263	323	413	558	383	1090	760	1470	446	244	88.4	98.4	17.2	66.6
67.2	39.5	-1.51	-3	-15.1	5.2	8.52	18.4	11.4	-18.2	-7.98	7.51	47	45.5	45.4	100	184	221	322	443	651	706	1180	1060	1820	1670	2330	1710	2640	1650	1740	1140	926	743	423	425	318	292	463	445	443	889	742	1260	259	224	95.9	92.1	87.8	58
130	28.7	34.5	9.25	5.31	19.8	47.7	15.4	20.7	9.7	13	34.2	72.6	28.1	38.9	88.4	122	109	304	434	612	551	1010	1010	1540	1480	2210	1720	2590	1560	1850	1150	892	1020	521	502	329	380	399	544	565	1060	747	1330	339	206	88.8	109	80.8	73.7
45	41.5	34.6	16	15.1	-4.93	5.26	7.81	15	-13.2	-36	-36.4	-19.7	-43.3	-15.1	10.3	56.9	24.3	181	303	524	517	593	970	1670	1560	2450	1860	2910	1770	2000	1320	930	916	345	440	294	319	496	436	530	1490	1190	2720	721	407	71.5	73.7	10.8	32.4
99	36.5	-0.284	20.4	-19.4	2.37	30.3	16.2	22.2	-27.1	-20.2	-59.8	-66.3	-84.8	-4.49	21.6	-15.7	-80.4	78.2	92.2	115	82.8	270	429	895	990	1460	1020	1830	1020	1040	979	450	496	494	323	373	509	479	977	830	2510	1980	4030	849	429	32.1	64.9	53.9	-14.2
94	-4.03	38.1	11.5	19.5	-8.37	52.4	14.5	47.7	31.5	5.7	12.5	-46.5	-32.5	-31.3	-30	-66.5	-56.6	56.3	13.3	56.2	40.4	201	336	830	986	1470	1110	1740	1200	1230	1010	800	713	470	533	389	508	585	1090	874	2750	1670	3590	663	319	87.7	47.6	6.96	7.92
35.7	-8.6	-17	-20.2	3.32	17.3	18.8	-29.4	15.9	-22	-25.2	-38.6	-30.4	-22.4	-69.1	-59.3	-62.9	-31.3	1.52	28.2	120	-34.6	187	354	873	802	1490	1100	1700	1280	1130	1100	764	923	297	456	298	531	419	574	596	1960	1070	2120	318	245	22.8	6.05	2.64	-55.5
30.1	-35.8	16.9	-13.5	16.9	-8.37	25.7	-10.8	23.8	-43.1	-24.7	-21.7	-53	-80.4	-76.9	-30.4	-117	-150	-7.95	-69.2	78.5	5.8	196	354	658	751	1390	1050	1680	1270	1160	911	540	685	317	410	191	243	413	218	324	833	420	1410	249	89.3	4.9	-44	-21.6	-53
9.37	20.9	13.9	9.21	-7.65	-23.3	37.8	62.8	-2.41	-42.5	-15.9	-38.2	-76	-58.4	-77.9	-97.4	-45.1	-67.1	-52.2	-28.3	51.9	20.2	-65.7	252	426	599	1090	795	1250	869	753	673	317	98	46.3	70.8	105	164	239	155	10.2	325	26.1	855	108	60	-30.5	-16	-76.2	-55.4
46.2	-10	16.1	27.8	6.33	16.5	-6.31	2.25	-1.3	-42.9	7.78	-39.8	13.1	-67.7	-33	-67.2	-111	-144	-58.7	-72.1	-72.5	-83.7	-32.8	11.3	334	493	815	501	781	604	376	494	133	151	125	39.9	39.6	-60.6	84.5	67.6	54.5	180	-64.1	322	-36.5	-18.2	-23.4	-24.5	-18.7	-65.5
-7.59	-18	-25.7	-12.7	3.63	-38.5	3.4	-29.1	-2.71	-35.6	-22.1	-44.1	-82.8	-82.7	-85.1	-120	-151	-126	-132	-46.5	-145	-110	-201	37.3	216	293	285	222	545	176	64.5	114	146	-93.8	-24.7	11.2	-121	-167	-115	-247	-109	48.8	-239	88.5	-90.9	-36.3	-39.6	-65.5	-102	-92
40.1	-8.92	34.8	-22.6	-15	-43.8	20	12.3	21.3	-27	-45.2	-26.1	-69.7	-75	-78.2	-79.3	-129	-168	-156	-148	-174	-140	-354	-38.1	4.18	-21.6	333	41.8	199	165	-67.9	111	-36.9	-238	-210	-75.7	3.88	-73.6	35.1	-181	-125	-214	-373	-87.2	-147	-29	-114	-69.2	-75	-78.6
-17	15.3	-9.27	-32.1	-9.39	-10.4	32.5	-10.3	29.1	-42.1	-49.9	-39.6	-90.6	-62.4	-108	-98	-178	-180	-177	-166	-203	-241	-391	-230	-236	-148	-142	-98.1	-169	-272	-292	-138	-220	-425	-163	-211	60	-69.8	-6.78	-188	-276	-392	-577	-362	-199	-39	-110	-81.5	-107	-84.9
-16.6	-6.66	-35.9	-31.9	-47.3	-41.7	-16.4	-1.87	23.5	-77.4	-33.2	-50.7	-80.6	-83.9	-127	-113	-165	-209	-189	-196	-281	-379	-512	-457	-508	-310	-446	-427	-462	-407	-744	-533	-508	-679	-209	-109	100	-221	-16.7	-349	-234	-484	-703	-470	-300	-120	-134	-140	-82.7	-127
-26.2	-26.4	-21.8	-46.1	-45.4	-38.4	-17.9	-42.6	-13.4	-52.3	-52.4	-58.1	-80.5	-96.7	-138	-129	-198	-227	-300	-287	-340	-464	-598	-502	-566	-528	-607	-679	-725	-650	-1050	-689	-694	-747	-281	-184	-35.6	-168	68.6	-432	-379	-556	-866	-689	-329	-120	-172	-113	-117	-118
-33.2	-42	-13.7	-34.2	-41.5	-46.8	-32.2	-41.3	-26.6	-82.4	-67.7	-81	-92.7	-79.6	-163	-157	-199	-250	-314	-285	-422	-498	-675	-586	-655	-599	-807	-797	-910	-807	-1180	-792	-888	-956	-274	-176	-14.8	-124	-4.08	-427	-374	-802	-1040	-767	-404	-192	-158	-136	-135	-147
-52.4	-44.3	-28.9	-41.3	-49.7	-42.8	-30.3	-47.9	-10.9	-72.1	-60.4	-86	-98.6	-113	-157	-155	-232	-258	-303	-324	-457	-544	-780	-704	-818	-713	-851	-928	-1110	-1160	-1340	-1060	-920	-1070	-370	-205	-15.5	-164	77.2	-442	-418	-862	-1020	-925	-395	-199	-176	-154	-115	-134
-53.1	-39.1	-24.4	-45.9	-45.9	-56.3	-35.5	-47.3	-23	-73.8	-75.9	-83.3	-103	-128	-154	-164	-214	-282	-318	-308	-468	-555	-841	-722	-827	-810	-1030	-1060	-1200	-1240	-1440	-1100	-1070	-1020	-411	-222	-28.7	-248	73.2	-316	-447	-923	-1030	-959	-443	-198	-184	-137	-117	-147
-19.8	-16.8	-6.95	-16.3	-14	-17.6	-10.6	-15.4	-7.15	-39.2	-25.1	-33	-38.6	-49.9	-69	-73.2	-103	-127	-141	-150	-222	-239	-363	-310	-405	-334	-472	-477	-578	-524	-636	-522	-506	-471	-203	-104	-77.1	-139	70.8	-246	-177	-345	-499	-449	-202	-93.8	-81.3	-57.3	-45.1	-66
[truncated: 44 more columns]

## Sheet: Figure 2d
JADE TOF x E (93 x 64) count rate for 2022-272 09:35:12 to 09:35:42 during Juno's Europa flyby
From Figure 2 in Szalay et al. (2024 Nature Astro.)
Conversion from TOF to AMU is given in Appenix B1 in Kim et al. (2020) https://doi.org/10.1029/2018JA026169
Upper TOF (ns)	2.9	4.35	5.8	7.25	8.7	10.2	11.6	13.1	14.5	16	17.4	18.9	20.3	21.8	23.2	24.7	26.1	27.6	29	30.5	31.9	33.4	34.8	36.3	37.7	39.2	40.6	42.1	43.5	45	46.4	47.9	49.3	50.8	52.2	53.7	55.1	56.6	58	59.5	60.9	62.4	63.8	65.3	66.7	68.2	69.6	71.1	72.5
Center TOF (ns)	1.45	3.63	5.08	6.53	7.98	9.43	10.9	12.3	13.8	15.2	16.7	18.1	19.6	21	22.5	23.9	25.4	26.8	28.3	29.7	31.2	32.6	34.1	35.5	37	38.4	39.9	41.3	42.8	44.2	45.7	47.1	48.6	50	51.5	52.9	54.4	55.8	57.3	58.7	60.2	61.6	63.1	64.5	66	67.4	68.9	70.3	71.8
Lower TOF (ns)	0	2.9	4.35	5.8	7.25	8.7	10.2	11.6	13.1	14.5	16	17.4	18.9	20.3	21.8	23.2	24.7	26.1	27.6	29	30.5	31.9	33.4	34.8	36.3	37.7	39.2	40.6	42.1	43.5	45	46.4	47.9	49.3	50.8	52.2	53.7	55.1	56.6	58	59.5	60.9	62.4	63.8	65.3	66.7	68.2	69.6	71.1
Upper energy (keV)	0.0142	0.0156	0.0173	0.0194	0.0216	0.0242	0.0273	0.0308	0.0348	0.0392	0.0443	0.0502	0.057	0.0648	0.0737	0.0839	0.0956	0.109	0.124	0.142	0.162	0.185	0.211	0.241	0.275	0.315	0.36	0.411	0.47	0.537	0.614	0.723	0.818	0.945	1.13	1.28	1.46	1.67	1.91	2.17	2.48	2.82	3.23	3.69	4.21	4.81	5.49	6.22	7.05
Center energy (keV)	0.0135	0.0148	0.0164	0.0183	0.0205	0.0228	0.0258	0.029	0.0328	0.0369	0.0417	0.0471	0.0535	0.0607	0.0691	0.0787	0.0895	0.102	0.116	0.133	0.151	0.173	0.197	0.226	0.257	0.295	0.336	0.385	0.439	0.503	0.573	0.658	0.795	0.843	1.06	1.2	1.37	1.57	1.78	2.05	2.3	2.66	2.99	3.49	3.91	4.54	5.1	5.9	6.55
Lower energy (keV)	0.0129	0.0142	0.0156	0.0173	0.0194	0.0216	0.0242	0.0273	0.0308	0.0348	0.0392	0.0443	0.0502	0.057	0.0648	0.0737	0.0839	0.0956	0.109	0.124	0.142	0.162	0.185	0.211	0.241	0.275	0.315	0.36	0.411	0.47	0.537	0.614	0.723	0.818	0.945	1.13	1.28	1.46	1.67	1.91	2.17	2.48	2.82	3.23	3.69	4.21	4.81	5.49	6.22
Ion TOF rate (counts s^-1):
-3.8	-5.79	-6.53	-8.22	-6.88	-9.74	-14.6	-12.8	-20.8	-27.6	-29.3	-31.9	-41.1	-56	-76.4	-98.5	-116	-128	-172	-178	-274	-230	-231	-222	-308	-354	-455	-524	-615	-660	-682	-628	-615	-615	-509	-448	-467	-438	-435	-495	-412	-246	-158	-56.1	-45.9	-33.4	-32.8	-30	-33.4	-27.8
3.81	-2.9	11	8.75	16.7	30.9	2.08	-3.51	19.5	-0.591	2.34	11.3	-0.952	-9.73	1.01	21	26.8	-12.3	-1.31	0.167	5.98	-33.3	-49	-15.7	-117	-5.65	13.9	-143	-110	-52.8	-121	-95.2	-14.8	-65.9	-0.117	25.4	28.3	96.1	-43.8	28.7	-74.1	15.5	-5.04	-3.32	-7.73	16.4	15.1	-3.17	13.1	13
23.9	4.08	12.9	12.7	7.26	15.3	11.3	5.99	4.58	4.43	24.8	7.95	-4.78	-18.2	-27.2	-12	-20.7	-38.5	-49.7	-23.5	-110	-54.7	-66.2	-92.3	-86.9	-111	-63.7	-97.4	-126	7.99	19.4	91.1	147	41.2	68.9	57.2	149	179	102	85.4	42.5	10.7	-3.14	-28	-4.56	-7.34	8.55	-14.2	-5.19	3.12
6.24	6.69	7.18	12.4	-3.44	11.2	11.2	10	1.07	-7.54	3.16	-8.15	3.71	-10.7	-21.2	-32.9	4.8	-24.1	-38.1	-47.9	-47.4	-102	-91.9	-85.5	-140	-78.9	-188	-98.5	-18.3	-22.6	23.2	40.8	77.8	119	176	71.2	126	138	78.2	20.8	6.4	-60.3	-52.9	17.4	-7.06	-7.29	-12	-9.45	1.27	0.888
5.93	14.5	6.53	4.33	7.73	2.1	2.28	4.04	-2.37	7.04	0.0775	8.28	-12.9	-16.5	-0.896	-17.8	-24.4	-18.9	-34.6	-37.5	-37.4	-58	-82.2	-82.4	-123	-104	-165	-11.3	-120	8.35	38.3	191	71.8	165	100	119	115	121	104	62.6	-14.9	-26.2	-31	-11.2	-12.8	-11.8	4.84	-9.3	-2.95	-13.9
7.92	0.168	12.1	2.57	-0.254	16	5.9	1.94	3.95	1.07	0.273	-4.65	-16.6	-17.3	-28.4	-6.14	-39.5	-50.5	-76.8	-68.4	-120	-77.6	-115	-97.9	-129	-103	-110	-71.3	-107	77.3	-15.4	55.7	56	171	152	109	194	93.1	87	5.94	41	-37.9	-43.2	-24.4	-22.3	-14.5	-12.2	-14	-12.7	-10.9
19.1	17.5	16.7	9.8	10.7	4.25	-2.07	17.4	5.98	3.84	-10.3	-0.63	-19.3	-22.4	-15.9	-38.8	-40.2	-56.7	-61.9	-50.6	-128	-91.6	-109	-92.1	-152	-144	-198	-80.2	-193	39.6	111	54.3	59.7	118	112	116	83.5	75.7	111	62	123	-80	-13.9	-28	-19.2	1.98	-8.23	-12.9	-7.5	-12.7
19	13.2	16.7	32.5	12.7	21.2	1.23	9.78	15.1	-4.27	-5.1	0.701	-10.7	-25.1	-19.7	-43.8	-43.4	-64.1	-75.3	-84.1	-120	-113	-115	-111	-154	-177	-227	-221	-270	-135	-156	-83.5	4.57	-46.8	2.68	80.8	25.9	49.9	25.7	-15.5	-50.3	-120	-70.4	-15.5	-18.3	-5.3	-13.6	-9.94	-12.1	-7.27
8.44	12.8	10.5	7.9	5.7	8.44	0.112	9.92	8.95	5.84	13.1	-2.69	-17.6	-19.7	-38.2	-49.2	-57.8	-64.1	-85.8	-89	-137	-115	-115	-111	-154	-177	-227	-255	-302	-274	-251	-207	-195	-180	-147	-50.2	-72	-50.5	-102	-187	-138	-116	-71.5	-28	-23	-13.6	-13.7	-15	-14.5	-13.9
7.84	19.4	6.36	-1.16	-0.565	6.94	0.606	5.1	0.567	-11.4	-10.8	-14.2	-17.3	-28	-38.2	-49.2	-57.8	-64.1	-85.8	-89	-137	-115	-115	-111	-154	-176	-227	-257	-308	-312	-301	-269	-243	-235	-187	-156	-183	-143	-145	-234	-193	-123	-78.9	-22.8	-23	-14.5	-8.23	-12.9	-14.5	1.55
2.04	0.773	-3.26	-2.12	0.665	7.45	-3.17	-2.07	-0.745	-6.18	2.18	-7.52	-2.18	3.29	8.34	12.9	0.173	6.64	24.2	45.3	47.4	-5.93	-3.75	12.5	-51.5	-3.95	-17.8	32.1	11.5	7.07	37.2	41.2	27.4	18.3	73.8	88.3	53.6	36.6	15	37.9	-39.2	23.9	-18.6	-8.01	-0.374	-0.317	2.1	9.72	3.58	12.4
0.159	0.545	6.43	7.36	-3.44	1.14	-1.69	1.65	1.97	4.59	-8.4	-2.07	-0.426	16.4	-9	-12.4	12.2	-13.3	-10.9	45.2	13	32.7	9.76	7.47	-40	-38.3	-20	-25	-43.4	16	-6.24	61.5	75.1	95.6	69.1	44.8	80.8	8.74	42.4	32.8	-28	9.35	3.71	-8.45	-17.4	10	12.2	22.4	16.2	44
-0.0421	2.47	-3.26	1.42	-3.28	-4.42	-2.11	4.43	-8.53	-5.67	-4.29	-1.25	6.7	32	22.2	17.6	19.2	0.469	-9.59	41.5	-15.8	16.3	8.55	-7.42	-16.6	-7.61	44.4	-19.6	-40.3	14.6	-3.13	46.4	41.8	50.9	3.83	22.8	58.8	66.7	33.9	22	-29.8	-3.43	-3.9	6.09	33.3	17.5	33	38.6	39.4	139
8.34	2.2	2.69	3.76	0.98	-0.486	5.82	-2.91	-4.05	2.08	8.1	8.11	35.4	32.5	27.1	34.8	53.6	88.3	55.2	65.7	-0.645	34.9	37.1	28	3.04	30.1	29.9	11.4	25	84.4	82.6	86.6	36.4	105	128	81.3	30.6	58.9	78.9	37.5	35.8	38.6	42.4	13.8	45.6	74.5	109	213	282	303
4.49	4.12	4.15	-1.09	2.15	7.27	7.89	4.3	20.9	33	22.2	34.7	81.8	67.5	80.9	126	111	67.9	64.6	105	40.5	85.2	39.5	62.3	28.2	78	36.8	61.7	119	128	12.1	22.9	86.6	13.7	108	-7.54	39.9	18	90.2	58	33.1	43.7	60.2	143	191	286	341	290	298	178
3.7	6.58	-3.26	27.4	32.2	21.4	25.9	36	52	97.9	72.7	94.3	175	211	247	261	332	209	199	185	171	154	129	142	92.3	131	84.9	121	84.5	57.4	60.2	169	95.9	123	149	129	65.2	103	65.3	60.2	81.1	162	263	383	474	339	225	186	155	139
19	32	33.4	46.9	52.1	65.3	80.7	92.3	65.9	124	170	242	315	349	475	448	570	465	327	351	374	277	296	254	202	131	188	126	172	87.5	106	119	126	128	74.4	139	120	137	196	227	255	301	375	267	190	155	142	195	151	111
54	76.5	47.1	76.4	126	177	175	274	308	387	553	576	836	929	1250	1280	1460	1220	1030	989	932	942	855	807	762	661	588	465	449	358	342	292	246	219	135	191	181	212	190	217	101	119	145	115	137	154	204	138	61.2	18.9
89.3	123	211	226	355	447	467	616	790	795	1160	1350	1890	2270	2730	2680	3070	2220	1850	1660	1560	1400	1260	1230	1050	872	744	536	406	436	206	222	194	164	133	93	104	125	88.2	101	92.8	75.7	74.1	88.6	126	145	126	50.1	-0.522	4.76
37.7	53.3	59.7	86	105	146	180	163	314	377	405	525	773	914	1100	1040	1110	787	674	705	780	549	503	346	328	280	181	165	183	129	127	165	108	106	95.2	43.6	105	37.1	68.3	47.5	45.6	62.4	92.8	164	74.4	44.4	4.86	8.31	-9.26	-6.13
14	19	31.5	27.7	26.1	51.6	56	67.8	116	126	146	195	263	283	348	353	399	413	371	361	409	346	218	157	143	83.7	78.9	12.6	33	10.4	54.2	58.2	-3.48	28.4	15.6	34.6	20.4	46.4	7.15	2.03	27.5	64.8	40.7	32.7	14	15.5	-8.35	-6.72	2.13	-7.75
2.76	13.4	23.5	12.3	33.2	36.5	71	56.1	95.2	114	141	165	276	255	338	348	440	347	478	543	618	396	280	92.7	65.5	99.3	55.8	39.7	-47.1	42	-9.94	5.42	39.5	-38	47.2	38.8	15.6	-24.6	-23	-25.6	36.5	57.6	7.28	26.5	22.4	-0.117	16.5	8.27	-6.75	-3.51
9.96	3.7	8.6	24.7	32.9	50.3	57.2	78.8	86.6	107	127	173	264	243	377	288	498	348	470	476	611	423	243	110	62.6	101	105	-22.5	52.6	32.3	21.4	77.8	23	59.4	21.5	49.6	30.9	56.9	35.8	30.6	56	20.9	-0.513	-1.34	-7.06	14.4	-6.7	-7.08	-7.33	-7.81
-1.9	0.576	5.04	5.69	19.1	39.7	35.1	46.8	61.4	82.8	79.3	142	217	187	197	257	373	367	414	374	502	346	216	81.1	67.5	46.7	44.2	37.2	34.8	-19.8	-10.1	25.8	7.41	57.5	65.2	75.1	15.4	27.7	24.7	22.1	58.7	19.5	-6.39	8.75	-0.749	1.09	-11.2	-5.82	-10.8	0.299
9.67	4.23	7.08	16.3	27.1	42	55.8	74.1	63.4	119	110	164	178	253	302	354	464	460	566	650	850	578	361	133	90.2	53.4	87.4	124	73.4	62.2	74.1	84.9	98.4	124	83.3	105	72.2	61.7	45.2	60.7	29.4	-10.5	0.0874	-3.53	0.741	0.16	3.79	-13.1	-1.23	-5.39
10.7	5.18	20.4	35.6	47.1	61.9	100	95.7	98.6	175	201	250	357	393	490	643	794	747	998	1060	1380	1060	525	310	153	167	159	148	202	127	146	77.2	81.6	79.3	73.3	78.6	101	88.2	83.1	75.8	-3.62	-12.6	-16	11.6	-9.4	9.66	-4.61	2.59	-4.1	13.5
8.73	17.2	32	101	111	127	159	196	281	359	406	565	793	867	1110	1310	1760	1720	2250	2290	3220	2200	1300	554	468	344	321	223	187	146	180	152	74.8	155	91.6	90.1	115	63.1	124	108	10.6	25.1	-12.5	-2.07	11.8	-3.68	-7.88	0.182	-10.2	-3.11
19.4	83	86.4	213	334	514	622	676	915	1170	1250	1650	2330	2510	3210	3750	4570	4720	6410	5820	8330	4770	3030	1020	859	541	502	418	283	133	118	98.8	71.3	137	122	105	157	50.5	97.9	60.7	48.1	5.42	-6.64	7.98	-0.255	5.79	-10.4	-11.9	-1.01	-13.9
30.1	109	175	335	577	732	894	1100	1340	1900	1950	2560	3490	3760	4750	5070	6660	6170	8400	7310	9570	5390	2940	1000	795	469	458	302	245	120	150	181	99.3	122	100	126	98.4	80.8	103	93.2	50.3	1.56	-3.63	-5.38	13.5	-8.54	-16.4	-5.91	-14.3	-0.0818
8.54	76.9	106	153	205	395	399	489	615	1020	959	1360	1760	2000	2490	2630	3450	3260	4340	3860	4690	2680	1330	478	412	282	232	145	206	152	184	197	131	145	72.5	137	77.4	87.4	110	79.7	32.5	24.5	44.3	-2.34	-4.72	-2	0.502	0.238	5.19	-4.54
-1.9	17.3	33.6	59.6	78.3	107	127	189	226	316	349	423	621	757	777	923	1240	1180	1560	1460	1680	1030	486	201	199	185	175	173	184	127	141	207	92.8	97.3	135	69.3	66.5	62.9	94.1	130	35.2	25.3	-9.52	-9.47	-0.165	-15.3	-9.65	4.15	-2.15	-8.02
-1.9	2.44	9.17	23.2	13.8	49	42.3	53.6	28.1	76.2	81.8	135	187	196	293	359	437	449	530	522	593	357	188	109	106	127	111	110	108	158	67.5	51	78.2	135	106	41.1	33.7	52.9	72.7	38.2	72.9	39.4	4.81	12.8	-9.15	-12.7	-10.4	4.32	-11.2	8.45
-1.9	3.82	5	0.303	13.4	13.9	5.13	21.3	26	32	29.4	53.2	53.9	61.7	59.3	126	162	130	138	224	167	138	102	63.3	60.9	62.9	46.8	39.7	73.8	-12.7	88.1	92.1	44.1	76	54.1	32	38.7	0.541	79.8	18	46	-0.601	-8.7	-6.7	-2.56	-2.33	1.59	2.01	3.25	-5.89
-1.9	5.03	4.54	2.04	6.23	3.14	0.0423	13.9	5.89	7.03	18.6	23.1	17.6	14.3	27.3	46.7	24.7	32.4	80.5	63.9	102	42.3	74.1	58.1	30.7	12.1	-4.05	39.1	25.2	41.4	46.4	-8.86	13.8	27.5	3.25	-9.38	-35.2	-27.5	1.65	-32.9	-0.589	-4.01	-6.48	-11.8	-7.53	-2.64	-4.05	-7.85	-8.75	-3.5
-1.42	-2.9	-1.46	-1.9	3.03	5.02	12.4	5.84	13.1	2.49	-1.92	1.32	0.711	9.92	14	30	45.8	21.5	19.8	36.9	11.6	29.5	8.57	26.6	22.2	35.5	60.4	19.2	21.3	3.22	31.1	39.6	28.1	-17.5	-5.25	-50.1	18.1	-13.2	-11.6	-34.9	2.36	-3.49	-1.78	-7.78	-6.48	-4.2	5.12	1.79	22.2	22.5
-1.9	-0.58	4.34	1.18	-3.38	0.801	-3.79	10.1	6.57	3.99	-8.57	3.35	14.8	10.6	8.9	19.5	0.426	18.3	22.5	2.34	65.9	26.3	-1.16	19.3	30.9	0.919	23.5	-17.7	43.7	18.8	55.8	-31.4	36.8	4.92	26.3	59.2	31.1	41.1	29	-21.7	-0.37	14.3	-9.28	5.76	-2.76	-2.81	6.34	6.82	21	23.9
0.446	-2.79	1.63	0.872	-3.44	-3.09	4.83	0.415	-3.91	-1.26	-3.9	5.77	4.65	3.47	0.653	11.6	20.1	9.92	13.1	19	21	20.4	29.4	13.2	-0.355	56.3	1.4	-19.3	21.6	53.7	45.1	67.3	-1.22	14.7	13.3	80.1	47.8	-8.34	13.7	-27.8	-1.79	-20.7	14.2	6.48	-6.53	6.7	7.33	6.18	15.2	-1.5
5.16	1.17	0.517	1.8	-0.464	-4.87	-2.13	-4.39	6.74	-1.9	2.99	1.35	10.8	-3.97	-7.44	-2.21	-12.6	13.5	-9.8	24.8	-7.34	12	9.91	9.65	12.1	-19.9	32.1	31.9	31.7	88.9	78	84.2	84.1	61.3	103	17.3	46.5	45.3	67.6	37.3	-23.7	11.7	-4.24	11.8	7.79	33.6	29.9	24.4	3.24	-4.77
-0.248	-2.9	2.98	1.67	2	0.509	-4.17	-4.74	-7.2	0.421	-12.7	-8.17	-4.79	3.59	-0.00141	-15.9	-9.33	-1.55	-23.7	-14.9	-34.2	12.5	-15.2	19.2	0.908	-1.7	-11	2.47	-18.2	34.4	-51.7	29.8	-11.4	2.3	-28.8	-2.93	-14.8	40.8	-57.9	-10.6	-11.9	-30.9	-3.04	5.11	5.88	4.52	30.5	15.9	0.611	-0.415
0.349	-2.86	1.23	-4.11	0.968	3.42	-1.17	-4.14	4.61	-7.41	-1.55	0.447	-0.846	-14.5	-3.9	6.83	-21.2	-36.6	-13.2	-30.3	-49.6	-34.1	-36.4	-21	-39.1	-46	-51	-46.6	-53.6	-78.5	-25.6	-69.5	-42.2	-44.5	-41.4	-81.2	-52.2	-44.5	-47.8	-32	-42.7	-21.4	-15.6	1.5	12.7	11.6	12.8	23.2	-6.94	13.1
-1.9	-1.21	0.638	-2.33	-1.82	-3.09	-6.02	-0.261	-4.55	-3.83	-10.5	-6.08	-9.9	-5.16	-11.1	-30	-17.5	-31.7	-27	-30.5	-55.6	-30.2	-28	-50.1	-63.9	-59.7	-55.7	-30.8	-40.1	-53.6	-91.8	-106	-33.3	-78.7	-77.8	-102	-68.4	-78.7	-77.6	-48.3	-68.3	-10.4	-4.72	7.65	6.38	6.66	11.3	11.8	8.03	28.2
-0.39	3.27	-1.72	-0.424	-1.51	0.95	-1.12	-6.42	1.61	-3.91	4.18	-6.52	-16.5	-8.13	-13.3	-11.3	7.08	15.3	-35.2	-26.7	-4.6	-14.4	-21	-12.4	-32.4	-28.6	3.13	-24.2	-49.6	-60.9	-71.7	-49.5	-47.4	2.77	-44	-18.2	-16.6	-34	-52.9	-25.9	-7.12	-23.7	-9.27	21	12.8	19.7	10.1	4.64	30.4	59.8
1.87	7.01	-3.26	0.229	0.493	-3.33	8.14	-1.03	-4.84	0.327	12.2	-0.0873	-2.31	2.47	-7.66	-18.5	10.9	-10.6	-25.7	-13.7	-20.9	-28.4	30.5	21.4	16.9	21.2	-6.38	11.7	6.95	-36.2	-1.47	18.5	-6.72	4.66	-35.2	13.4	-10.2	6.68	-16.6	10.2	51.6	27.8	-0.351	-3.73	6.95	21.2	16.9	44.6	82.2	148
-1.9	-2.86	-0.976	-0.79	-2.79	-2.6	0.774	-0.321	0.163	6.55	2.25	-7.65	-9.91	1.62	-14.5	-3.65	-18.2	-12.9	2.63	33.2	9.41	8.75	-28.1	-16.7	19.9	12.8	39.9	44.3	3.11	26.1	10.7	0.937	-15.1	-12.9	8.49	20.9	-18.6	18.8	20.6	40.4	18.4	26.4	23.2	27.7	6.03	4.83	22.1	110	155	151
1.98	-0.864	-1.92	-2.8	-3.4	1.21	-1.15	-6.42	-3.44	2.11	-3.1	-2.26	-6.24	-0.607	17.6	-13.2	-11.7	0.535	-5.89	-13.1	-32.1	-9.52	-0.975	-30.4	30.8	0.889	-31.2	-13.2	27.7	-22.3	-17.2	-13.2	-49.8	-40.7	24	-2.63	-39.6	0.361	13	-30.6	-16.6	35.1	15.5	18.7	21.1	73.1	63.8	118	164	141
-0.153	3.27	-3.26	1.34	5.47	3.07	-1.42	-6.17	-4.41	4.9	-2.19	-7.35	-3.52	-13.3	-10.1	-11	-3.19	-17	-6.54	-30.7	-19.8	-13.7	-30.1	-24.6	-23.3	-7.7	-1.06	3.3	-19.7	-14.9	-7.55	-53.7	-53.8	-19.7	-9.71	-45.2	-36.8	-13.1	4.62	-18.5	34.3	-8.16	13.9	37.3	35.4	98.4	94.6	171	201	188
0.0175	-2.8	-3.26	3.22	-1.4	-1.15	-5.21	3.65	-10.3	-9.52	4.23	2.76	5.4	-0.339	-0.364	-8.78	-15.3	-0.988	8.48	-20.2	14	-21.3	8.41	-12.3	-5.35	24	14.6	12.2	-17.6	-10.6	-35.2	-35.7	-29	-19.9	-44.2	2.46	-32.5	-15.6	-25.1	-36.9	8.81	-39.4	4.36	77.2	98.3	91.1	130	200	185	128
5.83	4.88	0.547	2.96	0.367	-4.87	-5.09	3.66	-5.78	-7.34	-5.67	-5.32	15.8	0.605	-6.84	5.4	32.5	5.73	13.1	18.9	-8.1	-0.5	6.48	9.7	20	10.6	62.8	39.8	21.5	80.9	63.2	23.8	3.22	23.7	49.6	29.9	-0.222	37.1	36.6	35.9	41.6	53.3	49.5	98.6	122	130	185	189	160	101
-1.9	2.55	6.35	-2.17	2.22	3.11	-1.26	13.5	3.17	15.6	9.08	27.5	20.2	34.4	39.7	0.976	40	30.9	38.8	8.71	58.2	57.3	32.1	59.5	87	98	77.3	74.9	77	84	121	143	97.5	118	64.1	111	89.5	40.2	85.3	41.3	39.9	81.5	137	131	204	177	186	160	149	72.3
7.83	4	-1.15	-1.07	0.118	0.764	1.23	-0.628	-10.4	8.35	6.79	7.99	10.7	24	14.4	37.7	36.1	13.1	16.7	-4.45	8.73	28.3	3.18	64.7	23.8	62.2	59.8	107	91.3	103	142	121	38.9	107	83	127	58.3	70.5	125	113	53.7	155	120	207	274	245	143	122	93	86.9
5.72	8.65	8.68	0.9	4.43	-4.87	2.26	-2.67	0.957	7.96	-4.33	5.91	-1.83	0.729	13	12.3	1.85	22.6	-2.17	8.56	-21.1	-29	25.3	26.5	32.3	11.5	63.7	72.6	-0.493	31.6	70.9	24.7	33.7	86.1	14	40.1	50.8	67.6	103	64.1	101	157	167	241	195	144	129	89.8	90	88
5.13	-0.933	5.14	-4.11	-3.02	1.96	0.74	-3.97	0.196	-2.35	2.64	0.993	-3.29	-4.91	-9.75	4.65	-1.7	-7.58	-5.17	-0.107	-38	-11.8	-23.3	15.6	-4.9	-14.3	12.8	-35.2	-30.8	5.8	-2.79	8.01	-17.2	44.4	11.3	2.66	-22.9	3.08	27.4	49.9	43.5	92.1	187	194	101	82.4	101	52.7	75.8	67.4
-0.276	1.19	6.98	-4.11	-1.37	0.824	1.02	-2.47	-4.3	-7.88	-8.68	-6.14	-0.568	-9.37	-13.7	-8.59	-17.8	1.34	-14.4	-15.6	-34.2	-0.472	-37.1	-16.5	-26.2	-40	-33.5	5.03	14	-36	42	-20.1	-47.6	-1.98	12.5	-0.377	-51	-40.5	10.9	17	90.4	107	104	89	91.1	91.1	70.6	104	84.4	64.2
-0.304	7.01	3.02	3.61	2.76	-4.87	0.306	1.43	-6.84	-11.7	-6.76	-7.73	4.84	-0.872	-14.3	-14.3	-13.8	-10.9	-18.9	13.6	-39.2	-10.2	5.43	-7.12	-7.98	21.2	11.9	-17.7	-79.7	-4.27	-35.7	-65.9	-27.2	2.38	-44.7	24.8	-5.31	29.8	47	92.1	78.8	132	99	101	84.9	70.4	75.1	107	102	63.9
5.17	7.19	2.88	2.92	-1.35	-2.02	-7.28	6.03	-4.55	-11	-4.11	-4.75	-3.82	-0.718	-8.36	12	-15.1	25	8.63	10.2	-0.09	-3.02	-7.68	-7.47	42.3	26.1	44.1	32.5	71.1	25.7	78.6	34.7	21	59.7	44.6	49.9	120	32.1	95.2	120	90.5	80.2	78.9	77.6	87.2	112	114	120	114	80.5
-1.9	3.11	4.87	1.63	0.463	4.06	-1.68	6.96	-1.87	2.88	-10.2	-1.49	12.6	0.377	1.81	-0.577	2.74	16.2	39.3	33.8	13.1	23.6	-8.42	37.4	53.2	98.5	39	61.6	52.4	75.3	94.1	45.6	77.4	72.9	50.9	79.3	74	139	122	115	106	102	89.8	111	86.7	127	97.9	142	102	50.4
1.65	-1.07	-1.3	1.69	-3.44	0.0934	0.164	1.15	-5.47	-6.05	-12.7	-2.56	5.34	-5.6	-11.5	-10.2	-6.38	-6.47	-9.64	-14.2	-21.4	55	27.6	91.4	14	86.6	54.5	74.9	139	93.1	41.2	70.2	36	49.6	82.4	67.2	66.7	22	103	55	133	85.8	57.7	90.7	79.6	136	97.4	133	90	63.6
1.34	0.947	-1.88	-0.666	-3.44	2.29	3.99	4.57	-0.77	-4.63	-3.52	2.98	-3.74	-3.5	-8.5	0.628	-24.7	6.47	4.66	21.7	-15	13.8	47.9	86.6	59.4	59	77.1	58.7	122	111	86.5	102	40.3	33.4	38.8	57.8	73.3	17.2	87.1	121	39.1	106	132	94.3	125	156	147	92	94.8	88
-0.682	3.04	-2.65	-2.34	0.988	-4.87	-6.56	5.47	-2.67	-6.85	-0.714	-9.78	-10.9	-7.41	-10.5	3.93	-3.63	-7.47	11	6.05	14.1	13	51.6	81.2	67.7	35.4	55.8	98.9	85	41.9	33.3	21.3	-6.13	78.2	67.6	31.9	8.67	-4.12	29.5	24.5	81.6	64.4	90.8	91	137	89.2	88.9	103	84.1	126
-1.64	0.903	-2.4	-4.11	8.8	0.671	-6.28	-5.06	-1.54	-8.05	-11.9	-2.98	8.87	-7.87	-7.07	-16.1	-10.9	22.4	30.1	34.5	-19	62.2	66.7	32.5	62.2	112	91.3	52.4	50	114	80.3	82	56.8	29.4	37.1	-16.8	19.2	27.2	74.4	46.2	62.8	120	106	162	160	102	93.2	94.3	77	132
2.13	-1.22	1.02	0.286	-3.44	2.1	-3.38	-2.6	14.2	-9.77	-0.159	-5.11	-4.3	-12.9	-2.42	-22.4	-5.81	-12.4	15.1	7.62	2.27	-3.19	1.28	63.6	47	53.5	76.1	41.7	37	57.7	55.9	53.1	-6.31	62.1	56	56.8	45	45.8	65.6	83.4	70.3	108	134	150	115	66.2	93.8	123	146	130
-1.26	-1.39	-6.53	-2.41	-2.02	6.46	-10.5	-4.26	-16.2	-20.2	-9.7	-11.4	-0.602	-16.7	-25	-39.8	-43.4	10.2	-19.5	-7.67	-53.7	47.1	60.6	111	90.4	44.2	115	139	132	178	145	176	194	198	202	167	137	120	198	209	203	282	197	270	177	195	229	236	265	366
5.84	-0.347	6.92	0.662	5.75	6.05	-14.6	9.93	-5.02	-23	-15.1	-23.1	-3.07	-1.15	-6.09	-5.09	-4.66	-21	16.8	-13	-12.8	60.6	71.8	117	168	151	158	317	257	278	288	248	287	348	286	224	223	275	362	348	312	302	225	224	239	299	270	323	413	619
-0.481	1.86	-1.9	-8.22	5.93	-2.54	-10.1	-0.789	-12.1	-8.62	-26	-7.37	-7.05	-12.7	-17	-41.2	-7.91	2.24	-13.8	2.59	24.9	73.3	114	139	101	219	198	254	256	222	214	229	131	322	192	189	188	131	295	212	263	331	326	330	317	337	304	470	553	641
-1.49	-5.79	4.5	-7.48	-0.996	5.98	-6.31	-7.11	-18	-20.3	-8.72	-5	-13.3	-17.9	-0.25	-16.1	-5.2	-22.4	12.2	73.7	-45.3	25.9	57.6	172	122	148	107	129	170	150	162	141	202	209	108	139	143	165	257	322	339	327	315	344	260	399	525	721	622	475
0.997	-4.72	1.57	-3.68	-2.33	-2.74	-11.9	-9.44	-10.6	-15.9	-12.4	-31.8	2.35	-33.1	-16	-14.7	0.754	-18.7	45	50	31.3	54.6	68.1	139	171	189	220	283	295	297	285	313	311	295	255	259	190	178	192	271	295	285	310	365	367	635	658	677	562	237
5.05	-1.75	3.2	-8.22	0.458	-0.0639	-0.951	0.366	-2.66	-14.4	-3.92	6.32	-5.05	12.6	3.68	-19.6	5.57	11.2	0.133	38.9	-4.89	82.2	176	292	360	412	464	416	448	350	515	325	329	388	278	193	165	187	254	189	222	294	210	546	582	664	594	433	297	178
1.42	4.84	3.81	5.88	3.78	-6.26	-0.619	-9.21	0.194	-8.33	-16.6	2.43	29.7	39.3	62.4	41.9	88.7	138	197	268	352	439	744	792	979	880	1170	770	957	474	673	487	451	382	250	260	223	204	182	197	312	414	583	725	751	622	475	368	228	159
0.672	-1.43	5.34	-6.42	6.86	1.22	-4.41	16.5	15.2	2.3	30.4	81.5	57.8	66.6	69	92.5	194	236	334	498	544	722	1090	1030	1370	1230	1420	928	1010	540	626	511	501	333	334	286	169	205	269	254	413	585	692	684	660	481	368	218	180	146
-0.788	-2.04	-4.58	-3.28	-0.533	-4.94	-7.48	8.45	-3.8	-7	-7.32	-6.04	37.8	38.5	68.7	53	120	135	285	318	304	454	728	776	995	752	1030	708	770	435	518	271	300	273	261	226	97.1	117	196	201	268	446	479	515	405	310	171	156	100	85.6
8.26	2.23	1.08	0.391	-0.664	23.6	-1.65	4.58	10.8	13	2.54	2.91	26.3	44.6	40.1	84.2	127	191	239	267	314	417	741	697	825	745	915	771	842	514	551	502	411	361	385	239	261	187	279	301	379	486	397	416	288	234	196	126	114	43.7
-1.54	-0.482	3.57	-4.24	4.84	-9.74	-1.7	22.8	2.52	-10.4	14.7	15.7	66.1	49	69.6	98.3	195	255	227	360	462	629	891	1140	1430	1320	1610	1250	1600	1040	1080	967	953	823	583	590	497	324	493	417	466	428	436	395	290	190	184	121	84.8	57.3
-1.66	-9.01	-13.1	-8.47	-1.11	-6.01	-14.6	-4.58	13.6	9.19	44.2	49	144	146	221	300	535	551	760	998	1350	1840	2710	2740	4080	3320	4250	2720	3390	1990	2150	1480	1280	1190	675	632	448	217	287	353	325	376	303	336	241	196	176	109	74.8	36.5
10.1	-3.88	-8	-5.68	-6.8	-13.8	-13.2	8.07	6.92	52.7	89.4	129	184	281	409	458	741	937	1270	1430	2090	2450	3730	3620	5030	4050	5260	3000	3490	1850	2200	1370	1050	1010	598	640	449	274	397	475	501	726	417	409	155	141	143	98.4	47.1	71.7
13.2	15.7	15.5	1.94	11.4	-3.34	4.6	6.63	1.13	10.4	25.6	75.1	164	157	271	320	546	658	1050	1170	1490	1880	2780	2670	3720	3010	3680	2330	2370	1360	1370	1010	974	753	588	561	555	515	646	765	714	1240	542	340	119	95.1	71.1	64.2	49.4	69.7
37.6	4.79	-3.14	5.1	8.61	14.6	-14.1	4.14	5.59	-1.31	5.09	41	99.1	111	143	169	365	474	638	730	1000	1310	2120	2040	2670	2220	2620	1770	2090	1130	1110	910	864	905	594	727	691	867	789	1020	793	1310	507	381	89.6	47.5	63.3	44	99.9	91.6
36.7	-0.61	24.4	22.6	15	14.8	-11	-9.34	21.4	6.87	7.82	19.7	57.4	64.2	176	198	244	401	572	661	861	1150	1760	1770	2440	1970	2660	1910	2240	1290	1660	1030	1050	1090	926	1050	804	990	893	1220	963	1300	532	361	139	99.3	110	130	102	88.6
49.2	52.6	25.9	19.6	25.2	2.87	15.3	18.8	-27.1	-34.2	0.63	-13.4	60.3	26	87.9	173	225	321	450	696	763	1210	1880	2150	2650	2360	3220	2250	2520	1710	1840	1420	1180	1150	908	1290	687	981	681	1560	1070	1940	962	605	230	153	144	116	68.5	52.2
38.4	62.9	41	13.9	10.6	15.4	-17.7	-11.5	-16.2	-35	-64.6	-35.6	-31	-27.1	-28.5	-122	99.9	67.6	108	258	231	532	998	1140	1660	1540	1960	1370	1780	1290	1000	1250	755	846	860	1030	757	1240	973	2540	1770	3310	1380	901	228	83.9	77	45.5	20.6	40.5
33.8	46.8	53.1	11.8	11.3	24.2	-11.6	14.5	-52.7	-42.7	-71.8	-18	-37.2	-26.2	-37.1	-45.4	39	105	150	288	287	580	858	1170	1700	1460	1950	1820	2190	1680	1520	1320	1330	1120	993	1850	1450	2230	1680	3470	2100	3640	1360	711	201	55.4	78.4	50.7	-40.5	2.36
26.2	2.07	29.6	16.5	14.4	11	-17.4	1.63	-26.6	-39	-25.4	-29.6	-18	-18.5	-4.01	-21.6	99.3	135	267	328	372	675	1020	1430	1820	1820	2270	2090	2380	1800	1870	1540	1350	1400	1210	1860	1110	1940	1150	2670	1390	2410	801	481	125	43	46.5	6.21	-9.75	1.27
7.37	30.5	26.8	17.7	16.4	14	-7.25	-9.41	-29.6	-50.7	-20.5	-27.4	1.04	-21.9	-101	-60	18	97.4	143	231	222	568	1160	1230	1600	1780	2370	1940	2530	1600	1730	1460	1340	1010	798	1450	849	1360	1000	1520	694	1460	394	326	43.5	15.8	-11.2	-4.27	-38	-64.3
12.8	29.5	6.82	-9.64	23.5	-2.43	-29.7	-29	-35.6	-71.8	-27.5	-22	-17.8	-52	-44.8	-110	-25.9	-1.22	73.6	194	163	356	747	1050	1240	1300	1850	1570	1790	1300	1200	995	748	707	518	1060	623	894	512	836	434	953	188	191	1.02	4.4	-48.2	-68.3	-43.9	-62.6
12.2	25.3	10.4	2.97	4.11	-0.0665	-35.6	26.5	-56.9	-52.7	-70.2	-55.7	-62.4	-97.1	-131	-68.3	-34.1	-61.9	6.11	19.3	-71.4	275	636	803	874	883	1440	1250	1340	1090	973	711	507	464	322	709	168	473	340	479	145	580	79.8	96	-47.4	-17.5	-36.3	-40.6	-73.1	-41.8
11.6	7.91	17.7	15	5.56	-7.38	-24.6	-19.2	-61.4	-76.4	-66.5	-83.1	-74.3	-107	-147	-131	-149	-138	-92.7	-130	-255	32.3	269	439	598	597	997	654	639	440	332	448	66.6	231	77.7	367	66.4	336	17.6	189	-54.1	397	-43.7	6.26	-71.9	-19.1	-39	-53.3	-93.6	-55.2
19.7	-9.41	8.54	-5.2	1.22	-3.97	-34.4	-5.08	-50.3	-58.9	-73.2	-92.7	-93.2	-102	-138	-210	-185	-145	-273	-177	-343	-148	54.5	219	265	292	398	312	513	116	132	102	46.2	-157	-52.1	177	-56.5	89.6	-16.5	-107	-161	84.8	-74.5	-6.75	-85.7	-14.2	-22.9	-30.1	-89.7	-57.3
16.3	18.5	-4.63	-5	-0.926	-11.8	-34.4	-28.9	-55.6	-90.2	-98.2	-54.4	-84.3	-122	-169	-241	-210	-274	-331	-250	-523	-199	-136	103	-0.813	42.2	88.5	-97.7	-21.5	-225	-178	-146	-249	-325	-118	-36.1	-101	-108	-91	-200	-419	-145	-263	-110	-83.9	-83.2	-62.5	-70.6	-74	-80.6
1.65	-5.03	1.68	-1.84	-3.01	-24.3	-37.4	-28	-53.8	-74.7	-86.3	-81.3	-127	-160	-223	-231	-283	-313	-332	-371	-617	-423	-342	-107	-295	-389	-459	-495	-567	-743	-639	-516	-503	-546	-273	-171	-232	-311	-292	-465	-571	-270	-296	-101	-115	-87.2	-76.6	-86.1	-102	-93.5
9.23	9.93	-10.7	-22.8	-3.12	-17.6	-42.9	-44	-67.8	-73.5	-102	-104	-115	-170	-224	-317	-327	-342	-473	-485	-744	-544	-469	-340	-550	-576	-710	-791	-918	-868	-910	-561	-710	-644	-214	-191	-248	-427	-267	-647	-722	-494	-428	-149	-147	-92.9	-86.3	-93.8	-111	-99.1
-4.42	-5.51	-15.1	-23.7	-5.01	-28.3	-38.2	-43.4	-73.2	-92.4	-102	-100	-138	-180	-260	-338	-366	-408	-557	-518	-832	-646	-658	-526	-746	-814	-1020	-1070	-1430	-1210	-1180	-706	-798	-730	-422	-407	-411	-402	-439	-895	-822	-538	-445	-167	-148	-107	-105	-95.9	-112	-99.9
-5.92	-10.7	-11	-13.4	-20	-33.6	-47	-40.3	-69.1	-103	-98.2	-108	-133	-193	-259	-370	-399	-413	-556	-577	-905	-689	-738	-596	-947	-928	-1260	-1270	-1550	-1450	-1410	-952	-1070	-999	-516	-526	-465	-565	-492	-1090	-906	-662	-508	-173	-146	-118	-120	-109	-102	-106
-15.2	-13.8	-15.3	-20	-17.4	-19.9	-46.3	-44.3	-73.3	-98.2	-101	-110	-145	-204	-279	-372	-402	-451	-608	-590	-955	-726	-745	-667	-1030	-1080	-1440	-1460	-1680	-1590	-1590	-1140	-1210	-1180	-548	-508	-552	-728	-592	-1140	-991	-736	-504	-192	-153	-115	-120	-112	-128	-107
6.01	-5.94	-5.23	-6.76	-2.76	-9.04	-19.1	-8.84	-34.2	-34.5	-46.9	-48.1	-64.8	-74.6	-119	-162	-187	-203	-286	-284	-447	-348	-338	-327	-440	-443	-628	-633	-713	-641	-716	-518	-532	-507	-278	-246	-176	-306	-257	-473	-418	-322	-219	-69.5	-73.2	-46.6	-44.1	-37.2	-56.4	-45.1
[truncated: 44 more columns]

## Sheet: Figure 2e
JADE TOF x E (93 x 64) count rate for 2022-272 09:35:42 to 09:36:12 during Juno's Europa flyby
From Figure 2 in Szalay et al. (2024 Nature Astro.)
Conversion from TOF to AMU is given in Appenix B1 in Kim et al. (2020) https://doi.org/10.1029/2018JA026169
Upper TOF (ns)	2.9	4.35	5.8	7.25	8.7	10.2	11.6	13.1	14.5	16	17.4	18.9	20.3	21.8	23.2	24.7	26.1	27.6	29	30.5	31.9	33.4	34.8	36.3	37.7	39.2	40.6	42.1	43.5	45	46.4	47.9	49.3	50.8	52.2	53.7	55.1	56.6	58	59.5	60.9	62.4	63.8	65.3	66.7	68.2	69.6	71.1	72.5
Center TOF (ns)	1.45	3.63	5.08	6.53	7.98	9.43	10.9	12.3	13.8	15.2	16.7	18.1	19.6	21	22.5	23.9	25.4	26.8	28.3	29.7	31.2	32.6	34.1	35.5	37	38.4	39.9	41.3	42.8	44.2	45.7	47.1	48.6	50	51.5	52.9	54.4	55.8	57.3	58.7	60.2	61.6	63.1	64.5	66	67.4	68.9	70.3	71.8
Lower TOF (ns)	0	2.9	4.35	5.8	7.25	8.7	10.2	11.6	13.1	14.5	16	17.4	18.9	20.3	21.8	23.2	24.7	26.1	27.6	29	30.5	31.9	33.4	34.8	36.3	37.7	39.2	40.6	42.1	43.5	45	46.4	47.9	49.3	50.8	52.2	53.7	55.1	56.6	58	59.5	60.9	62.4	63.8	65.3	66.7	68.2	69.6	71.1
Upper energy (keV)	0.0142	0.0156	0.0173	0.0194	0.0216	0.0242	0.0273	0.0308	0.0348	0.0392	0.0443	0.0502	0.057	0.0648	0.0737	0.0839	0.0956	0.109	0.124	0.142	0.162	0.185	0.211	0.241	0.275	0.315	0.36	0.411	0.47	0.537	0.614	0.723	0.818	0.945	1.13	1.28	1.46	1.67	1.91	2.17	2.48	2.82	3.23	3.69	4.21	4.81	5.49	6.22	7.05
Center energy (keV)	0.0135	0.0148	0.0164	0.0183	0.0205	0.0228	0.0258	0.029	0.0328	0.0369	0.0417	0.0471	0.0535	0.0607	0.0691	0.0787	0.0895	0.102	0.116	0.133	0.151	0.173	0.197	0.226	0.257	0.295	0.336	0.385	0.439	0.503	0.573	0.658	0.795	0.843	1.06	1.2	1.37	1.57	1.78	2.05	2.3	2.66	2.99	3.49	3.91	4.54	5.1	5.9	6.55
Lower energy (keV)	0.0129	0.0142	0.0156	0.0173	0.0194	0.0216	0.0242	0.0273	0.0308	0.0348	0.0392	0.0443	0.0502	0.057	0.0648	0.0737	0.0839	0.0956	0.109	0.124	0.142	0.162	0.185	0.211	0.241	0.275	0.315	0.36	0.411	0.47	0.537	0.614	0.723	0.818	0.945	1.13	1.28	1.46	1.67	1.91	2.17	2.48	2.82	3.23	3.69	4.21	4.81	5.49	6.22
Ion TOF rate (counts s^-1):
-5.9	-10.4	-8.35	-12.5	-17.5	-16.5	-31.6	-28.7	-41.7	-50.1	-66.4	-89.1	-103	-133	-164	-166	-212	-227	-232	-242	-224	-243	-246	-240	-267	-274	-279	-276	-304	-314	-343	-402	-387	-365	-383	-374	-362	-342	-336	-295	-264	-203	-180	-160	-120	-90.3	-76.1	-56	-47.2	-41.3
12.1	6	29.4	13.8	20	20.3	25.4	1.95	20	11.5	-11.1	-3.15	-38.2	-39.1	4.97	18.2	43.7	-18.3	-33.5	8.61	-41.4	50	-15.7	-49.8	-3.48	-44.7	-52.8	-50.8	-40.3	-3.74	-112	-44.7	-124	-106	-60.9	-29.5	-95	-75.9	-41	24.7	-68	-45.8	-11.3	-45.8	-0.527	67.6	12	21	47.9	32.1
8	11.1	-0.735	9.07	1.2	8.01	-7	4.48	-15.4	-21	11.5	-10.6	-23.5	-52	-33.3	-53.7	0.637	-28.8	-49.1	-66.3	-20.3	-56.5	-74.4	-11.6	-85.7	-71.2	-87.1	-83.2	-93.2	6.7	-65.6	-135	-142	-116	-48.2	-47.3	-71.8	-44.1	-46.8	-84.7	-65.4	-63.4	-77.8	-46.6	-37.8	-21.3	-30.4	-13.6	6.29	-7.34
7.97	3.98	13.2	-2.14	7.43	-5.9	2.88	-5.42	-8.99	-19.5	-9.16	-33.3	-25.8	-38	-47	-61	-31.8	-65.8	-67.7	-54.1	-33	-74.6	-50.5	-42.5	-58	-78.6	-53.5	-80.6	-135	-100	-108	-135	-175	-121	-115	-86.5	-49.6	-44.7	-28.8	-51.7	-21.4	-89.7	-55.2	-77.3	-29	-18.6	-13.3	-24.4	-14.3	-10.3
12.4	2.6	-0.822	5.24	1.22	6.82	-3.75	-9	-3.93	-2.19	-21.1	-27.7	-32.6	-43.4	-48.5	-40.4	-29.8	-50.2	-56.4	-47.3	-67.6	-55.6	-69.6	-61.1	-64.1	-84.2	-54.3	-79	-86	-109	-143	-123	-111	-122	-118	-49.6	-65.1	-49.8	-12.7	-89.4	-92.5	-76.9	-46.2	-45.1	-36.4	-33.3	-36.4	-17.6	-11.8	-16.6
10.9	5.5	5.35	1.45	2.97	3.68	-2.8	-2.7	-14.5	-18.1	-22.5	-19.7	-29.4	-64.5	-46.2	-50.6	-59.3	-103	-52.6	-58.8	-28.2	36.1	-42.8	-78.4	-84.1	-79	-107	-81.4	-142	-118	-129	-158	-120	-129	-142	-116	-58.2	-58.3	-45.8	-62.6	-39.7	-95.3	-65.9	-76.6	-58.7	-41	-34.9	-25.5	-20.8	-18.4
6.44	9.87	5.23	-1.11	9.66	-1.7	0.0466	-5.17	-12.1	-12.6	-29	-33	-36.4	-63.3	-67.7	-80.7	-68.4	-45.1	-63.8	-49.1	-30.4	-44.5	-31.6	4.61	-96.5	-89.2	-129	-127	-106	-127	-145	-162	-150	-134	-82.1	-110	-89.9	-51	-64.1	-94	-76.6	-96.2	-73.3	-77.8	-53.7	-33.7	-38.1	-22.2	-16.7	-14.3
9.3	14	2.01	2.2	2.95	-3.72	4.78	-10.6	-16.3	-18.2	-29.6	-40.7	-41	-62.3	-70.9	-83	-95.2	-107	-109	-111	-107	-86.9	-112	-120	-126	-111	-132	-138	-152	-155	-171	-201	-193	-165	-141	-126	-132	-121	-125	-119	-81.4	-101	-76.2	-79.9	-59.6	-45.1	-38.1	-27.5	-10.9	-19.9
12.8	9.05	13.8	5.66	7.46	6.22	-9.63	-13.4	-20.9	-17.5	-30.4	-43.2	-51.5	-66.2	-81.9	-83	-106	-114	-116	-121	-112	-119	-123	-120	-134	-137	-140	-138	-152	-157	-171	-201	-193	-183	-174	-187	-174	-169	-168	-141	-126	-101	-89.8	-79.9	-59.2	-45.1	-38.1	-18.7	-19.5	-18.3
3.01	-0.352	7.95	0.579	-5.34	-4.29	-2.5	-12.9	-17.7	-17.1	-32.5	-43.4	-51.5	-66.2	-81.9	-83	-106	-114	-116	-121	-112	-122	-123	-120	-134	-137	-140	-138	-152	-157	-171	-201	-193	-183	-183	-187	-181	-171	-150	-147	-132	-101	-89.8	-79.9	-59.9	-45.1	-38.1	-28	-18.4	-14.1
1.25	-5.18	-2.01	-4.18	-2.25	-3.97	-9.2	-3.66	-8.11	-5.14	-6.72	-7.11	-7.14	0.677	-13.1	26.8	10.7	30.5	62.1	39.2	95.5	33.8	86.7	62.9	21.9	34.6	38.4	17.4	3.03	-17.8	-32	-34.3	-17.6	-47.7	-26.9	-20.4	-27.7	-20	-30.2	-39.2	-19.8	-29.9	-30	-21.8	-11.4	-1.08	-5.12	5.23	16.3	12.6
-2.91	-2.96	-1.98	-1.96	-4.24	-1.84	-13.7	-7.73	-9.9	3.54	4.22	-16.3	15.4	-13.2	16.6	-4.98	24.4	7.61	64.7	89.3	45.5	45.2	66.3	8.64	53.7	32.6	-9.19	1.83	-15.1	-24.3	-6.84	-75	-49.2	-45.4	-31.3	-29.2	-36.4	-26.9	-34.7	-36.7	-24.6	-2.62	-11.1	-26.3	-12.8	-16.2	-7.39	11.3	16	37.3
-2.95	-0.975	0.0946	4.36	6.27	4.97	3.83	2.76	9.52	3.09	-7.06	1.63	-7.38	13.6	11.6	62.9	58.4	87.2	73.2	119	70.4	49.6	52.5	28.5	26.1	9.46	11	30.8	16.6	36.6	-32.3	-32.3	-56.6	2.19	-33.9	-54.9	-30.3	-45.6	-26.4	-35.5	27.6	-16.5	-25.5	-13.4	6.3	23.7	10.5	54	74.6	198
-2.95	1.29	4.35	6.74	0.083	2.67	33.1	29.5	21.1	23.5	37.8	30.9	56	82.2	64.1	92.7	111	153	64.3	128	84.4	116	93.5	113	94.4	36.6	36	56.2	41.7	16.3	22.5	18	9.55	0.0876	-4.32	13.5	-34.9	-22.7	-30.8	-17.3	-8.68	5.94	1.59	16	36.3	69	124	248	291	358
12	18.8	10.9	17.5	11	27	52.8	36.1	54.5	93.5	71.7	65.2	142	159	160	165	184	190	178	251	186	188	203	156	163	137	102	110	91.7	68.4	54.1	70.2	-6.68	43	20.5	52	30.9	18.1	30.5	34.9	61.4	51.3	76.6	121	202	274	322	334	357	189
32.6	43.6	38	44.4	69.3	72	124	134	176	226	241	270	334	431	440	533	514	479	543	513	551	510	477	498	400	340	330	282	183	217	194	112	126	93.5	91.5	63.8	109	59.5	92.2	83.1	194	270	355	392	451	299	306	214	211	167
61.8	52.7	103	120	119	163	194	291	303	399	469	637	719	846	962	888	1120	1050	1030	1050	1070	1000	832	747	762	638	668	498	416	383	328	296	235	242	301	335	421	390	493	496	509	473	441	262	198	181	165	198	189	101
157	241	276	356	433	507	668	763	982	1170	1460	1620	2020	2260	2790	2590	2920	2840	2850	2930	2860	2640	2550	2390	2390	1960	1960	1510	1430	1160	1080	1030	937	978	816	795	708	622	489	306	289	195	120	100	106	192	176	154	77	30.2
410	462	630	746	974	1230	1450	1810	2180	2600	2960	3640	4380	4420	5220	4980	5350	5070	5360	5250	4930	4440	4240	3910	3470	2870	2490	1860	1540	1230	925	695	757	643	438	285	230	142	151	67.1	66.4	88	92.7	119	125	133	74	36.4	7.16	1.08
150	203	222	284	402	409	493	652	802	1030	1130	1360	1550	1700	2040	1890	2150	2180	1920	2030	1730	1820	1430	1400	1150	885	868	610	436	409	287	185	137	237	91.6	59.3	63.3	30.1	30.8	3.45	66.6	51.9	70.4	121	74.9	48.8	1.52	-6.17	-6.18	-5.3
61.4	77.5	89.7	113	119	172	160	209	258	349	387	496	617	613	773	729	922	771	839	837	768	667	659	690	491	477	417	375	210	142	123	95.6	30.2	25.2	-6.47	4.55	15.3	-4.12	21.8	33	50.4	97.2	86	55.1	13.4	14.7	-0.455	11.3	9.3	1.01
23.3	59.5	53.5	106	89.8	131	158	221	306	308	375	524	542	575	764	756	923	901	999	917	884	818	700	681	667	575	572	439	343	215	173	32	98.8	36.8	21.1	2.65	-0.395	-1.66	17.3	58.3	91.6	79.3	47.4	-29.1	-25.2	-9.96	-2.83	-1.66	-19.4	-14.1
41.4	52.4	58.4	113	120	122	169	192	290	295	382	489	519	600	940	772	927	1030	931	919	891	724	743	662	630	541	520	412	297	163	166	121	35	45.9	37.1	9.36	22.6	64.3	104	115	73.4	67.9	1.85	-10.4	-8.77	-10.1	-29.1	-17	-16.9	-20.6
16.7	17.1	33.3	72.1	83.1	102	106	130	157	208	320	327	478	481	614	642	827	771	769	803	736	654	668	662	596	479	503	398	286	228	210	125	75.8	116	115	139	120	142	85.4	67.2	18.6	8.85	-40.9	-3.64	-15.8	-14.3	-7.72	-3.95	-8.58	3.39
36.1	40.7	73.6	57.7	101	115	175	195	205	266	279	416	484	601	882	844	1040	1050	1120	1000	986	947	943	867	846	823	811	587	604	381	314	280	228	248	146	162	108	93.2	57.6	12	43	24	6.05	13.4	-2.36	12.2	-5.43	0.156	18.3	-5.67
39.5	48.4	74.2	92.3	124	241	272	310	354	456	567	752	831	974	1360	1400	1710	1760	1820	1850	1780	1680	1640	1630	1550	1600	1500	1170	1170	680	636	342	309	244	142	84.8	72.8	28.1	29.1	-5.32	21.2	6.9	-11.2	-17.4	-15.5	-18.9	6.39	5.11	2.81	-1.12
72.9	159	199	245	368	427	577	690	768	1100	1190	1760	1990	2310	3120	3170	3980	4130	4080	3980	4090	4090	3850	3830	3810	3530	3440	2740	2420	1470	1320	663	493	554	210	121	88.5	37	-5.67	-5.24	-5.92	8.63	13.5	-22.1	-2.06	10.4	-16	-8.51	-6.65	-8.13
376	447	617	963	1150	1330	1810	2050	2450	3050	3850	4930	6320	6600	9000	8800	11000	10500	11500	10800	10600	9620	9590	8150	8550	7640	6970	5270	4380	2520	1960	1170	685	682	204	103	98.1	-3.43	31.4	13.7	-10.4	12	5.56	-19.3	-6.18	-16.5	-8.98	8.24	-5.54	-9.46
549	777	988	1390	1680	1990	2650	3000	3710	4600	5520	7100	8890	9790	12700	12200	14700	13900	14300	12400	12300	10900	10200	8390	8240	6390	5940	4110	3210	1670	1250	643	416	388	149	32.6	79.9	78.7	13.4	15.5	42	-20.5	11.5	19.2	-2.13	8.64	-4.68	-5.21	-19.2	-9.7
226	315	407	546	751	959	1220	1410	1770	2340	2730	3710	4380	4750	6080	6370	7360	6840	6710	6120	5480	4920	4410	3930	3600	2870	2430	1710	1250	833	595	281	188	213	49	80.5	-9	12.4	40.7	38.5	24.1	14	0.69	17.3	7.62	-15.9	11.4	3	-12.2	-13.8
85.1	128	140	195	277	337	439	490	593	815	911	1400	1490	1720	2230	2350	2560	2470	2520	2030	1950	1790	1650	1390	1240	1140	851	706	507	375	279	169	152	98.8	33.2	87.5	55.1	53.7	18	15.8	55.8	5.04	45.8	-5.15	-3.48	-4.92	-9.39	-1.38	19.1	-0.464
5.93	8.74	29.4	68.1	66.2	71.1	99.6	119	217	227	262	397	495	562	687	775	846	879	811	639	666	625	530	422	478	320	327	217	241	129	167	62.5	63	92.2	87.9	12.3	66.4	5.74	15.7	13.8	40.1	0.338	-4.12	-19.1	-12.8	-11.2	-15.7	-5.74	-23.2	-2.63
-2.95	7.99	20.3	2.37	28.9	16.1	42.4	41.2	71.1	78.5	43.2	129	161	156	215	203	255	245	293	258	226	162	192	189	168	96.6	100	99.9	102	101	84.6	73.3	51.3	48.5	7.93	-15.3	31.9	-13	-14.1	-21.1	7.52	18.5	-17.7	-5.67	2.92	-13.8	-17.5	-12.6	-5.6	-0.85
-0.573	-0.794	-4.18	8.85	8.91	11.4	28.5	7.38	30.2	17.4	43.2	42.8	58.5	57.5	87.3	109	97.5	119	108	89.4	75.3	146	80.3	56.4	67.4	64.4	41	65.5	96.8	50.9	38.8	25.2	-8.32	-8.8	23.4	32.1	-18.3	11.9	-2.77	-0.573	-31.1	-43.4	-29.2	-10.3	6.85	-11.6	-7.05	-12.7	9.23	23.9
-2.95	-0.765	-1.83	0.372	8.8	0.52	3.85	16.8	19.2	23.4	13.5	22.7	20.1	64.2	64.4	49.6	67.8	35	48.8	57.4	61.5	24.6	61.9	31	74.2	62.6	8.95	10.7	14.6	53	56.9	-22.8	-8.42	7.06	-42.6	-18	-36.6	9.65	-32.5	8.21	-33.6	-4.68	-4.61	-19.7	-13.5	-3.12	-9.19	-1.67	22.7	28
-2.95	10.2	10.8	4.61	15.2	6.73	8.27	0.804	11.5	12.3	6.16	8.8	17.5	13.8	37	19.8	30.9	80.2	46.2	43.4	36	53.8	54.6	-3.39	23.8	31.9	29.1	3.55	0.493	9.27	17.8	-2.64	66.4	-0.183	45.7	38.5	-21.3	9.25	17.2	-23.8	-4.26	21.8	6.29	2.37	2.32	-3.22	17.1	22.4	18.5	22.8
-0.766	-3.03	-4.12	-6.22	-0.0532	0.691	1.79	-3.46	18.9	-3.14	6.61	1.48	4.18	7.71	9.95	-7.2	-16.6	23.5	37.1	37	11.4	8.74	18.5	37.9	46.9	-4.06	13.4	4.05	14.5	34.7	40.9	22.8	-1.66	25.4	14.1	13.7	-16.5	7.3	37.6	26.4	-3.79	-18.6	15.7	7.46	-15.6	-0.847	21.9	14.1	0.7	3.17
-2.95	10.2	2.22	-4.05	-8.7	-1.91	-4.78	3.19	-7.94	-1.07	1.82	17.4	-0.786	20.8	19.1	-9.27	33.5	-3.96	4.9	7.15	22.4	17.4	4.71	15	0.861	16.5	42.8	15.1	-1.61	16.3	1.85	15.6	32.4	-13.8	18.5	-9.13	24.2	20.8	17	33	16.7	1.69	-9.66	30	6.86	42	22	38.6	0.512	9.34
5.69	-5.11	-4.18	-4.1	-1.97	-1.78	10.5	0.87	-10.1	-0.716	-6.97	-2.86	4	25.1	-17.7	-9.43	-23.2	7.42	-6.19	-22.4	8.84	-9.63	-15.6	-21.5	-12.4	-2.03	-29.9	1.62	-15.1	11.7	-7.15	-27.6	-10.8	-56.7	-4.1	9.13	-9.84	-40.3	-16.9	-16.5	-15.5	20	4.12	-5.87	31.9	30.5	31	31.5	27.4	9.97
-2.95	-0.68	2.46	-1.68	-4.36	-3.78	-13.5	-7.74	-7.81	-11.7	-11.4	-9.18	-18.1	-30.9	-28.6	-43.4	-32	-42.2	-30.8	-31	-45.3	-36.3	-38.3	-43.5	-53.1	-44.7	-31.8	-27.6	-28.4	-49.2	-38.6	-6.5	-67.3	-54.3	-46.7	-65.8	-54.4	-17.5	-23.4	-34.7	-21.8	-13.8	-11.6	-10.6	-11	6.08	6.17	4.89	-1.73	19.1
5.6	-5.18	-4.18	6.73	-2.33	-1.61	-5.06	-3.3	1.29	-14.4	-6.97	-9.29	-22.9	-35.2	-35.1	-13.8	-9.71	-28.6	-64.8	-56.4	-45	-43.1	-44.6	-66.5	-43.9	-29	-40.8	-50.6	-14.8	-42.5	-38.6	-70.4	-55.9	-29.3	-22.3	-24.8	-54.8	-45	-34.7	5.91	-22	-27.5	4.28	-10.9	16	32.9	-0.995	23	9.44	71.1
3.69	3.47	8.68	2.58	-8.72	6.92	-11.5	-5.7	-5.2	3.44	-20.2	-18.3	-18.6	-21.6	-35.7	-29.9	-45.3	-47.1	-53.5	-19.9	-40.8	-21	-27.1	-7.49	-23.6	-38	-15.9	12.9	-39.8	-63.1	-27.4	-50.1	-44.7	-6.64	-42.5	-15.7	-18.7	-51.8	3.62	-21.2	11.9	26.7	13.1	7.33	6.73	3.39	26.5	25.5	36.5	117
-2.9	-5.18	2.14	-4.1	1.85	0.443	-5.08	2.97	-12.2	-5.53	-6.81	-18.6	-18.6	-26.7	-19.7	-29.9	-5.11	-40.4	-13	-20.1	4.33	-25.3	-31.8	-1.11	-19.3	-29.3	8.95	3.77	16.7	-15.5	-41.3	-13.8	-1.78	31.9	25.4	-4.62	45.1	34.4	33.1	14.7	30	67.6	31.3	30	13.4	21.6	28.8	79.8	107	194
3.46	1.28	-4.18	0.152	-2.17	0.425	-0.696	-1.38	-12.5	-8.05	-9.44	-11.6	-10.1	0.233	-26.5	-14.4	-19.1	-42.8	-17.8	-36.1	-27.5	-18.8	-13.5	7.76	-35.2	-4.3	8.7	5.8	-6.38	-11.3	1.77	15.8	9.49	49.9	16	47.6	62.9	68.5	53.2	44.1	25.2	42.4	38.1	14.2	20.2	55.3	71.5	122	186	221
-0.832	1.48	-4.11	-6.22	-2.09	-3.76	-7.21	-7.7	-14.3	-7.85	-11.3	-13.8	4.31	-20	-13.1	-18.2	-50.7	-21.8	-17.6	-26.8	-40.8	-41.3	-29.2	17.2	-23.7	-8.76	-20.8	-30.5	-8.34	-22.2	-23	50.1	39.3	6.94	7.22	-11.4	-7.44	13.9	51.2	1.41	14.3	35.9	33.8	16.6	-8.96	62.5	73.9	182	225	228
-0.823	-5.18	2.42	0.47	0.148	-6.01	-5.01	-1.39	-7.71	1.29	1.89	-7.25	-2.91	-28.5	-30.9	-11.7	-0.476	-19.3	-17.1	-15.4	-38.6	-40.9	-8.83	-14.1	-26	2.67	-13.7	-14.4	-28.6	27.9	18.2	-8.89	-8.41	7.07	-13.2	11.5	-27.7	30	-3.15	3.68	7.39	-15.9	42.9	21	34.1	96.6	129	178	189	167
-0.745	-0.765	-1.99	2.6	-4.51	-8.24	-0.112	-1.36	-3.35	-5.4	-0.0361	-2.29	-16.5	-26.4	-10.5	8.84	-27.6	-19.6	-24.2	-6.27	18.1	-13.8	-11.1	-7.71	24.1	-17.8	-13.6	12.9	-12.8	11.9	31.8	45.6	14.3	9.27	23.2	41.2	20.1	7.16	28.8	-3.26	43.6	49.4	45	61.9	81.7	135	154	223	173	110
3.54	-5.18	0.203	0.201	1.94	0.481	8.4	5.35	0.888	23.4	-2.5	-24.9	23.9	-6.35	-21.9	-7.3	15.1	0.592	14.1	14	2.01	18.1	18.4	21.7	64.8	4.7	20.1	33.2	48.5	45.9	49.8	24.9	46.1	34.2	41.3	47.8	33.5	48	64.8	16.9	25.2	78.9	127	114	175	235	220	218	179	98.4
3.28	-0.947	-4.18	-0.00369	1.72	0.454	-7.32	14.2	4.81	3.21	35.6	15.3	51.1	11.5	34.5	33.1	53.9	55	7.45	41.1	92.9	55.9	31.8	50.9	66.8	22.6	35.7	113	68.7	50.1	47.2	111	45.7	93.1	75.2	99.8	124	65.9	57.6	87.3	91.2	138	177	191	241	246	297	184	134	105
-2.95	-0.903	-0.16	2.17	13.2	8.98	-7.25	2.56	18.4	0.799	26.6	-22.8	21.6	20.4	36.8	40.4	76.7	20.9	96	57.2	22.5	33.3	47.9	53.4	60.1	38.7	49.8	37.6	52.9	36.7	65.6	49.8	86.9	102	107	97.7	65.2	121	98.8	149	194	184	170	292	312	292	199	141	104	118
-0.783	-5.18	-4.13	-1.8	-6.61	0.594	-13.6	0.573	-10.1	-1.2	-8.97	4.34	12.9	0.545	-3.89	8.56	6.33	0.796	7.46	5.17	36.4	58.8	-22.2	30.8	12.4	4.91	8.92	40.1	23.6	16.3	27.2	43.1	34.7	41	55	91.1	65.4	135	133	167	157	220	264	306	259	194	133	109	102	119
7.79	-2.99	2.26	-6.22	4.28	0.323	-2.77	3.2	-1.3	-3.28	-6.61	-13.9	-25.1	-19.5	-29	-34.4	-18.7	-42.4	-40.5	-11.1	-47.8	-29.9	-15.8	-37.5	-24	-34	-7.2	-30.7	12	16.3	77.2	36.2	39.1	82	95.9	153	116	130	204	202	235	273	254	235	129	101	128	88.3	102	148
-2.95	-5.18	4.34	0.321	-6.56	0.287	-7.16	-7.88	1.27	-7.71	-4.57	-9.39	1.72	-31.3	-22.2	-45.5	-34.9	-33.3	-33.4	-22.4	-29.3	-27.9	-13.5	5.91	-35.5	-8.77	1.91	8.2	23.5	7.2	68.1	56.8	50.6	119	98.3	41	111	114	136	224	235	223	230	169	127	126	113	97.6	97.6	107
-2.83	-2.84	-4.18	-6.19	-8.72	-3.86	-4.83	-7.74	-9.88	1.34	-15.7	-20.6	-11.4	-49	-35.6	-7.16	-38.9	-48.7	-51.7	7.29	-36.3	-43.6	-31.6	-19	-19.1	32.3	9.05	54	32.8	103	125	84.4	108	98.2	96.4	70.8	157	201	216	332	249	218	164	135	123	101	96.9	146	109	101
-2.95	-3.05	0.061	-2.04	-6.57	-3.96	-11.6	-12.3	-14.5	-7.9	-18	-25.1	1.64	-24.8	-22.2	15.3	8.53	-32.8	-26.5	-15.4	-4.49	-18.7	18.5	33.1	3.5	34.4	52	92.5	117	96.1	141	114	167	171	190	273	257	360	293	300	258	202	195	123	93	119	129	157	136	82.3
-0.867	-3.07	-4.18	-2.01	-0.00274	-1.83	-2.95	-5.8	-3.67	0.606	-2.87	-16.4	-25.6	-11.3	-33.8	-5.36	7.89	5.05	7.21	6.88	-5.1	-7.55	11	62.3	32.7	20.3	76.7	129	86.9	107	234	182	201	225	294	348	377	330	229	297	276	218	94.5	130	102	162	144	163	122	116
3.42	-3.08	2.07	0.173	-8.72	-4.02	-5.41	0.713	-1.37	-3.46	-15.8	-16.4	-21.1	-20.3	-20.1	-1.06	10.4	-2.16	-4.35	-6.76	40.3	21.9	4.13	30.3	30.1	38.4	97.1	165	176	221	296	287	356	328	396	339	334	280	274	167	198	142	99	173	106	144	156	136	140	99.9
-2.95	-3.04	8.68	2.35	-2.49	-2.05	-3.04	7.4	-5.57	-3.76	-11.8	-16.8	-7.95	-24.9	-45.2	-14.6	-51	-38.6	-4.39	-25.3	-14.3	-5.39	31.4	34.8	62	93	140	204	253	257	380	291	314	296	396	371	281	257	233	142	141	124	115	145	122	189	176	152	147	123
-0.894	3.49	-4.18	-4.13	-4.58	-1.8	-9.35	-10.3	-1.12	-10.2	-9.44	-20.5	-22.9	-2.21	-40.1	-43.3	-24	-35.9	-38.4	-2.26	8.51	55.9	54.7	66.9	119	105	161	179	276	251	330	273	312	351	228	241	202	132	158	190	134	140	147	155	175	158	110	129	145	191
1.29	-0.971	-4.18	-0.018	-0.304	-6.22	-2.95	-1.58	-5.6	-5.8	-20.3	-23.1	-18.7	-22	-29.2	-41.9	-33.1	-26.9	-22.7	-31.8	3.96	10.6	43	53.2	57.6	97.8	88.2	188	233	137	250	221	198	239	173	159	136	125	106	137	139	163	186	157	138	151	133	154	165	200
9.99	-5.18	-2.09	-4.1	1.82	-6.12	-13.7	-10.2	-14.6	-5.77	-17.9	-29.2	-14.3	-33.3	-44.4	-9.91	-32.3	-29	-20.1	16	2.06	-19	4.44	44.3	55.6	52.4	99.7	113	126	160	143	120	196	175	146	162	168	207	149	195	203	168	200	166	205	156	147	198	172	232
-0.122	0.187	-4.29	-12.4	-17.5	-0.0565	-10.6	-11.1	-20.7	-33.5	-28.1	-46.6	-69.2	-62.8	-89.1	-60.3	-94.6	-75.9	-71.8	-76.9	-32	-33.1	-2.01	52.6	11.3	96.2	99.7	165	193	211	253	280	282	299	315	260	288	374	251	328	276	265	297	217	213	334	364	448	407	593
1.79	-10.4	-0.182	-6.38	-11.4	-0.562	-9.08	-12.9	-30.2	-29.8	-35	-52.7	-46.1	-72.9	-79.6	-70.4	-93.2	-95.2	-72.4	-32.4	-51.6	4.54	-5.37	-30.5	19.3	107	119	157	260	255	359	302	385	448	362	473	504	483	421	400	303	419	330	346	445	516	536	500	643	827
-5.9	-3.8	-4.44	-6.52	-8.91	-14.7	-29.8	-14.3	-19.8	-27.3	-30.3	-60.2	-54.1	-43.4	-73.8	-74.4	-95.5	-83.6	-61.1	-61.5	-35.2	4.98	-7.21	20.1	88.1	43.1	151	182	300	292	380	412	470	544	506	485	459	463	426	382	494	577	497	734	705	666	594	844	908	909
4.15	-2.33	3.91	-12.5	-7.09	-6.15	-19.7	-12.1	-11.4	-12.4	-39.6	-24.6	-43.5	-70.2	-65	-60.4	-70.2	-97.3	-49.7	-88.9	-37.5	-17.8	-32.3	10.9	35.7	105	140	203	247	354	343	250	470	442	474	467	456	542	421	621	602	793	693	836	787	833	931	1140	1020	708
-4.07	-0.0627	5.94	-12.1	-13.7	-16.5	-12.7	-26.8	-27.3	-22.7	-38.9	-71	-62.7	-72.1	-91.8	-62.5	-92.4	-78.4	-33.1	-67.8	-50.5	-17.2	45.8	27.5	72.8	55.2	152	222	318	375	451	508	580	625	737	645	528	755	602	850	737	896	771	823	1040	1210	1270	1140	817	490
6.58	-8.64	-4.02	-12.5	-9.93	-4.57	-19.5	-7.81	-27.2	-20.7	-30.1	-46.7	-57.8	-74.3	-85.4	-54	-93.1	-81.2	-72.3	4.7	-46.4	27.9	93.2	88.6	123	91.2	364	369	512	641	726	706	928	930	830	777	750	741	688	809	622	855	785	1180	1230	1230	1130	737	527	289
-2.11	-4.2	3.18	-12.5	-7.05	5.53	-17.8	-14	-15.8	-3.3	-39	-22.8	-22.4	-38.6	-15.8	-29.3	-40.3	-19.8	-10.9	50.4	53.7	80.2	228	280	355	481	651	834	970	1110	1310	1450	1420	1310	967	836	910	827	733	859	848	1360	1360	1780	1760	1340	920	660	425	271
-5.9	-2.35	-0.448	-0.66	-5.48	5.81	-19.5	-4.12	-1.85	-20.8	-10.6	-25	-9.62	-12.1	7.31	14.2	-2.37	9.56	80	90.9	142	233	259	378	617	610	789	971	1100	1270	1320	1230	1270	1310	1020	801	809	888	715	1260	1350	1990	1830	1850	1550	1100	812	365	294	216
-5.9	-6.36	1.73	-12.4	-11.7	-10.8	-23.1	-5.91	-14.3	-18.6	-14.6	-36	-51.1	-45.6	-64.9	-33.5	-40.5	-30.8	-48.9	-8.53	83.7	117	217	216	367	474	571	616	858	810	861	1010	972	868	725	677	842	994	1110	1480	1250	1810	1400	1410	1090	751	517	309	231	141
-0.241	0.119	-0.5	-4.2	-3.58	-16.5	-23.4	-14.4	1.81	-18	-20.5	-31.8	-24.4	-50.9	-60.2	-50.7	-51.1	-61.7	-27.7	10.3	116	92.7	249	249	374	473	577	669	834	991	1080	1120	1230	1250	1130	1210	1430	1460	1400	1820	1400	1850	1490	1390	1000	647	369	296	193	217
2.29	-8.44	3.77	-0.11	-9.77	5.25	-21.3	-2.06	-4.31	-1.03	-13.7	-28	-14.1	-14	-27.5	-2.32	-25.3	-54.6	54.5	51.8	197	248	387	432	584	640	967	1100	1540	1750	1880	2220	2290	2350	2190	2010	2040	2020	1660	2210	1450	1930	1440	1320	860	584	377	354	223	225
-5.37	-17.8	-13.1	-19.9	-25.3	-28.3	-29.9	-34.4	4.55	-30.1	-11.2	-26.4	-68.8	-99.6	-77.5	-22.6	20.1	21.6	114	280	355	517	862	944	1650	1670	2390	2760	3640	3960	4410	4590	4520	4340	3410	2730	2610	2630	2050	2560	1770	2440	1440	1260	878	762	551	500	240	185
-0.414	-11.2	-8.59	-15	-13.7	-12.2	-17.4	-16.6	36	-0.109	18	-20.6	28.7	73.2	7.9	18.8	82.4	136	249	504	673	883	1150	1360	2000	2100	2920	3080	3940	4090	4320	4290	4160	4020	2960	2420	2240	2180	1660	2180	1410	1970	1180	1210	824	797	522	483	236	291
13.3	-5.83	-4.08	-6.65	-15.3	-3.1	-24.7	-23.9	-19.5	20.1	-16.7	-12.9	-47.4	-52.3	-60.3	1.47	37.7	13.7	129	329	560	565	932	1170	1350	1660	2100	2370	2910	2910	3020	2990	2910	2910	2170	1760	1630	1700	1370	1730	1260	1480	1120	1130	736	645	439	452	317	456
4.99	2.59	-0.441	-1.63	-19.7	-18.4	-40.5	-16.9	-28	-2.56	-18.2	-71.4	-54.2	-125	-96.7	-50.9	-26	-51.8	31.5	122	345	492	654	789	970	1220	1580	1680	1980	2140	2300	2320	2200	2170	1710	1540	1380	1590	1080	1420	1060	1250	895	876	436	625	393	620	438	545
15.1	19.9	0.0852	-18.4	-4.53	5.49	-4.34	-9.57	-17.8	-48.6	-9.65	-70.2	-73.3	-102	-78.4	-90.1	-60.7	-61.9	-12.2	167	172	400	453	688	785	1020	1250	1430	1690	1920	2030	1930	2060	2100	1840	1800	1550	1580	1280	1240	885	1070	803	798	554	802	669	1010	640	588
30.9	-6.9	10.2	-15.4	-11.6	-11.9	-44.8	-32.7	-96.7	-73.4	-139	-184	-225	-284	-328	-277	-314	-325	-226	-157	108	177	270	351	717	831	1170	1460	1800	2070	2110	1980	2060	2250	1830	1900	1630	1890	1210	1400	1220	1550	1250	1700	1530	2040	1340	1500	864	694
35.1	-16.3	-10.8	-12.1	-31.4	-17.3	-62.7	-50.2	-108	-142	-180	-220	-265	-340	-454	-378	-495	-461	-434	-463	-319	-213	-139	107	158	201	534	683	992	1280	1260	1100	1290	1290	1320	1570	1390	1740	1320	1870	1660	2110	1480	2150	1410	1670	959	924	581	435
17.4	40.1	8.64	-26.1	-36.1	-41.1	-74.2	-40.6	-89.5	-133	-158	-206	-225	-334	-436	-424	-493	-507	-510	-396	-450	-246	-154	23.8	70.4	264	458	736	806	918	1410	1380	1470	1750	1810	2510	2120	2710	1810	2350	1710	1880	1490	1720	1030	1270	671	642	393	352
9.14	-6.33	0.0722	-32.9	-52.1	-7.44	-90.1	-60.3	-96.8	-95.4	-194	-235	-240	-317	-367	-351	-504	-516	-510	-405	-374	-269	-247	28.9	117	119	397	630	932	982	1500	1300	1520	1700	1850	2440	1820	2330	1560	1340	1220	1570	944	1020	722	823	421	456	282	278
-11.8	-1.06	-1.59	-22.2	-33.9	-46	-94.7	-82.9	-106	-150	-153	-247	-258	-351	-386	-438	-562	-520	-530	-432	-377	-259	-347	-108	4.96	46.1	308	347	668	932	1250	1070	1280	1390	1450	1640	1280	1530	917	1090	659	1020	577	677	408	522	289	351	218	109
-1.2	-13.6	-19.4	-10.1	-48.4	-53.8	-101	-81.5	-138	-158	-172	-239	-254	-349	-447	-417	-579	-563	-523	-450	-465	-341	-376	-149	-102	-67.7	94.4	254	538	590	736	702	644	882	918	1220	739	887	352	443	445	558	358	449	210	353	139	217	101	86.5
-5.13	-18.7	-15.8	-22.6	-46	-44.6	-119	-75	-124	-122	-196	-259	-284	-414	-423	-439	-546	-528	-577	-568	-490	-381	-458	-180	-217	-170	-5.18	134	188	461	467	382	531	488	358	836	286	537	236	275	179	381	106	181	158	245	112	106	58.5	39.4
-20.4	-34.2	-27.5	-39.9	-56.5	-42.6	-85.4	-87.4	-139	-154	-190	-274	-299	-373	-456	-471	-595	-632	-613	-567	-545	-351	-504	-268	-428	-301	-209	-88.2	98	52	225	50.1	106	229	156	286	45.9	181	11.7	-11.2	-33.8	122	13.5	82	-29.8	84	56.2	43.2	28.4	31.5
-0.631	-13.4	-21.3	-30.5	-48.5	-44.7	-112	-92.3	-131	-169	-209	-262	-319	-425	-459	-462	-592	-615	-669	-555	-547	-494	-588	-388	-491	-454	-211	-290	-202	-125	-20.8	-120	-94.4	-121	-110	65.1	-62.8	23.9	-58.3	-248	-102	84.1	-45.1	-79.1	-13.2	16.3	-51.1	68.1	-30.2	-6.63
-8.49	-22.9	-14.1	-40.8	-49.9	-32.8	-107	-85.3	-129	-169	-216	-290	-323	-449	-528	-514	-670	-656	-664	-641	-597	-587	-624	-508	-449	-546	-443	-397	-391	-319	-262	-428	-486	-130	-239	-233	-190	-126	-304	-327	-220	-141	-193	-168	-141	-51.8	-116	-64.6	-70.9	-64.2
-12.5	-15.4	-18.6	-24.3	-60.8	-44.8	-107	-87.5	-141	-184	-219	-313	-343	-449	-532	-557	-670	-721	-725	-684	-677	-694	-657	-586	-635	-628	-548	-557	-578	-528	-561	-576	-582	-517	-536	-484	-614	-550	-514	-496	-459	-301	-298	-341	-261	-173	-123	-58.3	-95.9	-88
-16.5	-20.9	-18.8	-40.8	-39.6	-59.4	-94.6	-94.5	-146	-168	-226	-314	-358	-454	-564	-561	-710	-805	-766	-759	-692	-752	-764	-669	-780	-773	-750	-704	-710	-658	-715	-899	-818	-692	-740	-789	-721	-654	-689	-622	-525	-428	-442	-401	-279	-199	-188	-139	-101	-94.1
-21.3	-32.4	-29.6	-40.2	-63.3	-60.5	-117	-108	-146	-194	-251	-327	-376	-482	-596	-590	-750	-819	-799	-833	-761	-761	-798	-755	-816	-886	-827	-783	-831	-818	-890	-1080	-1010	-887	-963	-854	-852	-822	-790	-766	-695	-567	-512	-468	-361	-260	-229	-135	-150	-113
-17.1	-18.6	-28.3	-43.4	-59	-58.1	-116	-105	-150	-172	-239	-325	-370	-505	-603	-601	-790	-795	-830	-860	-782	-817	-853	-836	-913	-870	-931	-901	-932	-951	-1000	-1240	-1050	-985	-1080	-1030	-989	-937	-858	-879	-766	-591	-626	-514	-390	-299	-268	-165	-146	-131
-15.6	-35.1	-28.1	-37.8	-56.8	-57.1	-116	-107	-145	-185	-247	-339	-381	-505	-612	-611	-799	-831	-875	-870	-801	-853	-877	-819	-967	-939	-979	-918	-1010	-1000	-1120	-1280	-1160	-1050	-1170	-1120	-1070	-1050	-1020	-920	-788	-661	-593	-547	-415	-296	-252	-181	-151	-154
-7.02	-14.8	-7.44	-12.7	-29.5	-24.1	-52.8	-43.6	-66.5	-73.7	-107	-150	-164	-220	-270	-280	-351	-371	-373	-379	-359	-381	-401	-353	-424	-431	-432	-428	-455	-423	-470	-553	-535	-496	-514	-524	-433	-453	-452	-382	-349	-297	-283	-241	-199	-125	-111	-75.5	-77.2	-58.2
[truncated: 44 more columns]

## Sheet: Figure 2f
JADE TOF x E (93 x 64) count rate for 2022-272 09:36:12 to 09:36:42 during Juno's Europa flyby
From Figure 2 in Szalay et al. (2024 Nature Astro.)
Conversion from TOF to AMU is given in Appenix B1 in Kim et al. (2020) https://doi.org/10.1029/2018JA026169
Upper TOF (ns)	2.9	4.35	5.8	7.25	8.7	10.2	11.6	13.1	14.5	16	17.4	18.9	20.3	21.8	23.2	24.7	26.1	27.6	29	30.5	31.9	33.4	34.8	36.3	37.7	39.2	40.6	42.1	43.5	45	46.4	47.9	49.3	50.8	52.2	53.7	55.1	56.6	58	59.5	60.9	62.4	63.8	65.3	66.7	68.2	69.6	71.1	72.5
Center TOF (ns)	1.45	3.63	5.08	6.53	7.98	9.43	10.9	12.3	13.8	15.2	16.7	18.1	19.6	21	22.5	23.9	25.4	26.8	28.3	29.7	31.2	32.6	34.1	35.5	37	38.4	39.9	41.3	42.8	44.2	45.7	47.1	48.6	50	51.5	52.9	54.4	55.8	57.3	58.7	60.2	61.6	63.1	64.5	66	67.4	68.9	70.3	71.8
Lower TOF (ns)	0	2.9	4.35	5.8	7.25	8.7	10.2	11.6	13.1	14.5	16	17.4	18.9	20.3	21.8	23.2	24.7	26.1	27.6	29	30.5	31.9	33.4	34.8	36.3	37.7	39.2	40.6	42.1	43.5	45	46.4	47.9	49.3	50.8	52.2	53.7	55.1	56.6	58	59.5	60.9	62.4	63.8	65.3	66.7	68.2	69.6	71.1
Upper energy (keV)	0.0142	0.0156	0.0173	0.0194	0.0216	0.0242	0.0273	0.0308	0.0348	0.0392	0.0443	0.0502	0.057	0.0648	0.0737	0.0839	0.0956	0.109	0.124	0.142	0.162	0.185	0.211	0.241	0.275	0.315	0.36	0.411	0.47	0.537	0.614	0.723	0.818	0.945	1.13	1.28	1.46	1.67	1.91	2.17	2.48	2.82	3.23	3.69	4.21	4.81	5.49	6.22	7.05
Center energy (keV)	0.0135	0.0148	0.0164	0.0183	0.0205	0.0228	0.0258	0.029	0.0328	0.0369	0.0417	0.0471	0.0535	0.0607	0.0691	0.0787	0.0895	0.102	0.116	0.133	0.151	0.173	0.197	0.226	0.257	0.295	0.336	0.385	0.439	0.503	0.573	0.658	0.795	0.843	1.06	1.2	1.37	1.57	1.78	2.05	2.3	2.66	2.99	3.49	3.91	4.54	5.1	5.9	6.55
Lower energy (keV)	0.0129	0.0142	0.0156	0.0173	0.0194	0.0216	0.0242	0.0273	0.0308	0.0348	0.0392	0.0443	0.0502	0.057	0.0648	0.0737	0.0839	0.0956	0.109	0.124	0.142	0.162	0.185	0.211	0.241	0.275	0.315	0.36	0.411	0.47	0.537	0.614	0.723	0.818	0.945	1.13	1.28	1.46	1.67	1.91	2.17	2.48	2.82	3.23	3.69	4.21	4.81	5.49	6.22
Ion TOF rate (counts s^-1):
-7.43	-13.1	-8.93	-9.47	-11.4	-11.4	-14.6	-12.4	-26.9	-25	-35.6	-25.4	-36.4	-37.9	-65.7	-51.8	-85.2	-85.5	-120	-103	-180	-172	-206	-231	-273	-276	-315	-268	-353	-288	-366	-308	-302	-296	-291	-321	-384	-394	-392	-426	-391	-434	-407	-397	-363	-298	-271	-210	-183	-107
4.8	-2	46.2	8.53	10.9	18.2	19.9	32.7	23.2	-2.52	30.6	24.9	-2.94	21.2	3	22.9	-9.44	47.7	68.7	15.8	-16.2	25.5	-12	-3.99	-18	-27.5	9.84	32.5	-9.04	-39.8	-81.5	-34.8	-29.6	-56.1	-32.4	-46.1	-71.5	-38.2	-87	7.52	-11	50.2	-136	-115	-64.2	-133	-95.8	-20.8	-29.6	-15.2
4.9	-2.57	3.8	10.2	-3.8	19.7	16	12.1	6.34	11.6	14.1	18	5.58	7.84	-24.4	-13.3	-8.85	1.33	38.9	12.9	-50.2	-18.5	4.63	-27.9	-47.6	-33.5	-42	3.38	-57.2	45.9	-90.5	-72.5	-87.2	-18.2	-26.4	-35.7	-42.2	-122	-79.5	-30.4	-54.6	-125	-51.9	-166	-122	-58.3	-128	-49.1	-34.3	-10.8
28.7	8.26	0.557	3.03	-5.5	15.3	7.74	-6.2	0.217	0.317	-0.232	4.59	-10.6	-2.22	-14.7	-10.2	-13.9	27.7	11.1	7.54	-8.52	-30.3	-62.8	-33.8	-17.5	-74.6	-15.9	-24.4	-55.5	-55.9	-79.5	-68.6	-86.5	-67	-24.9	-44.7	-83	-91.1	-71.6	-77.9	-79.8	-139	-122	-141	-138	-126	-113	-69.7	-30.4	-18.3
15.3	-2.1	13.1	-0.447	-0.371	13.6	-2.15	5.58	-8.08	-4.19	-13.5	-11.4	-11.8	-8.61	-25	-6.31	-16.9	0.986	12.8	16.4	-16.2	-0.658	39.1	-31.6	-26.2	-42.3	-28.3	-38	-21.8	-35.9	-26.9	-82.7	-99	-46	-48.2	-54.3	-15.7	-89	-71.4	-120	-117	-109	-95.2	-155	-127	-131	-118	-81.7	-63.5	-15.3
10.1	0.387	3.37	0.422	-1.27	7.48	0.843	1.78	-3.15	-12.5	-2.75	6.27	-9.7	0.945	-5.84	-10.7	-0.675	2.82	36.3	23.7	-0.145	45.8	-0.518	-11.3	-15.2	-10.6	-8.8	-3.84	-60.3	-48.8	-36.9	-85.2	-111	-85.3	-79.1	-74.1	-120	-121	-52.2	-115	-124	-90.4	-145	-153	-157	-119	-108	-87	-60.1	-50.3
24.1	4.7	16.6	11	21.3	20.1	13.6	10.1	0.748	10.2	1.03	2.75	0.876	-1.85	-20.7	-8.26	-38	-17.6	-5.95	26.3	-39.5	5.09	2.16	-65.3	-3.97	-41	-9.43	-48	7.15	-62.5	-63	-63.2	-62	-78.7	-73.8	-47.6	-67.6	-72.7	-125	-125	-97.2	-164	-149	-163	-125	-117	-136	-99.8	-80.6	-44.6
11.3	5.46	7.88	14.6	16.2	10.6	17.4	17.8	0.0718	13.3	-9.88	8.61	-2.76	-13.7	-17.5	-19.6	-40.2	-30.9	-49.9	-45.6	-86.2	-78.6	-99.4	-115	-107	-124	-112	-108	-110	-119	-162	-119	-132	-94.3	-84.2	-83.3	-125	-147	-103	-161	-135	-199	-193	-199	-181	-140	-136	-105	-91.7	-46
10.9	9.18	26.7	0.994	-3.88	20.9	-2.48	17.5	5.95	5.04	-9.32	-0.571	-8.96	-7.26	-30.8	-25.9	-38.6	-35.5	-60.2	-51.7	-89.8	-83.4	-103	-116	-130	-138	-157	-134	-171	-132	-177	-148	-127	-146	-108	-139	-151	-179	-168	-198	-194	-201	-204	-198	-181	-149	-136	-105	-91.7	-53.6
-0.707	-1.47	8.82	4.16	-5.23	-3.49	-2.45	17.1	-10.1	-5.31	-14.6	-8.51	-18.2	-18.9	-28.6	-25.9	-42.6	-38.8	-59.7	-51.7	-89.8	-80.6	-103	-116	-137	-138	-158	-134	-177	-142	-183	-154	-148	-135	-113	-150	-186	-185	-184	-213	-184	-217	-204	-199	-181	-149	-136	-105	-91.7	-53.6
0.499	-6.25	3.62	3.4	0.75	-5.69	-0.0386	0.968	-13	-3.07	4.43	8.51	-2.08	-5.03	-3.23	6.69	2.5	17	3.56	38.1	36.6	21.9	43.2	80.8	48.5	102	57.3	63.3	33.9	11.8	38.6	-38.2	-13.5	-8.22	-12.2	-13.4	-4.11	-36.8	16.4	-41.7	-21.9	-63.3	-63.6	-58.9	-39.5	-15.7	-34.8	2.51	-14.7	-15.2
-3.72	-3.61	-0.666	-0.232	2.25	-3.29	-5.88	-1.09	-0.849	-6.73	-10.6	-4.15	5.92	1.98	-9.01	10.3	31.5	20.2	44.1	33.2	31.7	48.8	88.5	58.1	55.5	106	82.5	48.9	53.9	27.4	27	-17.8	-17.7	1.53	-14.5	-29.9	-8.87	-18.8	-40.8	-55.6	-26.7	-38.9	-43.9	-22.7	-23.8	-34.5	-25.4	5.24	27.1	25.3
-0.192	-6.27	-4.46	-4.16	2.02	-3.55	-0.619	0.442	3.78	-4.05	-8.45	-0.683	10.8	-11.1	4.38	44.2	30.8	42.1	43.5	59.5	82	116	84.5	63.3	74.4	49.8	110	109	59	30.9	30.2	12.1	19.3	42.3	-46	32.2	-15.7	-20.5	-28.8	-77.9	-1.02	-27	-22.8	25.7	-32.4	-13.4	-29.3	43.9	57.3	159
4.07	5.37	2.22	-0.308	2.67	-5.69	1.04	0.886	-0.594	23.2	18.2	13	25.1	40.9	34.6	68.6	88.8	94.5	150	98.7	159	160	136	108	182	161	109	89.5	85.4	100	81.7	-10.2	20.1	37.1	9.57	13.1	-9.76	-16.9	72.8	-15	25.4	-0.549	15	24.8	-5.91	74.6	83.2	184	250	345
5.42	1.71	-2.97	8.32	3.63	17.3	10	21.5	17.2	11.1	33.2	56.6	84	104	106	129	168	182	221	285	317	307	315	330	314	356	256	218	173	138	135	77.6	46.4	90.4	29	86.7	32.5	34.5	64.9	13.6	28.9	64.5	50.4	96.7	123	251	262	359	292	178
18.8	8.27	5.05	16.9	23.1	56.3	58.4	49.5	65.5	102	110	160	182	198	329	375	443	575	617	789	826	664	847	716	843	607	636	600	382	269	284	209	159	167	117	111	95	115	132	78.4	114	252	309	280	295	309	254	143	202	199
28.2	17.4	44.7	20.5	50.6	73.4	95.5	109	140	173	186	262	391	467	602	631	836	1020	1150	1250	1530	1600	1620	1490	1680	1350	1220	1100	729	604	568	444	433	407	350	312	394	392	463	421	391	354	328	176	113	151	109	174	164	118
56.5	43.9	114	164	240	226	289	394	503	581	838	912	1140	1400	1820	1990	2670	2790	3370	3700	4320	4330	4860	4030	4600	3480	3530	2880	2180	1680	1620	1290	1170	1160	893	862	628	504	380	328	241	167	80.2	117	68.4	122	103	124	85.9	27.9
219	190	252	317	506	558	819	829	1190	1220	1750	1980	2650	2950	3890	4080	5330	5380	6490	6700	7580	7470	7950	6290	7450	4960	4820	3570	2460	1870	1460	1030	887	790	439	298	208	95.6	158	113	127	43.5	47.7	82.5	86	151	56.6	7.92	10	-27.9
44.1	35.1	87.9	109	141	168	262	272	444	439	636	641	964	1040	1460	1500	1840	1930	2570	2480	2790	2650	2870	2240	2400	1920	1480	1200	949	638	557	427	318	242	142	44.2	31	19.3	13.3	25.8	29.7	88.1	104	90.6	82.7	3.62	-15.1	-41.2	-20.6	1.26
27.1	13.9	30.6	48.9	47.1	63.9	90.9	80.7	129	141	225	223	359	365	458	490	604	644	882	836	1030	898	1060	1020	1020	818	819	656	577	427	447	292	236	232	49.5	22.8	39.3	-38.5	7.9	-9.21	1.54	5.73	59.5	-19.6	-50.3	-38	-56.4	-37.2	-40.2	-7.89
13.8	7.63	27	28	37.2	40	68.1	92.9	137	137	169	188	246	263	368	357	470	472	692	607	694	743	806	827	813	826	781	875	671	637	651	443	346	264	-4.24	16.7	5.76	26	86.1	37	66	42.3	-26	-39.4	-58.8	-57.6	-44.6	-7.39	-23.3	-18.3
0.172	0.967	26.6	11.9	48.1	34.6	51.9	73.4	74.3	90.7	121	189	231	230	337	271	425	457	558	589	679	666	825	812	791	895	759	819	685	520	585	339	289	288	12.2	28.8	31.6	79.2	68.6	118	112	-0.24	-18.9	-50.1	-34.9	-45.4	-30.2	-38.8	-47.3	-4.31
-0.662	7.93	10.2	17.1	31.3	39.7	16.2	62.8	81.7	86.7	77.1	143	174	127	209	200	318	267	441	457	583	591	663	621	759	806	697	682	630	674	647	439	355	345	105	129	97.4	122	91.1	37.5	11.8	-9.6	-16.8	-27.5	-44.6	-0.6	-37.6	-48	-12.9	-13
0.666	-2.07	20.4	31	16.4	32.2	33.6	50.9	39.5	62.5	94.6	138	154	164	237	244	318	329	512	503	540	703	909	1090	994	1140	1130	1200	1130	1200	1220	836	709	587	176	159	40.9	29.2	66.5	42.9	-3.71	9.06	11	-8.68	-19.1	-18.4	-18.7	-30.4	-11	-14.3
1.73	-3.63	35.7	45.3	52.6	34.6	55.3	121	112	115	154	219	298	247	452	400	540	606	887	803	1130	1250	1540	1720	1860	2250	2090	2300	2260	2190	2190	1590	1390	1090	203	82.7	76.4	-1.41	60.9	-13.2	-18.4	-37.5	-31.1	-0.178	11.8	-0.958	-43.7	-11.4	-2.7	-10.4
24.1	23.4	69.7	94.5	162	159	166	204	304	336	493	514	746	692	1010	840	1440	1410	2140	2080	2620	2770	3470	4310	4120	5070	4870	5160	5420	4900	5110	3770	3010	2410	393	69.8	68	26.7	59.4	15	12	-18.5	-7.48	20.5	-1.08	14.1	-45.9	-26.2	5.75	-20.3
84.7	114	234	330	424	453	531	655	919	1080	1420	1670	2090	1980	2980	2510	3990	3830	5730	4850	6510	7120	7970	10000	9200	10800	10600	11100	10500	9350	9220	5880	4610	3850	350	122	43.1	36	42.6	12.9	87.4	18.8	72.5	39	5.94	-13.7	-7.54	-13.6	-16.1	-7.16
92.4	171	344	486	722	594	743	844	1200	1310	1860	1830	2610	2550	3680	3050	4790	4270	6450	5370	7040	7680	8470	10300	8910	10300	9260	9090	8340	7050	6030	3610	2570	1950	242	44.7	40.6	35.8	11.5	37.7	84.9	24.8	54	27.3	-21.6	22.4	40.1	27.5	6.47	19.9
18.5	59.5	164	230	295	235	291	371	449	625	722	795	1080	1100	1640	1430	2250	2040	2890	2600	3170	3690	3860	4470	3990	4550	3880	3750	3420	2820	2540	1420	910	811	90.6	77.6	37	61.8	35.3	-16	65.4	62.2	20.8	-15	45.5	-20	-15.9	30.5	-12.9	8.21
-0.135	-6.57	8.99	42.5	57.8	23.3	74.1	102	159	176	234	280	332	356	597	456	777	799	991	907	1100	1490	1380	1640	1420	1700	1370	1530	1240	1140	930	513	370	311	61.4	31.7	-10.5	4.61	6	49.8	51.5	34.6	100	-3.85	-39.1	14	2.08	-21.8	-28.2	-35.8
0.379	-6.57	21.6	22.3	25	6.82	32.7	29.2	27.5	91.3	74.7	75.3	111	105	174	137	248	202	349	335	331	380	468	567	464	511	452	517	378	368	331	134	85.2	141	47.3	32.6	30.2	77.8	19.3	75.2	33.5	12.1	48.2	30.6	27.2	27.9	-4.5	-3.68	21.1	12.5
-3.72	-1.31	6.98	-1.8	14.4	20.4	11	30.2	2.25	18.4	34.4	34.1	53.9	23.6	66	61.5	82.8	57.6	136	146	120	123	177	219	104	194	200	192	224	118	115	55.4	51.5	61.3	25	26.1	35.3	-19.7	15.3	25.6	31.7	24	12.2	15.2	2.69	-24	-24.5	-23.7	22.2	3.85
-3.07	-6.57	3.41	21.8	-2.04	-0.805	6.73	3.49	0.335	2.9	27.9	9.5	19.1	10.6	56.3	18.5	23.2	7.59	28.8	30.8	69.2	47.6	71.4	93.1	90.4	101	96.9	75	34.4	83.2	57.7	45.9	8.2	9.12	-32.3	-1.52	-10.1	-1.78	12.7	13.8	-9.63	14.5	-10.9	-19.4	4.62	-5.62	-2.86	-18.1	-27.8	13.9
1.15	-3.22	1.34	-2.64	0.209	-0.791	1.21	-6.2	-1.48	-8.05	-5.84	-1.15	3.08	14.5	27.6	1.74	2.28	24.3	8.37	38.8	39.2	50.1	32.3	65.4	28.5	43.2	27	26.8	45.5	53.2	7.74	7.67	26.1	15.1	-13.8	-6.85	-4.09	-10.7	-30.9	-32.1	6.03	-45	-31.7	-16.9	-23	-20.1	-22.8	3.05	7.34	29.6
2.07	-6.57	5.57	5.12	4	8.84	-5.62	0.0942	11.2	12.3	2.7	-1.04	12.9	12.5	23.3	2.36	16.4	22.3	4.35	15	-2.53	8.48	19.7	15	11.3	39.7	33.8	34.7	5.52	45.2	35.7	5.03	-4.44	-15.7	-3.67	-8.08	39	8.45	-4.79	5.45	-8.88	-14	1.24	-11.8	3.09	-31.8	-3.55	11.3	24.8	31.2
-3.72	-1.07	1.84	-0.744	-0.248	2.95	3.13	-1.9	14.2	11.1	6.32	5.33	-4.24	11.2	6.83	0.807	19.7	7.02	22.1	12.2	4.45	26.5	16.7	8.18	23.7	-7.22	19.2	24.3	52.1	10.8	16.1	6.61	-43.9	17.1	-0.971	8.84	-29.4	-25.1	30.9	-6.88	21.7	7.14	-43.4	5.16	4.06	18.4	-11.7	34.7	13.9	36.4
-3.46	-3.51	-0.0546	-0.197	-0.506	-4.07	-7.28	-4.14	-2.9	-5.19	0.6	-3.19	-9.83	5.41	-5.55	9.55	-8.53	-15.5	-2.49	-13.6	-6.96	-8.08	13.1	23.2	-21.9	21.5	30.1	18.8	23.8	13.7	17.5	-24	30.3	0.819	39.1	26.1	15.8	17.2	18	5.48	7.11	-6.36	-28.4	22.5	19.1	8.37	51.2	70.2	-2.39	12.1
-0.0659	5	1.78	-4.74	1.6	-4.08	6.26	1.34	0.311	-6.11	1.07	15	8.38	3.61	-9.27	-9.11	7.42	7.38	-5.86	-5.27	-9.71	-16.4	-4.25	-30.5	-8.13	-12.6	-5.09	9.8	1.34	-25.1	-32.4	-29.9	-24	-15.9	-2.11	-39.6	-28.3	5.64	-6.7	-24	-20.1	36.2	-7.5	-14.2	-15.3	24.1	-12.7	-5.19	33.3	15
-2.5	3.41	-2.09	0.791	2.57	-2.44	-2.87	-6.2	3.01	-10.4	-8.34	-2.17	-4.94	-12.7	-10.2	-7.15	-9.71	-18.4	-6.5	-24.6	-25.7	-23.2	-33.7	-57	-15.7	-29.1	-49	-32.8	-36.6	-51.4	-38.4	-50.5	-19.8	-30	-30.4	-27.1	-58.3	-52.3	-41.3	-29.8	-43.7	-74.7	-34	-19.7	-7.11	0.409	-36.1	-6.11	25.5	45.8
-0.332	-4.76	-0.0467	-4.74	-2.15	-5.64	-5.55	-0.389	-2.92	-7.04	-9.71	-4.53	-10.7	-4.31	-21.5	-14.1	-0.765	-7.9	-12.6	-9.5	-46.8	-33.3	-35.2	-36.4	-46	-41.9	-56.9	-49.3	-65.5	-66.2	-71.1	-36.2	-35.1	-60.7	-31.9	-56.5	-44.4	-56.1	-69.4	-43.2	-80.2	-35.6	-26.9	-37.6	-40.7	-17.5	-26.9	3.76	28.1	50.3
3.09	-2.3	-2.67	-4.74	2.68	-0.799	5.25	7.68	-8.71	1.55	1.78	-3.68	6.92	-12.3	-14.1	4.44	-8.94	4.23	-17.7	-16	-18.5	-4.36	-4.33	-33.4	-41.8	-24.6	-35.3	-18.1	-6.12	-41.7	-7.89	-51	-30.5	-13.6	8.73	2.59	0.799	-4.03	-5.06	-31.7	10.9	-15.1	-24.6	-33	-31.8	-19.7	-15.7	21.9	16	105
-3.72	8.87	2.81	-1.64	0.546	-1.82	-1.45	5.44	-10.1	-4.42	6.81	-8.55	-4.68	-9.57	-11.7	3.23	-4.95	4.81	-9.38	-1.19	-5.93	-22.1	-23.3	-3.58	-28.2	-25.3	13.9	-12.3	-18	-22.6	-45.8	-27.9	14.1	0.817	10.4	3.92	15.8	11.3	61.9	-7.62	25.9	25	13.3	25.3	-4.81	43.1	49.5	105	109	184
6.55	2.73	-4.46	-3.01	3.07	8.68	0.0489	-1.2	3.91	7.87	-4.68	5.97	-4.02	-4.48	-10.2	4.49	-5.7	1.12	15.7	3.43	-16.6	11.6	4.84	-30.9	29.3	12	-34.9	-18.6	-8.45	-9.33	30.8	46.4	28.9	30.1	4.6	39.5	37.7	49.2	74.7	12	-6.34	42.4	44.3	31.2	34.7	40	48.6	157	156	153
-0.264	-1.16	-2.87	-0.989	-5.72	-1.69	4.52	-4.67	-3.97	4.08	-6.21	-8.46	-3.18	-2.32	-14.3	-5.98	-13.6	-5.54	-3.81	-18.4	5.49	-16.4	-35.7	-27.1	-1.01	-22.8	-19.5	-41.4	-34.2	-17.3	-4.04	11.9	-1.43	1.54	27.3	57.1	-1.7	23.1	-32.6	6.79	8.41	-38.1	-11.1	10.1	6.71	43.9	93.5	147	169	244
2.64	2.79	-0.0867	-3.03	-0.449	-0.885	-7.28	7.73	-1.96	-1.08	-7.19	-6.86	-1.96	-13.9	-19	-0.622	-6.04	-17.2	-18.5	-23.1	-15.4	-18.6	5.23	5.68	-10.3	-43.9	-20.1	-17	6.27	27.7	34.1	40.6	45.9	73.9	49	6.34	-11.4	6.56	24.9	1.64	-15	-20.4	-34.5	-20.1	3.84	77.5	102	190	180	154
1.62	6.37	-4.46	-1.27	-3.57	2.54	2.92	-1.07	-0.926	2.43	-5.19	3.81	-6.77	1.81	1.69	-8.19	-10.8	-14.3	-2.52	11.5	29.9	-1.78	-26.7	8.22	-10.2	-9.46	-24.4	26.6	-29.4	41.6	36.7	29.8	30.2	49.1	13	38.5	2.53	6.82	55.5	-0.377	10.4	34.5	11.4	94.1	29.2	144	189	213	171	148
-2.57	1.37	-2.13	4.66	-3.56	-5.69	5.42	14.5	-9.06	1.44	-11.3	-6.21	5.1	4.19	5.09	9.96	7.56	27	19.2	46.5	3.41	18	57.7	17.9	17.6	32.1	28.5	27.1	29.8	46.7	73.7	-5.45	71.7	45	68	50.4	14.5	5.68	62.8	38.9	63.3	73.8	52.9	138	110	181	219	259	174	128
4.96	-1.82	6.89	-4.74	-4.58	2.42	4.53	-3.02	11.9	14	6.21	12.7	15.1	20.6	31.6	40.6	26.9	21.6	45.2	71.1	42.5	64.1	81.1	68.9	81.8	106	132	75.6	60.4	125	115	119	63.2	107	82.2	87.5	102	117	143	80.5	194	145	165	186	251	252	224	191	145	133
8.34	-1.67	9.04	0.949	-5.72	1.68	-4.52	7.2	0.357	23.3	-2.77	8.31	3.22	21.8	17.2	18.9	36	56.5	67.8	69.5	93.2	89.9	70.3	69.2	126	134	75.3	48.9	42.5	73	84	63.1	105	39.4	142	150	152	95.2	226	245	208	200	159	260	270	264	184	192	150	145
-3.66	12	4.16	-0.282	-5.72	-1.35	-4.4	2.54	-4.91	-12	-8.91	4.66	-5.16	-2.63	5.22	4.99	19	14.5	18.2	25.3	14.4	-7.2	110	59	30.7	5.43	16.7	35.8	-4.79	39.4	19	79.7	126	67.4	141	189	199	267	249	212	211	235	230	322	239	171	123	110	123	142
3.96	1.07	-0.291	1.42	-5.72	2.14	-5.09	14.2	-1.8	-9.05	-9.14	-2.17	11.4	6.78	-16.8	8.86	-9.74	5.04	-12.4	1.69	-17	-24.4	-12.8	-19.9	36.4	-37.9	-21.6	-16.5	30	44.1	75.6	68.4	133	134	214	230	260	228	227	139	236	238	194	206	141	91.6	84.3	85.1	101	134
8.4	-2.96	-0.623	-0.992	2.42	3.87	-5.16	7.13	-13.4	-3.11	-10.4	2.48	9.56	0.4	-8.63	-6.49	9	1.06	-0.941	-8.05	-37.4	-15.4	-4.01	-26.5	-1.87	24.2	-17.8	15	88.1	54.7	81.7	236	207	192	268	316	278	191	228	257	224	226	141	114	71.9	81.7	92.7	86.6	150	136
-3.4	-1.93	-2.76	-0.62	-5.72	-4.05	-7.27	8.58	-2.98	-8.76	1.9	-6.1	-4.97	-8.6	-6	2.03	-9.31	-0.00906	-12.4	8.45	4.41	-9.46	-21.8	-35.9	8.22	33.8	0.57	63	38.4	91.7	103	219	281	247	286	362	312	340	329	344	275	176	61.4	101	81.5	38.9	47.5	124	130	148
3.63	-1.91	5.63	-1.47	-5.72	3.36	-2.08	-3.84	-8.74	-8.55	-13.8	1.35	-6.49	3.73	-10.8	-4.86	2.27	-12	5.67	8.26	-26.8	1.58	27.2	23.5	4.82	28.6	45.5	46.4	129	173	145	291	355	324	400	498	440	619	451	327	260	221	152	82	33	114	83.4	130	126	111
4.69	-1.27	0.277	2.11	1.22	-1.59	-7.28	7.62	-3.18	-6.85	-1.19	5.42	-13.4	-1.74	-4.29	23.2	-7.92	-4.19	-13.8	21.2	9.91	2.58	34.9	1.9	36.9	45.8	30.8	84.1	123	175	231	365	439	544	724	743	696	554	444	349	271	190	121	104	70.7	115	128	120	181	91.4
8.1	3.43	-0.712	11.8	0.293	9.03	-7.28	5.71	-4.7	-6.92	-1.21	1.76	0.152	0.824	-3.93	-2.77	1.13	5.84	26	21	0.653	40.4	25.4	-5.31	55.8	34	89.7	141	175	274	372	597	782	612	895	846	600	520	354	308	209	160	112	151	109	153	185	133	162	118
6.2	2	11.2	13.2	4.51	-5.69	-1.64	3.61	2.15	-2.06	-10.6	1.6	4.75	-1.2	-7.68	6.08	0.425	5.08	10.9	-10.3	-8.31	22.5	18.9	14.9	51	104	151	172	257	470	486	763	835	822	826	779	527	385	299	202	149	158	191	91.7	168	162	166	149	132	187
-1.08	6.11	0.874	5	4.61	7.79	-4.1	5.89	0.362	-12.5	-9.95	-4.78	-13.5	-16.3	-10.9	1.63	-8.69	18.9	27	20.6	5.82	7.71	17	34	7.51	133	138	207	251	366	379	598	733	601	592	509	379	304	264	226	182	170	106	104	135	122	119	127	138	201
4.79	-3.55	-0.786	-2.19	4.12	-0.416	-7.28	-1.97	-3.34	-5.91	-10.2	-4.63	4.54	4.25	-21.8	-10.8	-12.1	-14.4	-25.7	10.3	-4.52	3.99	21.4	55.6	35.3	69.9	77.7	120	131	260	223	519	586	514	432	398	237	239	260	188	128	157	180	199	88	178	95	157	171	225
3.69	-6.57	-0.988	-0.227	4.76	-0.542	-5.71	-2.74	-3.91	-6.19	-13	-0.381	-2.76	-6.61	3.73	0.984	-21.6	-17.2	-16.7	-12.1	-8.52	30.8	36.6	-30.8	36.4	42	70.3	108	131	155	282	398	476	417	433	322	277	279	260	192	205	163	108	141	142	141	117	230	273	322
2.38	-9.65	-0.0772	4.56	-6.58	-2.78	-7.86	-12.4	-12.8	-3.37	-26.8	-12.3	-13	-14.7	-19.1	-10.8	-44.5	-16.3	-32	-29.9	-72.6	-34.7	-29.4	-28.1	32.6	16.4	112	161	201	258	341	541	593	608	747	700	649	528	436	463	380	348	270	312	315	480	507	613	517	618
-6.94	-8.81	0.153	-9.42	1.87	-3.36	-4.08	3.33	-19.6	-16.4	-18.2	-25.4	-18.6	-30.4	-31.8	-26.1	-23.9	-18.2	-54.8	5.57	-66.2	-37	-7.7	-50.9	69	27.7	93.5	150	178	285	394	598	832	756	1060	1230	984	853	675	613	573	547	432	609	777	998	796	804	913	999
-5.1	-1.83	4.51	-9.47	-5.52	-8.61	-7.42	0.552	-5.86	-18.5	-22.2	-21.8	-23.3	-17.5	-33.8	-10.9	-13	-41.5	-29.9	-35.7	6.62	-29	-12.1	-4.15	-27.8	67.6	117	138	189	325	367	688	974	841	1050	1320	842	991	685	678	584	769	891	1160	1220	1340	1210	1200	1150	1170
14.1	-0.745	4.55	-9.47	-3.51	3.51	-12.7	-2.66	-22.5	-10.6	-12.5	-21	-10.2	-16.2	-40.8	-4.61	-42.6	-12.6	-6.26	-38.6	-24.5	-55.5	-29.7	-27.3	19.7	-30.7	108	169	143	352	362	697	853	756	1090	1300	932	813	822	833	889	1180	1130	1500	1290	1620	1540	1710	1250	842
7.53	2.43	-8.93	-4.7	5.96	-5.59	-12.2	-11.5	-16.1	-8.05	-15.2	-4.84	-11.8	-11.8	-24.7	19.2	-41.5	-42.1	-42.8	-5.25	-94	-52.7	-8.11	-2.28	5.96	21.6	82.9	84.6	140	286	353	642	946	813	1080	1260	960	1090	963	1260	1220	1460	1400	1780	1740	2290	2060	1750	1090	655
-2.9	-2.73	-5.93	-3.65	-0.555	-0.829	-14.6	-0.772	-17.3	-8.32	-10.2	-1.24	-17.8	6.8	-21.7	-17.9	-16.5	-24.2	-20.2	-29.6	-81.9	-25.9	20.6	-40.9	65.4	78.8	120	91.6	234	242	492	608	794	729	992	1170	939	1090	986	1290	1160	1540	1720	2330	2250	2830	1870	1410	825	362
6.87	-6.54	2	7.62	4.08	4.65	-14.6	-5.32	-23.1	-10.7	-19.7	-1.46	-2.65	1.36	-41.3	8.5	-9.52	-22.3	-45.5	25.6	-16.5	-17.9	23.8	-24	107	50.1	291	325	424	387	591	741	834	732	988	1150	1080	1230	1040	1410	1620	2290	2620	3070	3320	3100	2080	1320	740	465
8.73	-11.1	3.97	6.21	3.37	2.34	-4.9	-7.02	-14	-13.3	-6.17	-2.45	-14.8	-20.3	-33.6	1.82	-32	-15.7	-27	14.3	-39.1	-12	50.3	41.3	104	83.4	252	229	352	514	467	581	634	798	894	1130	930	1410	1340	1950	2300	3370	3440	3890	3240	3020	1890	1120	627	396
2.26	-4.31	2.45	0.365	-3.32	-5.47	-12.6	-8.98	-20.3	-10.8	-23.2	-13.6	-24.8	-11.6	-35.2	-33.1	-31.2	-33.1	-55.5	-53.8	-40	-76.3	-5.4	-45.1	-0.411	22.1	122	46.4	205	177	304	355	430	499	618	1040	946	1730	1470	2490	2420	2940	2940	2880	2480	2080	1260	710	388	389
-0.741	-9.34	-5.08	-9.47	-10.6	-6.55	-1.33	-8.89	-18.5	-17.4	-29.9	-16.6	-31.2	-29.1	-34.3	-10.5	-26.7	-50.7	-40.9	-37.8	-54.9	-19.8	-18.9	-63.3	123	44.9	163	140	305	297	356	535	651	652	985	1700	1660	2480	2280	2920	2550	3080	2880	3040	2110	1720	1200	692	568	496
8.07	-8.33	-0.672	-7.28	-2.07	-3.85	-2.45	-5.34	-11	-15.2	-18.8	-16.4	0.642	-27.8	-25.6	0.72	-15.8	-17.8	-12.7	6.81	-34.6	-16.8	51.2	-7.95	167	135	285	318	545	569	749	978	1140	1030	1650	2350	2320	3330	2810	3400	3020	3350	3110	3110	1960	1720	1100	1040	840	745
7.02	-23.5	7.07	-11.4	-6.31	-16	-18.7	-15	-26	-23.9	-34.1	-25	-27.9	-22.8	-66.7	-56.9	-95.2	-68.1	-66.7	-32.6	-55.3	-118	54.9	-6.14	257	153	741	589	1170	1240	1370	1590	1830	1780	2460	3440	3080	4150	3470	3910	3480	3900	3350	3080	2410	1940	1460	1480	1270	1010
46.1	14.1	-0.787	-17	-11.7	-0.4	-25.1	-19.5	-35.1	-24.9	-55.3	-4.81	-20.7	-25.2	-66.5	-35.1	-81.9	-63	-17.6	5.92	-55.5	-74.3	126	-11	500	294	820	591	1120	1150	1390	1440	1630	1650	2060	2860	2660	3200	2730	2950	2620	2800	2300	2470	1650	1760	1510	1310	1210	1070
119	54.9	9.65	3.79	-19.7	-9.6	-6.96	-14.8	-49.7	-32.9	-51.7	-21.7	-27.8	-30.4	-79.7	-17.9	-52.1	-63.9	-24.5	-42.8	-15.3	-38.7	29	-2.65	205	191	475	436	784	762	879	992	1020	1020	1420	1920	1760	2260	2050	1940	1680	1910	1520	1940	1350	1400	989	1200	1530	1730
87.8	46.4	11.3	-4.67	-16.7	-9.17	-10.7	-13.8	-40.1	-38.2	-40.2	-15.1	-9.49	-12.8	-57	-51	-56.3	-51.6	-107	-60	-78.2	-87.7	-47.5	21.1	87.7	55.2	449	288	411	469	566	703	765	839	955	1380	1390	1370	1350	1250	1430	1510	1140	1270	951	1190	1110	1840	1960	2220
144	50.8	21.5	27.7	5.35	16.2	5.77	0.864	-0.664	0.598	-27.4	-25.7	-28.5	-18.5	-66.3	-23.5	-54	-75.4	-48.1	-26.7	-99.7	-72.9	-18.9	-43.7	144	-9.62	270	224	362	418	503	597	723	826	964	1220	1230	1340	1280	1370	1170	1240	1060	1320	1030	1460	1740	2780	2600	2260
120	37.2	55.5	10.7	50	5.85	-0.951	-5.82	-16.8	-45.1	-51.8	-41.5	-89.2	-87.2	-157	-118	-177	-222	-177	-197	-359	-362	-231	-408	-241	-338	-36	-125	-16.3	9.01	209	283	337	472	977	1110	1170	1100	1470	913	1290	1410	1240	2330	1920	3250	3240	3920	3180	2400
120	29.8	25.4	8.41	-12.4	-21.6	-37.8	-12.9	-87.8	-78.1	-90.4	-45.5	-72.3	-102	-176	-148	-214	-169	-303	-259	-344	-403	-423	-492	-371	-533	-414	-341	-351	-177	-121	3.35	141	145	529	591	757	654	854	898	917	1750	1370	2240	1570	2500	1970	2360	1660	1330
107	24.1	27.9	22.7	-12.7	-6.37	-18.5	-23.4	-85.1	-78.5	-84.5	-56.6	-76.8	-100	-213	-111	-240	-246	-248	-198	-392	-370	-394	-473	-425	-526	-327	-310	-389	-252	-40.8	-32.5	71.2	287	627	681	1010	698	1140	964	1080	1340	1110	1790	1310	1690	1270	1380	1120	862
47.4	1.52	0.757	8.32	-15.7	-12.5	-26.8	-23.7	-69.8	-56.2	-94	-63.4	-74.9	-84.5	-164	-135	-226	-241	-259	-171	-385	-416	-395	-522	-441	-533	-425	-452	-348	-314	-224	-26	-43.1	213	574	473	714	228	716	627	576	810	429	1010	578	866	577	885	545	541
44.3	7.88	15.6	-9.55	-3.23	9.33	-21.8	-16	-65.4	-21.1	-89	-51.4	-83.4	-80.5	-186	-108	-225	-204	-254	-193	-410	-445	-467	-539	-484	-558	-500	-388	-521	-411	-280	-192	-49.4	90.7	493	79	393	76.2	475	169	303	487	256	540	196	493	254	475	268	309
25.3	-3.89	-8.47	-2.05	-16.3	-38.7	-49	5.1	-69.1	-35.8	-125	-67.3	-124	-110	-180	-146	-241	-239	-335	-220	-434	-415	-478	-509	-561	-562	-579	-501	-591	-466	-409	-264	-341	-77.5	131	-50.4	26.5	-163	165	-24.2	77.7	171	12.8	242	45.9	102	-82.5	172	56.3	188
53.3	-10.5	-5.68	-7.13	-30.3	-34.8	-28.5	-31.8	-87.7	-70.3	-82.6	-56.1	-103	-78.3	-155	-164	-218	-233	-277	-243	-447	-444	-448	-588	-583	-609	-517	-478	-509	-502	-377	-432	-345	-159	-101	-196	-93.8	-285	69.9	-252	-145	-114	-167	-1.8	-209	-103	-194	180	-2.35	105
6.68	-27.5	-29.5	-25.7	-33.6	-4.63	-47.1	-18.1	-51.4	-77.8	-116	-68.7	-93.7	-102	-192	-147	-249	-265	-255	-246	-449	-447	-487	-553	-607	-651	-552	-484	-644	-550	-569	-374	-430	-249	-148	-149	-218	-414	-196	-266	-306	-281	-378	-183	-372	-186	-172	-92.5	-55.9	60.2
43.6	-10.2	-15.9	-33.1	-43.6	4.15	-39.7	-32.4	-76.5	-81.8	-91.9	-61.8	-97.6	-83.4	-187	-130	-219	-250	-288	-286	-422	-417	-498	-559	-574	-598	-702	-562	-652	-533	-546	-510	-497	-339	-233	-367	-306	-481	-290	-475	-359	-298	-518	-412	-389	-313	-406	-93.7	-160	-43.6
29	-33.8	-29.3	-30.2	-29.7	-38.4	-50.8	-36.7	-87.2	-92.3	-132	-87.8	-130	-111	-221	-122	-250	-261	-334	-282	-484	-524	-473	-607	-643	-715	-693	-640	-776	-696	-656	-624	-521	-431	-314	-490	-525	-678	-450	-480	-444	-686	-662	-481	-643	-587	-491	-309	-297	-126
3.6	-16.9	-11.7	-2.28	-26.3	-21.9	-33.4	-16.2	-82.2	-61	-126	-59.5	-121	-99.6	-223	-158	-243	-293	-340	-251	-533	-491	-581	-699	-737	-754	-860	-645	-852	-724	-804	-655	-718	-534	-540	-532	-683	-765	-592	-807	-634	-769	-717	-739	-789	-574	-594	-432	-398	-152
18.8	-21.4	-23.4	-24	-29.9	-20.5	-28.1	-28.2	-77.1	-77.2	-132	-83.9	-109	-109	-213	-161	-281	-273	-369	-303	-562	-532	-642	-722	-816	-821	-898	-733	-928	-835	-876	-848	-799	-670	-612	-729	-739	-869	-726	-984	-822	-1010	-999	-889	-943	-767	-723	-502	-424	-240
-9.99	-29.6	-35.2	-27.9	-25.9	-35.1	-35.6	-40	-102	-82.5	-118	-85.8	-121	-132	-223	-191	-303	-301	-392	-326	-559	-575	-669	-749	-865	-851	-932	-813	-1050	-841	-1060	-847	-786	-718	-696	-752	-835	-1010	-865	-1050	-948	-1110	-1040	-1110	-1050	-887	-860	-602	-532	-302
-18.8	-39.1	-24.6	-23.2	-34.2	-41.2	-40.5	-31.3	-81.7	-90.2	-129	-84.8	-124	-131	-252	-173	-302	-289	-408	-359	-596	-606	-690	-835	-922	-918	-1010	-878	-1080	-933	-1060	-964	-953	-814	-795	-939	-1000	-1110	-959	-1270	-1020	-1340	-1210	-1220	-1110	-934	-899	-664	-573	-335
-28.5	-40.8	-24.1	-30.3	-31.9	-36.9	-54.8	-34.4	-85.2	-92.7	-133	-96	-124	-143	-248	-179	-315	-304	-416	-372	-647	-635	-730	-808	-931	-960	-1020	-880	-1160	-960	-1130	-947	-944	-850	-791	-973	-1040	-1240	-1050	-1250	-1150	-1340	-1330	-1240	-1170	-1010	-926	-695	-601	-336
-2.49	-8.73	-13.2	-13.3	-12.2	-14.1	-21.3	-14.2	-44.9	-27.2	-50.2	-42.2	-52.2	-59.4	-104	-77.5	-134	-141	-193	-157	-270	-261	-310	-367	-409	-446	-508	-410	-496	-426	-481	-457	-390	-384	-354	-406	-446	-524	-462	-596	-513	-579	-562	-571	-551	-437	-414	-330	-262	-152
[truncated: 44 more columns]

## Sheet: Figure 2g
JADE TOF x E (93 x 64) count rate for 2022-272 09:36:42 to 09:37:12 during Juno's Europa flyby
From Figure 2 in Szalay et al. (2024 Nature Astro.)
Conversion from TOF to AMU is given in Appenix B1 in Kim et al. (2020) https://doi.org/10.1029/2018JA026169
Upper TOF (ns)	2.9	4.35	5.8	7.25	8.7	10.2	11.6	13.1	14.5	16	17.4	18.9	20.3	21.8	23.2	24.7	26.1	27.6	29	30.5	31.9	33.4	34.8	36.3	37.7	39.2	40.6	42.1	43.5	45	46.4	47.9	49.3	50.8	52.2	53.7	55.1	56.6	58	59.5	60.9	62.4	63.8	65.3	66.7	68.2	69.6	71.1	72.5
Center TOF (ns)	1.45	3.63	5.08	6.53	7.98	9.43	10.9	12.3	13.8	15.2	16.7	18.1	19.6	21	22.5	23.9	25.4	26.8	28.3	29.7	31.2	32.6	34.1	35.5	37	38.4	39.9	41.3	42.8	44.2	45.7	47.1	48.6	50	51.5	52.9	54.4	55.8	57.3	58.7	60.2	61.6	63.1	64.5	66	67.4	68.9	70.3	71.8
Lower TOF (ns)	0	2.9	4.35	5.8	7.25	8.7	10.2	11.6	13.1	14.5	16	17.4	18.9	20.3	21.8	23.2	24.7	26.1	27.6	29	30.5	31.9	33.4	34.8	36.3	37.7	39.2	40.6	42.1	43.5	45	46.4	47.9	49.3	50.8	52.2	53.7	55.1	56.6	58	59.5	60.9	62.4	63.8	65.3	66.7	68.2	69.6	71.1
Upper energy (keV)	0.0142	0.0156	0.0173	0.0194	0.0216	0.0242	0.0273	0.0308	0.0348	0.0392	0.0443	0.0502	0.057	0.0648	0.0737	0.0839	0.0956	0.109	0.124	0.142	0.162	0.185	0.211	0.241	0.275	0.315	0.36	0.411	0.47	0.537	0.614	0.723	0.818	0.945	1.13	1.28	1.46	1.67	1.91	2.17	2.48	2.82	3.23	3.69	4.21	4.81	5.49	6.22	7.05
Center energy (keV)	0.0135	0.0148	0.0164	0.0183	0.0205	0.0228	0.0258	0.029	0.0328	0.0369	0.0417	0.0471	0.0535	0.0607	0.0691	0.0787	0.0895	0.102	0.116	0.133	0.151	0.173	0.197	0.226	0.257	0.295	0.336	0.385	0.439	0.503	0.573	0.658	0.795	0.843	1.06	1.2	1.37	1.57	1.78	2.05	2.3	2.66	2.99	3.49	3.91	4.54	5.1	5.9	6.55
Lower energy (keV)	0.0129	0.0142	0.0156	0.0173	0.0194	0.0216	0.0242	0.0273	0.0308	0.0348	0.0392	0.0443	0.0502	0.057	0.0648	0.0737	0.0839	0.0956	0.109	0.124	0.142	0.162	0.185	0.211	0.241	0.275	0.315	0.36	0.411	0.47	0.537	0.614	0.723	0.818	0.945	1.13	1.28	1.46	1.67	1.91	2.17	2.48	2.82	3.23	3.69	4.21	4.81	5.49	6.22
Ion TOF rate (counts s^-1):
-13.7	-14.2	-15.2	-17.5	-17	-15.8	-17.8	-15.2	-17.2	-21.4	-19.6	-25	-27.5	-34	-37.7	-36	-41.9	-54.6	-59.4	-78.2	-88.2	-98.3	-117	-133	-193	-191	-206	-214	-256	-269	-297	-312	-317	-332	-429	-474	-546	-557	-519	-506	-459	-433	-427	-383	-377	-353	-323	-238	-169	-124
20.5	20.3	24.6	36.1	35.4	67.1	28.4	0.57	-2.54	40.1	14.2	-8.46	-1.77	30.1	38.1	8.46	32.8	3.57	36.9	34.7	-1.45	2.14	39.9	-26.9	-9.88	39.5	8.99	-6.5	24.4	-29	-31.4	-27.4	-87.4	-94.8	-35.9	-25.7	-36.8	14.9	30.4	-172	-35.1	-22.5	-82.4	-85.1	-57.4	-73.4	-122	-74.3	-2.49	-30.7
13.2	40.3	13.8	-2.71	34.6	29.8	28.7	28.5	17.9	18.2	17.3	31.8	5.15	1.64	4.4	3.35	-16.2	-8.2	-1.05	39.1	-20.6	0.957	-9.11	5.87	-39	-41.3	-23.6	-44	59.4	-43.7	-74.2	-81.1	18.8	-131	-132	-66.1	-96.6	-52.1	-85	-55.5	-55.9	-45.2	-33.1	-114	-84.3	-111	-33.3	-79.5	-9.12	-12.9
6.08	12.6	14.5	1.15	12.6	12.3	2.54	4.19	9.11	10.8	3.51	-12.5	24.4	7.47	-3.89	14.9	-4.22	-6.59	-20	14.5	-15.8	-13.9	23.1	-0.0119	-21.1	-18.2	30.4	-22.4	-26.3	-67.7	-63.9	-102	-98.7	-132	-152	-77.2	-115	-43.3	-69.8	-108	-100	-93.6	-21.2	-92.2	-138	-115	-126	-99.9	-31.5	-29.6
16.8	19.6	21.3	0.838	19.6	0.672	-2.29	-3.52	9.5	-5.65	9.43	-0.689	-2.98	-3.02	7.2	1.21	11.1	-1.21	37.5	7.84	-17	23.5	-0.817	-20.6	-18	31.3	-51.2	-24.2	-70.6	-78.5	-107	-124	-106	-157	-158	-112	-148	-113	-33.7	-82.7	-104	-184	-90.9	-136	-104	-170	-121	-119	-77	-59.2
16.9	7.78	6.46	-5.41	14.4	16.3	0.184	3.08	0.805	15.3	0.715	9.22	0.975	-5.44	9.56	-0.401	2.43	-4.39	0.196	34.1	-11.6	18.8	17.4	33.3	5.11	8.85	-4.16	-9.62	-42.9	-51.4	-113	-121	-120	-134	-160	-146	-148	-174	-144	-139	-143	-128	-102	-128	-147	-140	-122	-116	-78.8	-60.3
45.9	22.2	28.9	21.5	27.4	56	20.2	45.1	11.2	17.6	24.1	-5.11	35.6	15.9	38.1	30.6	-2.24	18.2	9.15	6.19	-8.22	21.2	-8.88	-4.14	-26.1	27.1	-2.42	-38.3	-22.3	-102	-97.6	-113	-127	-166	-176	-116	-132	-131	-130	-98.3	-44.5	-91	-129	-111	-127	-148	-138	-118	-70	-54.1
40.7	34.7	29.3	24.2	41.9	16.7	28.7	16.5	46.8	24.9	28.8	3.06	18.4	28.1	10.4	58.8	25.1	23.2	-8.31	-1.67	-14.3	-29.1	-48.6	-20.4	-70.5	-52.7	-53.4	-88.3	-61.4	-132	-134	-146	-158	-166	-215	-177	-258	-199	-183	-216	-155	-190	-198	-172	-176	-171	-160	-119	-79.8	-61.9
8.73	24.7	35.9	24.3	22.5	53.7	15.6	3.64	6.12	-0.0925	25.2	10	2.16	-2.28	-7.73	-8.6	3.3	-8.78	-14.2	-33.6	-41.4	-44.8	-58.2	-66.5	-85.4	-95.5	-103	-107	-128	-135	-148	-156	-159	-166	-215	-222	-264	-254	-254	-226	-222	-215	-214	-191	-189	-177	-159	-119	-84.3	-61.9
5.39	8.62	-2.97	-0.88	2.6	1.13	-8.46	9.8	-3.14	-0.792	-7.45	-2.46	-13.8	-4.73	-8.32	-18	-21	-27.3	-29.7	-37.4	-44.1	-49	-58.2	-66.5	-96.6	-95.5	-103	-107	-128	-135	-148	-156	-158	-166	-215	-237	-273	-279	-246	-253	-228	-215	-214	-181	-189	-177	-162	-119	-84.3	-61.9
1.25	0.593	-7.61	14.4	-1.34	1.91	-4.42	5.67	1.56	2.15	0.0994	6.95	-1.79	1.56	5.67	-2.08	3.36	-1.16	3.11	19.1	6.59	16.2	33	38.9	43	5.36	48.2	21.3	11.8	21	41.4	-33.3	-48.5	-46.9	-89.5	5.32	-39.7	-4.49	-38	-38.4	-39.8	-92.7	-60.4	5.24	-62.5	-47.9	-17.4	-44.4	-31.8	-2.19
-0.143	-0.248	-7.61	-7.83	4.23	6.32	5.47	7.47	7.4	-3.7	0.314	-7.46	4.8	22	-6.41	10.7	16.7	1.13	10.3	29.1	22.2	53.3	40.7	56.1	52.9	88.2	46.7	58.5	33.1	24.1	-27.3	-13.4	-3.89	-18.8	-19.7	-30.4	-77.7	-1.44	19.8	-51.3	-2.54	-19	-27.7	-50.3	-41.9	-54.4	-32.6	-28.3	3.26	25.6
10.2	1.31	-4.45	-6.86	-0.617	4.31	-8.88	11.3	-1.41	-2.44	-2.91	0.425	-6.9	11.3	15.8	16.2	15.2	15.6	44.9	69.9	12.3	69.8	88.2	108	64	60.6	87.5	51.4	31.1	58	21	-30.9	-11.5	-39.5	-55.9	-0.995	-39.2	-17.6	8.12	-8.25	-34.7	-44.4	-30.3	-7.91	-14.2	-29.6	-7.02	7.59	42.1	153
-3.27	-5.52	-6.14	1.3	-5.64	-2.67	-7.69	-7.6	-0.291	19.4	8.54	1.91	2.97	9.77	21.4	39.2	29.9	46.4	39.7	86.3	112	158	142	152	125	224	121	123	100	50.1	15.8	21.8	39.9	-15.9	-37.3	-24.3	21.3	45.1	34.4	-16.1	3.02	5.3	41.6	32.1	35	28.7	41.4	116	205	232
8.47	4.18	-5.42	-5.55	-5.9	-7.41	2.86	4.24	0.522	11.7	16.6	28.3	47.5	55.6	95.2	126	73.2	135	89	141	211	286	270	362	375	361	372	251	166	100	70.6	60.7	78.7	32.5	6.51	30	62.4	72.6	52.8	-22.9	23.6	23.1	50.8	20.8	87.5	161	192	223	246	178
3.99	-2.73	2.58	18.5	-4.69	18.1	25.2	14.2	23	31	63	86.6	129	144	178	220	281	297	325	461	506	718	834	819	930	756	726	507	416	211	215	217	194	145	84.9	83.3	104	82.6	104	96.6	111	168	207	200	271	198	163	122	129	158
9.24	6.74	22	27.9	31	56.5	65.6	75.6	95	147	158	222	253	309	382	447	594	629	708	849	1020	1200	1520	1530	1610	1500	1400	893	777	581	503	423	422	451	179	257	310	197	235	337	328	344	296	200	144	94.2	52.3	113	123	131
22.7	33.7	34.7	72.7	112	178	209	251	314	467	499	561	680	941	1100	1320	1560	1710	2080	2520	2820	3350	4160	4060	5000	3900	4180	2580	2270	1510	1450	1210	1050	1190	853	555	592	468	282	295	193	177	102	80.9	70.1	153	99.3	85	46.6	-3.94
64.6	134	185	213	330	378	478	675	813	961	1190	1490	1680	2030	2510	2660	3370	3630	4130	4830	5600	6310	7440	6520	8220	5890	5820	3440	2750	1700	1450	1070	914	820	422	266	243	144	131	80.4	88.2	60.3	51.6	26.1	76.8	77.3	37.6	-0.88	-3.66	3.65
33.3	51.5	27	108	103	97	162	218	301	334	421	639	618	774	945	1140	1200	1320	1500	1670	2210	2330	2630	2430	2740	1990	1940	1130	809	606	556	341	311	265	159	93.7	124	77	27.6	-2.5	57.7	79.9	89.5	123	62.3	-5.59	-18	-38.7	-6.81	-9.1
-6.85	1.58	15.5	25.8	38	70.9	39.8	53.2	96.4	97.9	105	180	197	285	267	289	327	457	507	632	625	679	859	739	939	678	769	500	607	366	436	287	196	168	41.6	14.9	-50.6	-38.2	58.3	-21.9	47.3	10.3	67.7	8.03	-16.5	-41	-67	-44.4	-28.3	-19.4
1.99	0.981	6.48	-0.145	11.2	34.3	45.8	44.4	48.4	74.2	89.7	128	140	131	222	236	279	359	354	379	459	508	609	598	711	576	705	576	692	532	475	353	210	193	21.2	-3.18	-41.4	82.7	67.5	46.5	20.1	35.5	8.57	-5.54	-16.3	-56.8	-69.2	-50.3	-23.2	-24.3
-1.57	9.53	4.71	-8.27	11.4	20.1	31.9	25.8	27.8	63.8	100	97	117	111	183	186	256	204	279	301	401	348	481	463	536	521	630	498	511	543	504	342	144	147	25.4	51.2	26.6	32.3	80.8	9.73	51.7	-65.1	-10	-31.5	-57.7	-41.2	-26.2	-56.5	-25.8	-42.3
-0.364	-7.11	-5.61	2.95	5.44	8.66	11.4	33.7	25.8	39.9	46.4	52.2	69.8	99.8	93.1	145	127	172	208	231	267	335	376	411	524	514	557	569	594	626	557	413	273	264	101	56	74.8	28	85.6	0.887	26.9	-5.59	6.23	1.23	13.2	-68.3	-12.3	-38	-10.3	-13.8
-0.717	-3.68	23.7	-6.74	8.18	-7.89	2.88	26.7	29.4	28.3	39.4	46.6	68.5	83.8	148	104	167	169	206	219	287	375	430	545	640	742	791	892	1050	1040	1030	809	594	525	203	94.2	67.4	61.6	30.4	36.8	-30.7	5.23	28.4	-13	-5.6	-11.9	-12.9	-8.92	-8.32	-7.15
-6.46	0.124	10.4	19.6	16.2	32.4	20	38.1	63.3	48.8	73.5	78.4	139	130	157	198	270	277	373	370	509	595	773	885	1110	1280	1750	1540	2060	2050	2150	1440	992	911	190	67.6	77.2	80.5	-7.67	74	24.7	8.23	6.37	47	-4.87	-19.1	-7.58	-17.3	-25.5	-13.2
-6.85	9.44	13.8	45.5	49.4	38.1	82.7	119	131	178	217	271	322	367	470	505	600	771	869	960	1180	1310	1730	1910	2600	2690	3420	3630	4550	4530	4720	2920	1940	1870	363	21.7	58.7	18.7	7.98	-1.55	35.8	-3.47	31.1	-1.21	49.5	-59.3	-21.6	-16.6	20.2	-13.7
16.4	-7.11	35.5	96.7	95.3	171	254	284	420	429	724	769	948	1000	1220	1400	1470	1970	2220	2410	2830	2960	3670	3970	5240	5720	7690	7440	9500	8080	8140	4640	2670	2580	380	119	16.8	4.16	7.14	-6.96	69.2	-8.88	55.4	16.2	16.8	15	-1.9	13.7	13.8	11.1
15.8	9.23	43.2	107	130	159	302	335	498	565	807	873	1180	1310	1560	1810	1870	2310	2600	2780	3050	3060	3560	4010	5510	5410	6710	6320	7950	5930	5540	2850	1550	1270	212	35.3	-2.93	41.4	58.1	53.1	3.86	33	19.7	62.6	-7.5	-6.97	-3.38	-20	-37	1.49
-2.26	-7.11	9.63	47.4	39.4	83	88.9	146	184	225	409	367	576	650	764	884	888	1120	1170	1310	1380	1610	1610	1890	2360	2500	2980	2770	3350	2540	2330	1100	643	505	165	94.9	45.3	92	67.2	26.1	105	42.4	104	5.95	20.2	29.9	38	16.9	21.1	-18.9
8.54	33.6	24	-8.76	17.6	39.1	23	71.9	86.5	71.7	92.4	116	182	192	263	340	321	465	405	432	498	543	653	808	824	932	1160	966	1270	1010	934	436	320	230	83.5	18.1	59.7	65.3	100	40.5	89.3	8.94	61.8	18	20.9	35.1	18.2	9.46	8.82	9.61
15.1	10.8	-5	-8.76	26.8	17.2	43.4	7.13	56.3	17.7	43.4	51.2	68.2	60	68.4	114	92.9	130	157	151	152	174	243	273	263	271	367	374	401	383	264	181	80.7	119	51.9	43.4	28	70.1	38.8	77.2	-10.8	47.9	36.9	36.5	-15.4	-30.8	-6.66	6.4	-28	15.5
-6.85	2.92	2.21	-2.81	10.6	-1.34	13.6	-0.968	3.28	14.5	14.4	1.59	30.1	12.7	55.3	15.6	24.1	66	85.5	37.1	26.2	82	112	60.7	66.4	150	117	175	154	87.7	113	41.2	41	-32.8	44	-21.4	-9.47	50.8	28.7	42	24.7	-0.944	8.59	-14.6	20.1	2.44	-0.133	9.98	6.11	19.5
-0.918	-6.81	-7.61	-4.67	-5.79	8.18	-8.27	-0.798	3.44	13.5	13.6	-2.64	15.6	5.18	-7.6	-7.08	23.6	8.83	-9.4	-0.331	38.8	20.4	20.3	32.9	70.6	45.3	23.5	51.2	41.7	28.1	7.47	40.9	-20.9	-5.58	-22.4	14.7	-23.5	4.91	-14.9	23.4	3.81	-10.4	-35.1	-10.4	24.4	-25.3	-3.43	-28.6	-1.41	-22.9
-1.13	5.11	9.15	0.79	-1.35	-3.4	0.0141	-3.87	1.16	-10.7	-2.46	-10.2	4.68	-3.57	-0.234	20.5	-1.47	-12.4	7.37	12.5	7.93	14.5	-1.23	29.8	29.3	-3.72	-1.3	6.04	0.473	23.3	-17.4	-18.7	-12	-5.82	-6.7	-24.3	-19.2	-15.8	-11	-22.4	-21.5	-19.8	-35.3	-47.1	-43.5	-77.2	-37.4	2.55	-15	18.6
-6.85	0.183	-3.83	12	-1.83	0.0672	12.9	3.46	4.6	2.03	-5.91	7.08	0.928	5.79	6.93	14.1	0.0545	13.3	0.886	16.7	19.1	14.2	18.4	11.3	3.17	27.7	-11.5	-0.312	-9.73	6.29	-22.8	-8.34	-7.97	-6.91	-30.6	15.7	13.9	-44.3	54.4	-53.1	-22.6	4.22	2.35	-34.6	11.6	-17.5	11.2	10.6	36.8	24.8
1.88	-7.11	9.19	3.61	-4.12	0.487	1.78	10.1	6.76	-7.1	-1.58	2.97	-2.79	-3.61	4.57	0.104	18.8	4.48	6.97	2.55	-2.21	13.3	19.3	22.8	4.62	12.6	9.34	5.14	3.99	16.3	-6.64	1.67	40.2	-3.74	-27.4	16.6	19.4	70.6	-6.23	54.9	-19.4	-8.57	-40.1	2.81	33	40.4	-26	-4.49	9.55	41.1
-5.69	10.7	-7.34	3.8	-4.97	-0.434	-6.29	-5.37	-5.79	9	-9.82	6.05	-10.1	-6.95	7.71	-9.21	-5.4	-7.75	-4.93	-2.33	-4.96	-7.39	-14.1	-17	-16.9	2.32	29.2	-36.5	-11.7	-15.7	-2.96	-26.2	-44.7	-29.4	3.9	-36.5	37	-0.692	16	8.7	5.05	6.78	4.92	25	-4.04	26.1	11.5	24.5	11	13.9
-1.58	-0.715	-1.87	-8.76	-2.56	2.37	3.13	0.698	-2.13	-0.599	11.1	-2.63	6.96	-3.52	-12.7	6.84	0.867	-11.5	0.121	-27	-6.6	-21	-5.46	-5.99	-0.241	-23.6	-24.6	-32.7	7.37	-40.4	-33.7	-61.9	-43.9	-19.4	-40.8	-19.7	-26	20.7	-19.7	-24.6	16.8	-1.48	-30.7	-6.06	5.39	8.74	-9.89	-33.9	-13.2	22.6
-6.85	-4.29	4.32	3.98	-3.24	-4.6	-1.44	2.82	-2.37	-1.1	-5.47	-2.85	-0.68	9.42	8.02	-1.18	-6.65	11.1	-8.36	-16.6	3.28	-23.9	-12.6	-42	-2.55	-53.3	-15.5	-40	-37.4	-29.1	-56.6	-41.4	-46.2	-74	-36.3	-42.4	-62.5	-45.5	-28.8	-58.9	-3.24	-19.7	-23.9	-38	-65.2	-16.4	14.6	-20.8	-5.83	45.9
-4.17	-0.619	-1.5	-5.4	5.63	1.53	-1.15	-7.6	-4.73	1.06	-6.25	1.65	-10.2	-14.3	-11	-4.17	-3.2	3.16	-14.1	2.04	-6.48	-11.4	-19.3	-18.1	-34.4	-46.1	-27.3	1.54	-27.3	-57.4	-63.4	-59.8	-67.1	-49.5	-55	-56.6	-24.2	-77.8	-59.6	-82.1	-31.1	-40.7	-54	4.85	-44.7	-67.3	-36	-15.9	-25.3	27.4
2.15	2.25	-7.61	11.4	6.27	4.62	-2.36	-6.34	3.41	2.01	2.11	-9.68	-9.75	-6.34	4.07	1.35	-10.5	-9.55	-9.96	7.2	-6.24	-10.3	-28.2	-32.4	-31.7	-34.4	0.128	0.489	-35.8	-23.1	-6.62	-21.2	-5.45	-19.8	-22.9	-1.77	37.5	-32.1	-26.8	-13.6	-30.9	-8.66	-31	-15.5	12.4	-25.8	-8.52	-9.14	41.7	86.6
9.5	0.128	0.43	-8.76	3.89	2.69	5.42	-4.76	2.98	3.27	-4.22	-0.446	11.6	19.1	-4.03	-1.57	-0.452	18.2	-1.73	18.9	-10.4	31.5	2.17	-12.6	-10.8	13.8	-7.83	-9.75	-26	-39.7	1.26	18.7	23.1	36.1	62.5	19.9	9.04	-8.14	29	8.08	27.2	56.3	29.4	-2.97	-0.0958	-6.02	4.03	51.3	141	181
0.702	-4.15	10.3	0.987	-6.47	-7.89	-6.23	-4.8	3.54	-5.21	5.34	-3.01	-3.55	-0.199	4.02	-13.2	3.05	-21.3	18.2	-10.5	-3.02	1.91	18.3	19.3	-18.3	3.42	12.1	-9.82	25.9	14.5	23.5	27.2	63.5	69.7	62	92.3	19.9	7.25	74	34.9	13	30.7	8.31	3.31	60.9	18.1	39.9	121	131	258
9.59	-2.05	-1.02	-8.76	3.58	11.1	-1.8	-0.558	-4.26	2.81	3.03	9.07	-0.434	-1.06	6.15	-7.92	-8.89	6.27	-2.88	-3.28	-22.3	-5.45	15.8	-7.4	12.3	21.7	-2.95	17.9	24.5	43	56.3	44.1	80.4	141	69.7	47.6	39	17.3	11.1	-5.27	-8.92	8.77	-4.48	-9.48	20.7	55.5	97.8	182	186	177
6.41	8.07	-3.2	5.43	-0.448	-7.89	-6.74	10.6	-6.29	1.74	4.75	0.378	-0.372	4.44	-8.17	3.07	-4.72	-6.47	12.8	-4.24	7.9	-15.9	-4.25	-3.66	-19.7	6.15	16.8	46.7	44.2	73.9	122	63.8	72.7	125	73.5	21.7	-43.9	-24.6	5.74	-42.6	-30.2	-26.2	-0.737	60.4	47.3	70.6	118	172	183	190
-3.04	-0.734	0.563	-5.63	11.4	-6.8	11	6.48	-0.319	-10.7	-4.2	4.27	-1.85	-4.3	2.29	-1.67	-5.05	3.6	5	4.37	-14.9	-0.404	-9.11	22.9	14.6	28.1	98.3	78.2	93.8	101	91.5	63.3	99.6	106	79.8	34.9	3.54	-27.3	-19.8	0.303	44.5	37.1	35.3	80.4	87.9	132	149	210	210	139
4.6	11.8	-3.26	3.63	2.63	-3.42	1.04	11.4	-7	-10.7	2.01	6.83	4.56	12.5	0.109	24.6	-2.03	26.9	8.55	26.4	25.8	23.5	-3.67	29	34.5	44.7	92.2	90.2	76.3	99.1	117	151	148	170	78.2	78.9	6.47	119	47	-17.3	38.3	97	86.1	186	125	196	202	288	179	89.7
-0.869	5.86	-0.502	9	1.37	3.19	-2.3	-7.6	-5.67	-4.24	2.41	0.676	4.63	-3.35	21.3	2.77	14.7	28	32.6	34.9	25.1	76	111	89.3	75.1	80.8	98.6	94.4	163	119	137	157	150	168	155	106	102	153	117	71.2	184	126	193	183	243	312	275	219	172	155
-6.85	1.88	7.02	12.2	10.2	8.52	-2.88	6.13	1.62	10.1	15.3	3.58	0.84	21.3	9.24	8.76	8.23	25.8	29.7	46.4	62.9	63.6	108	99.7	106	110	111	43.3	123	141	139	142	211	192	168	185	176	136	201	189	176	239	297	378	347	266	219	143	134	141
4.39	18.5	-4.14	10.1	-8.51	-0.247	11	6.1	2.61	12.1	3.47	-1.39	17.5	13.9	12.9	9.5	-3.95	-3.77	13.4	34.9	46.2	32.8	15	65.6	72	36.6	79.5	68.5	114	88.8	139	168	234	233	305	260	270	154	319	264	286	306	265	296	251	181	132	141	128	164
-6.85	-5.36	4.68	-6.36	-2.35	5.01	-0.169	3.88	-2.9	-3.17	2.51	-6.81	2.45	-1.44	-2.59	-2.44	5.02	17.5	1.77	0.819	45.6	-1.08	9.94	20.3	-13.9	27.1	40.4	20.2	19.9	92.9	152	290	290	381	407	323	224	188	276	225	256	323	244	198	123	106	61.4	43.1	81.6	138
3.22	-2.86	-6.83	-8.76	3.87	9.33	-0.448	-3.2	0.924	-4.4	-1.9	-1.75	-7.93	-3.64	-14.1	8.12	9.32	-10	0.544	-6.38	-12.9	10.9	17.2	-4.21	-9.06	4.73	-8.55	62.5	71.3	124	320	421	467	601	490	331	378	194	238	304	378	263	175	170	19.7	74.9	55.7	80.2	78.6	142
6.53	-3.87	-6.73	-8.76	5.71	5.46	-7.83	0.000989	-6.4	8.3	8.03	-10.5	-6.43	-4.98	-14	-2.97	-17.2	-7.58	18.6	-1.82	6.38	22.5	30.3	31.5	14.7	18.1	-5.1	61.4	116	216	355	541	555	698	615	422	397	229	376	480	326	235	212	105	105	104	95.7	122	125	104
-5.61	11.1	4.99	-6.12	-8.51	-3.64	10.5	3.19	1.69	-4.36	12.3	-12.1	-7.91	-1.48	7.68	20.1	16.7	4.04	6.84	9.02	34.7	14.2	25.8	31.2	48.3	58.5	96.8	138	152	284	441	550	777	840	944	678	661	491	489	382	346	323	214	204	114	75.5	95	120	130	138
-2.36	-7.11	1.2	7.93	1.99	-1.55	3.3	-6.99	3.28	6.13	9	-2.39	4.87	-1.04	4.31	7.73	4.11	8.66	15.6	10.2	6.03	-10.7	13.8	34.3	21	56.3	86.9	135	215	386	668	811	959	1290	1350	899	813	465	566	360	302	233	206	137	124	145	142	171	156	137
8.62	1.92	6.44	0.751	15.2	-7.89	-3.63	4.36	1.59	-7.19	-0.398	-10	-0.502	-2.04	-17.9	-1.94	-8.66	10.8	11.3	6.2	2.56	34.5	12.1	6.65	11.8	40.6	113	154	266	565	877	1180	1300	1800	1570	884	777	468	414	279	258	259	164	136	160	165	166	138	138	179
1.5	-7.11	3.95	12.9	5.01	17.1	0.762	5.08	-1.74	10.5	8.26	-5.83	-9.38	6.05	25.4	10.3	1.56	-3.48	13.6	10.6	-1.55	30.3	29.6	62.3	61.8	67.5	199	316	473	639	1140	1430	1650	2010	1440	797	599	450	300	288	298	197	218	236	152	249	159	138	113	231
4.28	-7.11	10.9	6.14	-1.81	0.198	4.45	0.848	-6.71	-2.71	10.1	-3.08	0.0293	-0.314	12.2	-5.97	-12.2	8.62	8.09	-13.1	-16.8	19.9	49.5	48.3	61.3	82.9	199	265	431	671	1150	1330	1310	1640	1150	680	487	290	304	194	156	172	174	179	161	173	156	146	176	262
1.66	6.34	18.1	-6.13	-0.683	10.2	1.34	1.06	-8.57	12.8	0.659	-5.23	-1.81	5.95	7.4	3.54	-13.2	17.9	32.2	4	44.1	39.9	28.2	65.8	47.1	46	139	247	440	659	900	1210	1050	1340	795	513	527	273	281	207	265	169	151	187	236	161	151	207	278	287
19.2	0.132	-0.668	-0.789	2.48	-0.511	-2.82	-5.07	-1.29	-2.97	-8.34	3.22	4.23	-15.2	7.53	12.5	11.2	-0.114	-4.63	9.68	3.54	35	65.1	31.7	29.6	62	69	206	294	438	720	817	872	915	640	502	361	307	361	289	281	212	220	210	190	213	169	314	313	399
-3.99	-1.06	-3.6	-10.8	-9.5	-3.99	-14.6	-15.2	12	3.99	-10.4	-10.7	-17	-14.8	-12.3	5.47	-17.7	-25.5	-18.6	-22.1	4.12	15.1	-12.2	62.4	20.4	47.8	111	194	350	535	949	1220	1330	1620	1570	1210	1100	623	907	521	495	387	534	389	443	574	761	842	745	1010
-3.35	20.1	-9.6	-10.1	0.155	-3.33	-2.37	4.24	13.7	-11.6	10.7	-25	26.8	-1.94	-8.32	-23.8	-5.47	1.25	20.5	25.8	-4.38	-16.7	13.6	33.4	42.8	87.1	123	226	287	485	984	1190	1580	2090	2620	2090	1800	1090	1050	786	785	714	678	750	783	1300	1360	1390	1090	1430
-1.88	1.16	-15.2	5.33	-11.1	12.6	-2.46	-3.38	5.36	0.0955	11.9	-1.48	-21.3	23.8	4.69	-6.48	5.67	-3.54	12.2	0.32	2.64	-13.3	17.6	7.73	57.1	50.2	72.2	182	293	428	847	1380	1890	2550	3030	2080	2050	1170	1030	820	762	848	956	1220	1340	1680	1650	2010	1550	1520
-7.13	-10.8	5.77	8.86	6.51	12.5	-2.13	7.65	-0.127	2.18	5.3	5.93	-27.5	-5.72	-8.46	4.99	10.8	-24.2	-14.1	-22.6	-21.7	35.7	37.3	27.6	24.3	44.8	108	131	254	393	899	1270	1710	2280	2940	2050	1720	955	931	826	850	1100	1150	1350	1370	1900	2140	2610	1820	1250
-0.805	-12.1	-9.06	-4.72	13.7	12.8	-4.58	-5.12	-8.42	-0.901	-15.9	6.38	-7.25	-10.2	-13.4	-17.8	-9.31	-7.97	-6.44	18.2	4.42	7.97	-7.93	4.73	-20.9	-15	44.3	141	179	320	728	1070	1640	2230	2650	1690	1470	1160	1100	1130	1080	1200	1150	1590	1880	2980	2960	2890	1420	1030
11	-0.62	-7.62	-7.81	-7.24	11	-6.84	-1.41	5.84	-4.95	-2.43	4.94	5.22	-11.9	6.41	7.01	-25.8	-4.9	-10.6	-8.49	-41.7	-5.71	3.09	-7.94	2.48	-11.2	26.7	132	145	314	599	875	1220	1740	2100	1540	1350	1050	1120	1050	1090	1270	1440	2240	2690	3620	3030	2450	1200	676
6.36	-7.08	-5.41	2.43	-10.8	-11.7	-2.1	18.2	5.79	-21.4	-1.63	-3.93	7.14	-9.41	4.69	-10.8	-9.97	-15.4	10	-10.1	44.4	-6.62	35.1	20	-22	85.2	79.8	128	198	267	597	862	1010	1560	1930	1230	1270	1160	1140	1100	1380	1860	2120	3210	3120	3870	2840	2440	994	544
-13.2	-6.72	-8.16	0.531	-3.9	1.22	13.2	6.67	-13.9	-8.93	-16.2	12.6	-5.58	-19	-12.3	11.6	-25.3	-32	-6.86	-7.8	0.517	30.2	-19.9	22.8	8.11	3.55	-8.7	117	66.6	233	365	566	935	1240	1520	1140	1180	1270	1510	1830	2050	2800	2990	3620	3090	3390	2570	1870	824	486
-0.309	0.765	-4.48	5.52	10.1	-15.8	-4.93	-4.98	-2.11	0.631	-10.6	-15.7	-19.7	-9.27	-25.8	9.81	4.39	-35.9	-29.4	-39.8	-12.4	-23.8	-18	-7.17	-51.6	-58.5	19.8	12.1	-4.51	36.7	194	333	550	671	986	983	1310	1540	1840	2370	2170	2470	2400	2730	2310	2280	1650	1260	572	455
6.66	-14.2	-9.18	-4.44	-6.18	-6.13	-15.1	0.429	-3.69	-3.29	2.57	-3.17	-15.3	-23	-19.9	-2.85	-6.46	-23.4	-16.8	5.27	-28.8	-2.7	10.1	-8.23	-37.4	10	-20.5	28.1	22.9	16.2	221	381	518	726	1290	1490	1850	2190	2340	2590	2300	2360	2270	2450	1940	1810	1350	1010	504	474
-6.64	-3.52	-0.148	-11.9	-13.5	-1.54	4.29	-11.3	-7.35	-16.5	-11.2	-9.93	-9.52	-24	-27.7	6.04	-0.304	11	3.59	-38.2	-3.37	-4.04	5.25	15.6	23.6	32.7	63.8	106	93.5	194	428	646	857	1110	2060	2130	2840	2670	2910	2850	2710	2710	2400	2350	2100	1850	1180	1110	582	588
-21.5	-28.4	-25.6	-13	-10.5	-14.9	-18.2	-20.9	-12	-12.2	-27	-27.9	-30.6	-42.4	-50.3	-39.5	-57.1	-43.3	-60.8	-47.2	-71.5	-35.9	-106	-59.2	-130	-15.6	48.8	-9.02	26.2	120	493	738	1140	1620	2780	2870	3840	3540	3780	3580	2880	2940	2500	2430	1900	1960	1290	1200	738	611
-16.6	-16.5	-19.9	-17.1	-24.1	-29.3	-22.2	4.64	-34.3	-35.6	-16	-38.2	-40.8	-50.2	-47	-27	-48.2	-47.6	-69.6	-62.4	-41.2	-55.1	0.17	-4.14	-23.5	35.7	-6.98	26.4	70.7	228	481	726	962	1370	2390	2400	2880	2690	2880	2580	2120	2060	1780	1890	1440	1430	932	781	748	886
-27.4	-14	-13.8	-7.56	-17.6	3.09	-28.9	-8.39	-16.8	-28.6	-4.47	-36.1	-36.3	-32.2	-64.3	-36.7	-39.8	-54.5	-32.9	-55	-31.9	-36.2	-35.7	8.3	-66.6	-43.8	-36.4	12.9	25.4	-1.69	203	414	657	928	1480	1440	2060	1950	1990	1640	1400	1320	1300	1270	1060	931	688	663	714	1360
27.7	-6.28	-9.5	-2.09	-22.7	-14.7	-18.2	3.96	-14.5	-32.7	-23.8	-14.4	-29.1	-52.1	-48.1	-40.8	-33.4	-74.4	-50.6	-46.4	43.4	-30.2	-14.1	-47.2	-87.9	-108	-37.2	-44.9	-2.78	-41.2	184	224	465	654	869	1050	1250	1180	1210	1160	1040	999	843	885	687	750	719	947	1120	1570
67.5	60.3	25.9	2.81	-14.7	-31.3	23.8	4.83	19.5	-6.11	16.8	-18.9	5.68	5.75	-19.1	10.1	-32.9	9.55	-28.5	-14.6	-26.6	7.88	-20.7	-9.17	-63.6	-33.9	-15.1	-45.6	-21.7	28.7	76	127	309	375	966	821	1010	1150	1190	976	996	978	989	1030	709	973	976	1380	1520	1610
30.7	-25.1	10.8	-26.7	-23.4	-19.7	-47.9	-32.3	-50.1	-44.9	-56.8	-71.1	-67.9	-124	-101	-112	-83	-116	-110	-164	-189	-147	-195	-207	-304	-265	-383	-357	-430	-427	-335	-180	-51.1	147	541	578	901	741	929	878	926	1170	1060	1550	1310	1640	1370	1710	1750	1990
14.5	-36.7	-33.2	-56	-67.6	-26.8	-35.6	-29.3	-38.3	-53.8	-53.7	-50.1	-62.8	-86.3	-81.4	-120	-131	-148	-146	-148	-130	-224	-293	-288	-419	-392	-470	-451	-518	-504	-446	-450	-326	-167	33.5	119	164	191	390	277	571	964	1030	1360	973	1140	682	1010	954	1000
2.06	-27	-7.03	-9.97	16	6.56	-5.24	19.3	0.733	-38.2	44.8	-9.93	-10.3	-21.4	-34.9	-59.1	-54.8	-66.8	-116	-209	-200	-121	-153	-192	-437	-389	-404	-496	-518	-540	-498	-374	-394	-224	-32.6	-123	-2.48	51.5	157	330	560	802	876	1150	652	822	507	648	667	789
13.5	32.1	-36.6	-26.8	-7.14	-4.75	-15.8	-30.4	-19.9	-67.3	-53.4	-93.5	-48.8	-78.4	-40.4	-41.3	-65	-64	-119	-200	-115	-101	-206	-185	-422	-411	-462	-452	-555	-602	-553	-425	-340	-318	-165	-306	-238	-307	-71.2	-111	127	380	326	765	259	405	144	287	406	424
-0.53	12.1	-4.64	-11.6	-47.6	-15	-29.7	-2.97	-15	-42.1	10.3	-44.1	-58.9	-52.8	-98	-56.3	-72.6	-79.7	-94.3	-143	-192	-126	-205	-244	-428	-408	-359	-442	-561	-615	-623	-577	-458	-383	-397	-415	-458	-495	-246	-186	8.58	237	133	608	207	56.4	0.784	178	151	212
27.5	-28.6	24.9	-16.8	43.2	-36.5	-26.7	35.2	-41.3	-31.8	-44.2	-28.7	-39.4	-63.6	-8.5	-68.8	-85.3	-132	-87.3	-128	-130	-178	-247	-204	-327	-370	-499	-425	-590	-587	-711	-572	-493	-549	-403	-692	-478	-460	-359	-312	-207	-65.5	47.3	199	-90.6	-90.9	-156	-42	-20.9	222
7.2	36.8	0.819	-26.5	-34.8	-6.51	0.576	-33	-9.24	-29.2	-26.5	-57.5	-49.2	-60.5	-63.4	-26.6	-59	-126	-152	-150	-187	-161	-104	-193	-439	-377	-401	-498	-649	-658	-686	-688	-591	-581	-608	-649	-647	-595	-300	-392	-230	-150	-2.92	91.6	-56.4	-146	-404	-108	-16.3	21.6
-23.7	-7.23	-22.5	-54.7	-42.7	-37.6	-54.7	-48.4	-32.5	-1.34	-36.8	-45	-76.3	-85.7	-86.7	-72.6	-115	-127	-97.8	-162	-160	-194	-232	-215	-426	-417	-427	-536	-582	-672	-635	-609	-659	-563	-605	-563	-818	-635	-561	-642	-372	-386	-298	4.02	-283	-379	-482	-335	-127	-68.2
2.93	-15.3	-38.9	-52.3	-40.6	-45.2	-56.8	-38.6	-54.1	-16.2	-38.6	-67.6	-63.7	-75.2	-73.6	-118	-70.3	-164	-145	-152	-180	-199	-209	-252	-521	-368	-424	-444	-649	-658	-711	-688	-662	-695	-766	-760	-822	-793	-692	-700	-513	-392	-370	-228	-526	-526	-525	-363	-194	-160
-0.294	-12.8	-24	-10.1	-32	-40.3	-54.9	-0.138	-30	-54.6	-60.2	-57.6	-46.5	-115	-118	-80.3	-113	-148	-167	-174	-217	-215	-280	-320	-448	-421	-502	-556	-627	-738	-816	-786	-685	-798	-996	-861	-1030	-916	-920	-880	-679	-624	-439	-501	-460	-577	-662	-473	-256	-198
-38.8	-31.3	-16.5	-43.5	-52.5	-51.1	-53.8	-60.1	-39.3	-53.5	-56.3	-63.9	-91.8	-103	-111	-119	-107	-129	-160	-239	-261	-227	-293	-268	-611	-445	-571	-623	-771	-848	-875	-940	-870	-952	-1060	-1070	-1160	-1110	-976	-955	-886	-778	-700	-624	-847	-733	-754	-550	-360	-268
-33.2	-41.9	-44.2	-44	-57.5	-35.3	-48.1	-55.4	-48.9	-18.5	-47.9	-72	-84.4	-84.5	-90.2	-106	-150	-188	-184	-210	-298	-229	-340	-365	-572	-557	-677	-687	-813	-879	-916	-936	-949	-989	-1210	-1090	-1320	-1240	-1200	-1200	-1040	-998	-976	-781	-915	-973	-869	-621	-442	-282
-45.3	-43.4	-50.1	-46.1	-43.2	-28.4	-67.4	-42.8	-38.3	-58.2	-47.5	-73.4	-71.4	-92.1	-124	-83.1	-113	-189	-180	-251	-288	-290	-363	-426	-667	-610	-668	-728	-872	-901	-987	-1020	-979	-1060	-1310	-1210	-1540	-1490	-1320	-1350	-1110	-1010	-1060	-907	-1000	-970	-914	-723	-461	-345
-47.1	-32.4	-46.9	-69.4	-67.7	-39.4	-62.8	-60.8	-57.7	-77.2	-69.9	-84.4	-84.4	-124	-139	-132	-153	-192	-187	-280	-321	-301	-449	-442	-649	-625	-745	-727	-929	-954	-1060	-1060	-1120	-1140	-1370	-1390	-1610	-1540	-1330	-1410	-1210	-1110	-1180	-1090	-1090	-1040	-1040	-819	-570	-411
-45.4	-52	-44.7	-55.9	-47.5	-38.1	-52	-50.9	-39	-61.4	-60.6	-69.9	-92.8	-136	-148	-132	-155	-199	-206	-286	-317	-303	-420	-474	-713	-654	-730	-746	-946	-976	-1050	-1090	-1170	-1180	-1400	-1460	-1670	-1590	-1480	-1480	-1380	-1240	-1220	-1140	-1110	-1200	-1110	-849	-583	-411
-5.2	-7.1	-17.9	-16.7	-24.8	1.25	-10.5	-5.02	-14.3	-25.6	-26.1	-17.2	-30.1	-47.7	-53.1	-37.6	-58	-70.3	-83	-119	-116	-147	-185	-226	-295	-282	-325	-355	-409	-416	-486	-498	-497	-533	-608	-658	-776	-706	-682	-696	-616	-531	-521	-478	-491	-526	-489	-398	-243	-185
[truncated: 44 more columns]

## Sheet: Figure 2h
JADE TOF x E (93 x 64) count rate for 2022-272 09:37:12 to 09:37:42 during Juno's Europa flyby
From Figure 2 in Szalay et al. (2024 Nature Astro.)
Conversion from TOF to AMU is given in Appenix B1 in Kim et al. (2020) https://doi.org/10.1029/2018JA026169
Upper TOF (ns)	2.9	4.35	5.8	7.25	8.7	10.15	11.6	13.05	14.5	15.95	17.4	18.85	20.3	21.75	23.2	24.65	26.1	27.55	29	30.45	31.9	33.35	34.8	36.25	37.7	39.15	40.6	42.05	43.5	44.95	46.4	47.85	49.3	50.75	52.2	53.65	55.1	56.55	58	59.45	60.9	62.35	63.8	65.25	66.7	68.15	69.6	71.05	72.5
Center TOF (ns)	1.45	3.625	5.075	6.525	7.975	9.425	10.88	12.32	13.78	15.22	16.67	18.13	19.58	21.02	22.47	23.93	25.37	26.82	28.28	29.73	31.17	32.62	34.08	35.52	36.98	38.43	39.87	41.33	42.77	44.22	45.68	47.12	48.58	50.03	51.47	52.93	54.38	55.82	57.28	58.72	60.17	61.63	63.07	64.52	65.98	67.42	68.87	70.33	71.78
Lower TOF (ns)	0	2.9	4.35	5.8	7.25	8.7	10.15	11.6	13.05	14.5	15.95	17.4	18.85	20.3	21.75	23.2	24.65	26.1	27.55	29	30.45	31.9	33.35	34.8	36.25	37.7	39.15	40.6	42.05	43.5	44.95	46.4	47.85	49.3	50.75	52.2	53.65	55.1	56.55	58	59.45	60.9	62.35	63.8	65.25	66.7	68.15	69.6	71.05
Upper energy (keV)	0.01415	0.01558	0.0173	0.01936	0.02163	0.02424	0.02732	0.03084	0.03481	0.03922	0.04429	0.05017	0.057	0.0648	0.07373	0.08391	0.09559	0.1089	0.1242	0.1416	0.1616	0.1846	0.2109	0.2409	0.2752	0.3146	0.3595	0.411	0.4698	0.537	0.6143	0.7232	0.8182	0.9448	1.128	1.281	1.464	1.672	1.911	2.172	2.476	2.823	3.23	3.69	4.213	4.813	5.486	6.217	7.049
Center energy (keV)	0.01352	0.01481	0.01638	0.01826	0.02052	0.02281	0.02576	0.02897	0.03283	0.0369	0.04168	0.04705	0.05349	0.06074	0.06912	0.07865	0.08953	0.1021	0.1162	0.1328	0.1511	0.1729	0.197	0.2257	0.2571	0.2947	0.3357	0.3849	0.4388	0.503	0.5733	0.6582	0.7946	0.8425	1.06	1.201	1.366	1.568	1.782	2.048	2.302	2.662	2.994	3.485	3.906	4.543	5.099	5.903	6.548
Lower energy (keV)	0.01292	0.01415	0.01558	0.0173	0.01936	0.02163	0.02424	0.02732	0.03084	0.03481	0.03922	0.04429	0.05017	0.057	0.0648	0.07373	0.08391	0.09559	0.1089	0.1242	0.1416	0.1616	0.1846	0.2109	0.2409	0.2752	0.3146	0.3595	0.411	0.4698	0.537	0.6143	0.7232	0.8182	0.9448	1.128	1.281	1.464	1.672	1.911	2.172	2.476	2.823	3.23	3.69	4.213	4.813	5.486	6.217
Ion TOF rate (counts s^-1):
-18.16	-16.32	-15.73	-13.02	-21.18	-25.72	-18.07	-18	-22.4	-20.86	-26.41	-17.24	-24	-27.66	-33.14	-28.47	-44.3	-39.44	-51.25	-60.77	-60.3	-73.92	-97.15	-105.4	-167.1	-137.9	-182.9	-186.4	-243.2	-249.6	-338	-304.5	-345.8	-397.9	-540.1	-587.7	-586.6	-651.1	-590.9	-587.5	-500.6	-472.7	-454	-418.9	-416.2	-306.3	-261.2	-174.8	-135.2	-111.6
39.16	17.19	62.93	40.37	21.11	67.35	16.2	11.56	42.76	18.95	68.09	11.1	50.1	56.03	8.726	85.81	31.35	79.26	28.94	50.89	44.4	21.85	81.51	70.56	29.42	17.55	38.64	-27.75	-46.24	19.67	-5.983	10.15	-68.61	-23.55	-112.3	-42.1	-65.82	-26.83	-170.1	-42.86	-18.3	-10.63	-100.6	-82.7	-45.47	-5.869	-97.16	-0.8588	-7.601	18.19
13.23	3.461	15.02	-0.8563	11.95	3.675	-6.029	1.945	27.85	11.6	25.73	15.23	40.88	44.03	-4.068	41.41	18.66	6.039	34.35	27.3	44.81	53.99	19.95	6.566	0.8115	-32.2	-12.43	60.64	-16.27	0.07775	-104.4	-94.28	-7.987	-45.83	-102.7	-20.76	-80.94	-62.06	-22.81	-42.66	-11.77	-44.18	-195.6	-59.22	-105.3	-32.58	-32.48	-14.59	-20.87	-32.25
22.5	3.024	33.67	9.455	2.295	6.629	7.534	7.998	-7.838	23.08	-2.848	10.17	4.1	-6.022	1.056	8.245	-1.049	27.57	24.39	15.89	24.61	8.311	-8.667	18.35	-25.21	-5.211	-24.13	-14.07	-82.4	-20.71	-100.8	-79.02	-120.3	-163.7	-56.91	-51.66	-36.49	-46.99	-5.467	-171.4	-74.12	-66.01	-135.7	-70.53	-107	-101.5	-94.32	-33.79	-54.77	-15.2
5.749	7.026	9.602	1.757	20.59	17.65	20.27	4.636	-3.297	8.626	15.47	7.976	14.23	5.972	-12.48	8.235	28.2	8.483	8.763	16.01	31.77	2.823	26.49	5.217	-32.37	-24.71	-35.45	-7.87	-46.5	-59.62	-131.8	-114.7	-135.8	-86.49	-203.7	-36.32	-43.04	18.75	94.63	-97.3	-51.39	-111.5	-80.08	-117.5	-135.9	-93.81	-81.02	-53.04	-67.62	-48.1
-8.144	3.536	19.4	9.462	9.912	2.192	4.753	4.565	13.74	16.57	23.42	11.22	16.49	3.121	7.959	19.41	0.4656	10.54	2.869	23.85	21.18	29.02	23.78	30.42	-27.6	-6.437	-1.521	4.388	-68.41	-34.25	-146.2	-134.1	-136.1	-180.9	-189	-15.02	10.87	170	-42.21	-115.6	-113.4	-173	-161.4	-115.2	-122.8	-110	-103.6	-77.44	-59.08	-31.13
32.55	25.72	25.68	35.06	23.39	41.44	66.94	19.02	40.36	16.58	22.88	31.41	-5.918	32.5	3.501	27.05	-1.028	12.02	29.84	24.53	70.64	23.52	5.56	4.341	7.048	2.812	64.4	-30.32	-62.37	-86.59	-123.3	-134.7	-142.4	-165.4	-199.3	-58.74	64.74	-44.67	-79.82	-158.2	-129.6	-153.1	-138.2	-140.7	-142.4	-145.1	-97.06	-69.06	-42.76	-40.1
12.31	69.15	37.02	26.72	45.72	5.861	41.39	30.47	62.12	33.85	24.02	17.71	35.26	10.04	29.22	37.61	17.83	26.84	24.84	2.872	4.216	-7.223	22.03	-16.16	-46.01	-38.68	-56.5	-75.15	-111.3	-91.88	-164	-152.2	-172.9	-196.9	-236.3	-161.6	-185.5	-129.2	-113.7	-221.5	-193.7	-200.8	-212.5	-207.3	-186.7	-143.8	-129.9	-87.38	-59.54	-46.03
30.44	6.185	38.76	68.35	2.326	15.06	27.18	14.24	43.67	27.2	7.975	28.87	21.76	12.65	-12.65	16.03	-0.8768	4.911	-17.41	-18.13	-26.28	-36.96	-48	-46.54	-83.54	-63.1	-85.74	-93.19	-121.6	-122.3	-169	-152.2	-172.9	-199	-270	-267.9	-259.8	-249.4	-247.6	-291.5	-250.3	-236.3	-227	-209.4	-208.1	-153.1	-127.4	-87.38	-63.48	-55.82
11.42	-4.817	11.03	-0.7858	0.6336	-8.437	10.33	13.65	6.504	-2.564	-2.914	3.468	-8.58	-7.973	-5.678	-14.24	-22.15	-17.81	-25.63	-30.38	-21.55	-36.96	-48.57	-45.15	-83.54	-67.66	-91.44	-93.19	-121.6	-124.8	-169	-152.2	-172.9	-199	-270	-293.8	-293.3	-298.9	-295.5	-293.8	-250.3	-236.3	-227	-209.4	-208.1	-153.1	-130.6	-87.38	-67.62	-55.06
-4.775	-2.696	1.822	16.19	-3.672	3.983	-1.949	-2.578	-8.25	-1.077	-4.086	9.378	2.545	-2.597	4.777	3.035	-9.047	3.061	3.716	-10.44	10.82	-5.884	12.13	8.369	-7.89	57.63	7.77	55.81	-13.28	17.71	-37.88	13.08	-30.36	-38.22	-65.97	-39.64	3.993	1.562	-20.76	-35.01	-18.89	-30	-32.07	-37.28	-79.25	-10.62	-69.17	-15.9	-12.55	6.924
-2.276	0.235	-0.8912	-1.494	-6.148	4.702	13.36	2.325	-6.955	6.825	2.721	-8.618	3.396	-9.717	13.88	3.204	-20.13	-2.067	18.85	-0.8554	9.07	5.581	1.215	17.62	8.708	39.83	47.25	-0.3901	-28.8	0.2451	-10.38	-24.94	-2.292	-10.15	-17.39	2.103	-27	50.14	23.26	-50.25	-45.51	-75.16	-13.12	-2.372	-73.97	-36.54	-72.41	-5.641	11.24	41.83
-5.173	8.849	6.749	-1.77	3.523	-0.7596	6.927	-4.384	-11.2	5.714	0.2932	3.92	6.918	2.642	1.781	2.853	12.61	46.67	16.56	19.67	34.48	25.89	18.87	37.37	61.23	71.37	87.51	8.404	-11.03	-9.573	-28.69	3.935	-9.876	-26.95	-22.7	-16.88	65.7	-0.7465	31.63	28.78	-25.75	-59.65	11.21	-19.07	-65.6	-26.48	-15.3	-8.608	31.57	57.08
1.84	15.23	7.761	2.777	3.967	-3.56	7.831	-6.635	-4.433	23.72	-11.83	2.07	12.59	5.34	1.618	8.81	22.2	26.03	37.36	54.92	87.86	83.67	120.3	86.15	116.5	129.1	133.7	102.3	16.93	34.57	-14.53	-2.313	81.88	-10.31	7.523	-7.169	45.78	27.19	73.25	-0.2621	34.1	-27.15	4.963	11.15	7.925	29	35.29	115	210.3	210.3
-1.539	-8.161	-4.083	-2.722	6.596	10.5	5.435	7.686	9.432	8.166	27.44	3.638	3.062	25.74	49.65	59.43	71.79	96.64	102.1	131.9	163.7	175.1	213.7	230	251.6	305	262	118.9	95.03	110.1	4.336	84.93	41.49	31.35	5.876	64.12	55.53	-8.641	53.37	45.95	32.45	25.9	26.11	27.73	111.1	157	202.3	268.3	226.5	108.4
3.641	4.644	4.138	5.051	12.64	27.34	25.79	27.54	24.95	36.88	37.29	77.38	110.3	86.26	103.2	133.2	175.4	195.8	265.1	326.4	445.2	504.5	572.6	657.4	713.2	743.7	650.6	341.1	253.4	282.1	183.3	159	138.4	87.19	89.07	88.05	47.55	42.64	70.46	60.77	56.38	99.97	113.9	229.4	210.3	171.8	123.7	141.8	134.7	107.8
31.68	13.03	40.9	28.39	52.09	40.98	40.11	70.54	88.87	98.76	119.2	131.9	163.3	186.5	238.5	325.1	328.6	419.9	489.3	543.8	792.4	874.5	1157	1228	1334	1294	1203	763.6	655.4	513.1	361.8	403.7	275.9	213.3	146.8	150.4	130.4	148.3	203.5	234.8	148.3	196.5	210.4	84.37	87.99	83.68	15.4	76.84	166.9	63.73
24.07	45.02	90.07	88.89	117	143.7	161.2	170.6	234.3	255.6	391.8	389.6	509.3	632.8	744	851.2	973.2	1163	1412	1731	2230	2419	3274	3274	4205	3449	3249	2110	1904	1383	1234	1037	781.4	794.1	381.2	339.1	294.1	188.9	207.6	184.2	188.9	77.53	121	49.74	51.07	92.93	55.64	60.1	41.39	21.28
43.73	142.5	122.2	212.5	299.6	288.2	456.1	469.9	581.6	675.8	830.3	919.2	1183	1370	1629	1803	2237	2417	2969	3557	4674	4668	6226	5386	6834	5169	4725	2859	2404	1580	1242	912.4	634.2	665.1	272.6	235.2	192.4	110	133.2	103	87.25	30.56	35.32	98.49	36.01	79.56	49.84	-7.386	-1.387	-0.9036
34.12	32.78	68.55	70.54	94.16	143.3	141.3	168.7	196.1	278.9	362.8	417.5	455.1	503.5	724.1	735.5	850.7	939.7	1159	1451	1850	1779	2386	1980	2357	1747	1604	861.7	771.7	563.4	423.5	353.7	214.5	170.2	83.15	29.71	68.99	16.21	3.008	16.11	-1.957	43.92	32.73	84.5	40.25	56.45	-25.84	-10.57	-12.4	-14.93
5.779	9.923	16.49	16.31	18.39	14.25	37.43	36.97	36.27	111.2	75.54	83.42	125.6	144.3	196.3	223.7	334.3	304.8	399.2	396.7	577	542.8	777.4	577.2	721.9	576.9	609.1	359	355.6	361.5	226.2	99.35	33.12	93.63	31.69	28.39	51.71	-42.09	47.27	33.02	-21.51	44.88	10.9	-10.27	-29.45	-34.24	-51.13	-14.13	-34.57	-18.39
4.603	3.583	7.512	11.65	16.58	12.01	10.08	12.27	17.79	34.94	27.88	63.54	92.48	95.95	147.9	106.2	158.3	188.1	257.4	252.6	414.7	337.2	423.6	344.3	488.9	473.9	510.6	342.5	414.4	383.8	293.6	210.5	34.91	56.68	-16.66	-22.23	-21.71	-33.46	-21.59	5.185	23.59	-5.753	-12.38	-31.27	-98.31	-75.27	-73.62	5.544	-27.92	-3.48
-2.962	3.498	6.889	35.77	21.34	27.97	16.84	43.18	36.74	18.06	54.62	74.83	60.15	76.88	110.2	139.6	138.8	134.7	215.4	205.8	279	249.4	317.6	311.2	446.7	288.1	393.2	355	381.3	318.8	329.3	191.1	67.9	121.6	-8.749	-25.72	36.34	17.76	18.23	38.17	20.1	-9.239	-20.43	-21.08	-69.89	16.97	-12.62	-35.06	-15.43	-8.113
-3.071	0.1156	-4.058	0.1627	2.736	9.135	0.3495	13.5	35.22	1.097	29.41	-8.618	21.45	31.76	46.14	79.6	89.99	101.4	130.2	143.1	193.5	209.6	197.8	250.7	304.2	359.8	319.1	296.8	398.3	431.6	426.1	317.5	162.4	127.2	83.5	55.13	-30.95	-31.31	89.96	11.89	-33.52	-28.67	-53.54	-42.79	-59.69	-48.05	-15.93	-29.43	-18.68	-0.07253
-3.718	19.04	17.7	-1.798	1.304	-12.86	12.89	28.06	31.58	37.12	45.65	30.33	49.31	63.19	58.15	65.96	90.07	82.17	135	160.1	218.8	248.5	271.1	355.8	441.2	512.8	574.6	575.2	674.4	801.1	665.7	520.7	265.3	202.7	113.4	16.67	62.78	39.64	49.22	96.51	7.791	-10.15	-3.109	23.59	-29.78	-9.017	-58.43	-55.73	-24.63	-15.11
0.4175	-8.161	24.84	19.52	9.695	21.68	4.731	59.99	17.43	37	26.85	62.88	68.36	104.3	110.7	166	128.2	114.4	154.1	274.6	297.7	384.3	434.2	571.4	725.2	860.6	1132	1062	1298	1482	1399	895.8	321.3	375	73.75	118.3	64.14	38.72	55.14	22.66	29.67	39.07	25.61	6.719	8.055	34	-45.11	26.2	-8.775	19.38
6.132	12.34	22.81	11.29	46.65	38.67	57.69	75.06	99.09	115.7	135.1	128.8	173.3	230.2	305	403	363.2	393	471.4	626.2	786	797.4	1046	1212	1653	1654	2359	2207	3072	2831	2931	1578	545.2	596.6	131.3	93.78	126.2	7.35	64.8	25.48	18.81	21.38	-10.32	16.37	-23.32	36.19	0.3132	6.723	-13.28	-6.783
30.98	43.08	29.15	106.8	126.3	162.7	204	224.6	342.4	336.3	472.6	493.1	542.1	611	756.4	772.4	864.8	1011	1258	1312	1550	1746	2019	2293	3322	3122	4545	4235	5827	4780	5005	2278	684.4	776.8	99.49	87.07	135.5	89.53	87.72	9.652	-12.97	48.86	26.27	34.74	-32.3	29.9	4.948	-15.93	-11.44	-20.06
-2.411	58.42	42.06	140	159.4	183.8	197.2	357	438.5	448.4	486.6	596.1	781.8	818.8	1078	1039	1187	1385	1331	1500	1596	1628	1958	2209	3286	2842	4294	3705	4629	3835	3474	1362	327	360.1	72.54	69.24	46.98	35.23	67.61	60.19	48.97	-30.52	17.56	30.58	43.31	23.35	-51.38	-42.99	-49.55	-1.657
-9.081	-2.755	12.32	35.46	102.1	84.73	126.3	126.1	169.6	176.9	244.7	288.1	323.4	328.4	446.5	530.9	559.4	577.8	610.7	635.5	676.8	777.1	956.9	1083	1458	1404	1821	1614	1793	1596	1356	529.6	128.4	175.2	-23.48	68.95	131	28.1	62.75	18.87	5.369	-10.3	-3.251	78.15	36.18	9.073	-22.52	41.2	3.641	-18.54
-9.081	12.27	14.88	36.57	-4.545	38.81	58.28	28.97	53.35	35.89	36.95	99.24	91.57	125.9	175.6	180.2	236.1	256.8	262.3	257.8	296.5	326.2	382.9	411.2	601	513	695.6	586.7	843.2	707.8	458.5	238.2	92.77	118.6	54.35	110.3	113.1	19.32	65.37	85.31	76.36	88.05	42.67	-1.102	45.63	16.25	32.24	2.242	-9.229	-4.119
2.397	-8.161	-3.952	24.87	27.41	30.22	34.07	11.35	38.5	41.58	51.87	45.31	9.995	47.32	44.8	55.76	79.97	59.7	64.95	60.34	117	103.4	132.7	108.4	141.1	214.9	235.6	231.6	226	181.8	133	72.3	83.56	48.35	-2.197	62.88	26.94	79.01	8.827	51.56	115.5	61.13	54.5	17.38	0.484	-17.5	12.19	14.1	34.53	7.581
6.084	-7.946	7.5	-6.509	17.65	-10.86	-6.954	5.17	10.24	0.09049	-9.582	4.39	10.59	7.979	9.188	-5.787	42.36	34.41	28.19	12.3	44.49	34.98	23.76	31.1	56.99	46.31	53.43	60.8	61.9	86.08	10.03	-9.634	-7.51	-1.673	0.2019	58.44	31.62	60.9	-0.17	49.4	26.77	-25.36	-4.638	-57.77	-51.61	-1.426	-3.734	18.72	33.95	20.44
-3.533	-0.956	-7.865	-4.518	0.9061	9.034	0.3741	-7.745	9.071	-0.5985	5.114	-4.319	2.764	0.9689	18.49	7.704	-13.73	9.91	4.531	6.337	4.874	9.985	15.34	46.64	-9.554	18.77	20.53	24.39	9.641	-0.3748	0.9939	-48.33	38.15	23.45	-17.98	-28.11	-11.63	10.81	11.28	-75.91	-18.76	2.044	-29.66	-21.19	-54.04	-60.64	-61.16	-7.313	-25.81	18.13
-0.3115	-8.161	-3.702	-0.2873	9.463	-4.014	0.9238	-1.409	-2.056	0.9912	-6.778	4.315	0.7339	-13.02	-2.588	4.946	1.858	-11.75	6.533	-11.07	3.403	-17.47	-10.63	12.19	-13.47	9.407	1.199	8.962	-24.02	2.29	-57.74	36.53	-30.12	-53.51	-8.333	-38.98	32.2	-34.25	-1.868	-89.05	-18.23	0.2936	-47.36	-4.709	-35.28	-5.825	3.475	30.29	13.56	0.7455
16.84	4.191	-2.75	10.51	-8.403	0.05614	7.658	-7.81	-11.2	4.575	-11.12	2.939	2.879	-9.692	7.148	0.5379	13.13	3.628	8.334	18.87	3.185	-1.298	-10.38	22.12	20.84	-10.86	-21.24	-37.49	-15.01	-39.48	-32.53	-22.55	-27.28	-39.7	-5.917	61.44	16.38	-27.27	11.94	25.04	-45.44	20.94	34.83	18.22	30.95	-19.16	14.79	-35.76	32.39	35.12
-4.158	-0.5973	2.088	-1.097	-1.925	8.451	-2.798	1.283	0.3411	19.76	5.162	6.681	-9.863	16.17	5.055	-14.24	15.82	4.521	-10.15	26.88	13.49	-15.94	-2.882	8.677	24.12	-9.188	18.49	12.2	-18.79	26.15	-24.88	-58.17	-31.03	-20.66	-7.386	34.9	-21.55	28.24	83.41	28.13	5.511	-10.15	-25.9	-12.72	2.132	6.937	34.3	-11.3	-25.86	26.61
0.3371	4.443	8.204	-6.509	6.237	12.02	3.339	-2.199	18.77	-4.612	-3.141	-2.518	3.702	5.916	-8.53	3.818	2.417	1.293	0.7162	12.84	-2.584	6.38	13.4	-5.263	18.29	-11.88	-0.9817	-9.673	-33.15	-20.64	-12.97	1.667	1.394	-8.33	29.6	-5.606	56.46	60.67	45.18	15.08	-16.76	1.759	74.9	3.594	0.371	5.313	36.85	-15.07	31.69	12.04
-8.825	1.623	0.3766	1.097	-5.727	-4.747	-2.793	-3.697	-8.568	-7.49	-0.09925	-8.618	3.594	23.32	11.83	-9.055	-4.318	14.59	-12.15	-7.657	-10.56	13.49	6.184	-16.67	-33.26	-5.639	-9.174	-4.002	-20.8	5.596	-27.2	-53.73	-42.47	13.49	22.2	-47.19	-53.5	-40.18	1.316	-3.817	-31	-21.59	-35.06	-15.2	15.77	13.73	2.105	-9.332	-6.081	6.022
-5.137	-0.8284	-0.3793	-6.509	-1.043	-11.49	1.678	-1.576	-6.15	-5.781	-3.071	-4.509	-1.504	-1.674	-5.142	-7.813	0.1448	-13.7	-12.79	-11.35	-4.704	0.2103	2.968	-3.282	-11.28	3.963	0.03212	-11.37	-49.12	-48.51	-81.42	-44.13	-72.29	-36.17	-38.85	-3.403	-80.37	-26.02	-50.62	-39.8	-41.91	-64.41	-71.04	-35.23	-33.89	-1.738	1.582	-18.57	-8.505	5.69
-1.117	-5.487	-5.722	5.073	-7.614	-2.583	-9.036	7.566	-7.444	-4.224	-1.358	-5.5	3.075	-8.357	-9.571	-1.983	-3.487	-10.61	-24.37	16.24	-2.806	6.116	-22.08	-15.69	-7.699	-34.77	-32.35	-27.12	-43.65	-57.99	-50.51	-68.69	-11.89	-69.08	-55.16	-88.74	-81.37	-81.72	-51.62	-105.6	-40.63	-12.99	10.01	-66.65	-78.2	-11.86	-57.79	-44.84	6.62	38.95
-2.702	4.928	0.2066	-0.3165	5.242	-9.401	-9.036	-2.274	1.521	-7.131	-5.195	-6.893	1.632	-7.865	-8.416	-5.904	-6.928	-0.2473	3.038	-14.9	-6.342	-7.078	3.366	-17.27	14.28	-17.1	-35.36	-48.89	-28.65	-52.75	-32.74	4.136	6.696	-15.3	-19.8	-80.08	-11.17	-66.23	-70.31	-16.19	-11.46	-29.41	-16.22	-9.338	10.23	-16.87	-10.27	-11.43	47.54	98.68
-9.081	6.789	-1.121	-2.985	-10.46	0.1129	-4.993	-6.631	-8.225	-2.985	-5.597	12.92	-6.51	-7.672	-6.4	5.129	0.2307	-16.1	0.6314	-12.78	13.3	-2.26	8.667	13.96	-23.78	-15.96	20.39	-19.77	20.12	-33.19	0.07421	-12.78	53.18	90.91	19.85	21.11	35.31	46.36	12.64	75.88	14.51	30.75	-32.86	-3.879	-20.78	-2.288	-7.091	79.42	90.13	170.3
5.719	-8.161	7.828	11.84	5.644	-2.08	0.4127	7.38	7.091	1.158	19.14	7.685	-3.925	7.776	1.884	12.27	1.621	19.66	13.87	-3.232	-21.21	4.463	-7.21	-19.52	10.64	18.4	-3.851	28.33	45.5	37.74	34.68	108.3	26.14	68.42	40.67	53.33	60.69	-10.32	-5.289	5.532	7.98	53.85	-7.477	16.94	-36.42	25.36	13.73	109.4	142.8	163.7
17.66	-5.98	-3.495	-6.425	-0.5266	2.81	9.798	4.138	-4.201	-2.442	5.289	-1.508	6.947	-6.236	-1.196	2.473	-22.15	-9.271	12.57	-0.5673	11.06	-1.992	2.083	-17.2	5.565	0.2755	18.93	21.74	82.21	90.4	132.8	92.61	97.04	48.15	40.91	3.427	33.58	-19.19	1.793	-35.25	31.02	33.58	-39.14	17.19	13.96	-4.025	86.91	86.81	179.5	150.3
-9.081	5.969	2.824	6.641	-3.631	1.369	-4.577	7.541	-0.8569	-1.93	-0.7439	-4.101	1.735	9.414	-3.232	-10.17	-0.3467	-6.557	3.732	-12.03	-5.083	-11.72	-6.866	-15.86	-22.06	32.68	23.39	62.69	75.73	90.76	151.4	74.74	99.67	66.74	57.22	-46.84	-29.88	-5.158	-38.88	-41.73	33.65	20.27	-4.597	-41.72	2.923	114.9	71.31	144.1	148	127.8
3.381	2.228	3.509	-6.509	11.83	0.4569	9.049	5.433	11.91	10.71	2.404	3.427	-5.26	-9.054	0.6695	12.28	15.74	14.63	5.508	-7.591	3.976	17.11	8.044	7.162	27.37	21.9	78.72	72.09	121.5	154.8	158.4	120.5	152.3	87.43	-20.09	-37.06	-0.07111	-9.539	-2.231	-46.11	-11.75	2.209	6.976	49.63	30.45	135.5	167.2	230.9	164.1	128
4.734	7.827	-7.865	20.85	4.213	-5.703	7.769	-1.361	31.87	-1.588	6.969	18.14	5.489	15.68	20.97	21.87	16.3	11.41	56.58	-0.5204	24.09	-12.09	-3.264	36.45	44.17	45.1	118.3	96.06	170.2	176.1	159.3	121.3	157.7	58.66	12.67	118.8	48.64	20.94	64.72	14	64.31	30.41	39.74	130.3	79.17	191.1	179.5	174.8	160.4	135.7
7.263	15.97	13.84	2.992	14.93	-12.86	11.06	7.805	24.55	11.35	16.64	22.64	3.62	-1.525	33.19	23.8	32.04	10.89	34.75	18.06	65.48	49.7	41.22	58.56	84.33	119.4	92.38	141.3	233.2	138.8	208.5	184.3	191	135.3	116.6	106.5	136.7	115.8	143.6	65.55	140.9	170.9	173.3	263.9	272	270	212.8	219.5	155	137.1
21.03	25.33	11.03	-6.509	-1.125	17.64	8.578	16.94	-6.706	-4.222	15.03	7.327	9.027	34.87	20.79	25.28	4.308	42.45	54.87	-3.888	35.87	38.64	43.24	81.59	110	88.14	115.9	107.2	110.7	125.7	154.5	168.9	205.3	238.4	181.1	127.6	212.5	171.1	167	143.6	241.8	226.2	258.3	285	243	231.9	199.7	170	110	206.1
-8.496	-5.902	12.26	5.126	-1.56	13.21	4.003	-3.725	6.599	-1.481	5.389	2.136	-12	6.356	-16.19	9.291	-10.64	-1.734	-6.269	-11.98	10.08	5.246	64.1	21.65	47.37	48.29	53.14	76.87	86.92	113.2	139.7	181.5	245.2	244.2	216.4	151.6	238.7	60.6	97.54	215.5	160.9	277.5	248.1	281.6	187.2	212.5	146.2	116.5	109	116.1
29.55	1.873	-7.865	4.401	-0.5929	-6.474	-0.1598	6.767	-4.565	-1.602	7.002	4.471	-2.859	4.471	0.1463	5.147	-7.441	17.23	8.564	-13.48	2.43	25.59	21.8	45.05	23.47	11.49	30.72	50.28	87.96	116.7	227.5	328.6	292	445.9	276.9	157.3	146.5	43.54	103.3	125.5	225.9	258.1	219.6	205.3	163.3	138.5	106.3	65.21	119.2	94.49
15.34	-2.165	-3.409	-6.509	2.071	-3.257	3.674	3.223	-4.254	4.751	-3.751	-6.859	-3.699	-1.907	-10.07	-11.71	-7.822	-9.325	4.858	-8.097	-7.67	-2.597	-4.354	-16.45	8.339	37.2	10.13	28.9	87.09	168.2	340.5	494.1	395.9	673	362.6	76.68	154.7	97.37	104.7	170.2	270.7	227.6	143.5	79.05	50.75	64.67	46.2	79.89	97.22	125.2
4.025	-7.805	2.32	-2.622	-10.59	-8.483	7.736	5.062	-7.974	-4.001	-2.401	1.486	0.2271	10.34	1.64	-5.46	4.804	9.116	21.81	-5.18	7.696	-5.776	-4.523	31.64	19.94	38.36	75.85	62.71	180.2	245.3	568.1	546.1	712.4	861.8	489.9	258.6	236.4	126.6	184.1	247.3	247.5	293.4	102.1	94.62	66.33	114.4	7.077	139.2	74.61	138.8
-9.081	9.943	5.497	-2.151	-6.539	-11.82	6.888	10.45	8.501	11.86	0.535	15.32	13.35	-7.942	4.27	13.43	18.86	10.12	2.495	8.21	10.04	4.381	44.93	54.65	48.93	47.45	84.11	86.92	174.7	310.6	644.7	775.5	770.8	977.2	691.8	383.1	315.3	180.5	247	303.4	210.2	196.8	199.3	112	117.9	163.7	120.2	152	112.5	122.2
4.843	-4.299	-3.335	1.141	-9.408	-9.546	10.01	0.3247	-10.9	-10.43	-5.593	8.303	-0.837	-7.986	2.866	-1.626	-7.224	2.188	-5.583	-13.6	16.62	30.44	16.45	28.87	27.13	53.41	126.1	128.9	234.9	436.9	825.7	958.7	1161	1459	961.7	514	393.7	224.7	207	267.9	247.6	181.8	154.6	122.1	75.54	169.2	128	196.2	140.8	125.2
4.721	6.79	-2.928	-1.415	-7.256	-12.86	5.795	-4.429	-6.315	-5.437	12.47	2.547	22.08	6.573	-10.48	-4.228	17.8	2.775	15.63	1.065	20.84	24.89	37.99	-9.889	61.57	80.73	85.96	147.6	399.6	562.7	1154	1331	1504	1991	1256	548.7	414.8	236.6	143.6	241.1	156.9	164	182.5	154.5	96.56	199.4	133	144.3	175.5	144.4
-1.956	2.42	11.28	11.27	1.724	6.99	2.898	6.651	-3.399	-10.43	4.852	11.17	3.146	-3.504	9.854	11.64	46.11	2.365	10.84	7.512	29.87	15.83	49.22	28.23	38.16	51.92	173	207.7	582.7	755	1579	1637	1651	2242	1114	410.5	326.7	121.2	235.6	182.6	217	189.9	121.8	143.9	97.38	232.1	168	193	110.2	176.7
-0.7532	-3.66	-2.403	-6.509	16.94	5.672	13.88	2.315	20.28	12.13	6.938	13.58	-9.81	-1.264	4.578	12.92	-9.276	14.16	20	-12.57	3.479	34.13	56.43	67.67	77.87	144.5	194.9	243.3	616.1	742.8	1610	1385	1456	1824	971.3	325.3	248.3	122.6	114	143	115.9	150.3	114.1	202.3	103.4	151.5	94.26	130.6	196.7	330.8
-0.0488	19.46	1.39	-0.07117	-3.228	-6.187	15.13	2.82	14.37	-10.43	3.034	-0.9344	2.455	15.25	4.394	18.99	-9.083	21.86	0.2255	-2.699	6.245	41.97	39.13	46.39	93.62	144.1	178.6	231.6	492.6	619.3	1316	1153	1143	1434	729.4	338.6	261.6	76.66	122.7	135.8	149.7	218.3	138.8	135.8	96.14	137.4	137.2	228.2	318.7	335
-3.724	15.66	5.983	-0.8675	9.911	-0.3147	11.31	7.461	5.62	-3.607	-8.18	7.287	-5.689	-13.83	10.13	10.68	6.264	24.49	21.98	-16.16	-22.3	2.048	33.45	47.62	48.79	97.24	86.02	184.6	493.5	485.7	908.7	889.1	936.8	1198	593.5	337.2	271.6	109.4	185.1	230.1	152.8	173.6	185.2	164	156.3	167.9	179.1	347.6	342.3	347.3
-8.282	-12.82	9.369	9.885	5.764	-10.75	-13.6	-18	-11.48	-6.056	-6.831	-2.772	15.27	-8.142	-16.08	-2.552	-14.06	-21.89	-35.75	6.444	-2.034	-29.57	35.63	68.87	61.75	104.8	91.53	199.7	518.9	610.5	1411	1477	1638	2131	1485	974.5	749.9	300.2	453.8	404.8	455.3	476.4	422.1	525.6	305	699.8	635.5	886	795.6	1017
1.596	12.93	0.0626	-0.596	-3.735	-5.441	26.91	-14.33	2.206	-20.86	-5.342	0.2109	14.04	-9.457	-10.16	-10.23	-2.397	19.49	-5.484	-16.09	6.643	41.47	30.68	79.93	77.5	138.6	77.65	213.2	377.4	687.8	1374	1328	2023	2910	2704	1715	1306	596.3	590.4	664.4	683	590.1	572.3	730.6	813	1363	1239	1255	1224	1482
-18.06	3.049	10.82	22.34	-1.025	-25.72	-4.178	6.846	3.15	9.056	33.53	22.81	-0.7953	17.75	11.13	-11.03	-6.033	13.3	-21.06	-17.04	-10.36	36.44	1.981	0.5408	43.47	104.7	157.7	211.2	411.9	569.6	1208	1723	2167	3325	3356	1697	1308	573.7	747.9	751.3	735.7	722.6	818.7	1260	1082	1671	1404	1971	1612	1533
-18.16	1.002	2.334	37.09	15.15	16.79	21.84	-7.166	24.67	36.28	14.75	36.9	8.16	4.603	18.48	17.03	12.19	13.15	17.05	7.531	4.492	92.13	47.52	-6.106	87	132.2	80.3	183.9	327.7	499	1163	1386	1905	2846	3096	1681	1103	630.8	568	730.9	701.6	993.9	916.9	1271	1196	1953	2040	2518	1851	1371
15.16	-16.32	-10.91	22.95	-4.262	-16.97	2.186	1.438	-6.452	-8.767	10.9	-0.5208	33.05	-0.4617	9.725	14.9	-18.15	-16.14	12.56	-0.3033	31.05	-12.57	57.51	39.64	5.939	45.9	78.38	102.2	314.3	369.5	903.3	1169	1937	2897	2978	1481	1181	571.9	723.3	822.4	888.9	1092	962.8	1395	1703	3030	2694	2717	1619	954.2
-11.97	-13.49	-15.73	5.638	-15.93	-14.02	-6.117	2.514	-14.34	-12.44	-2.957	9.519	12.41	-24.84	-17.36	-5.201	-28.14	20.88	-24.3	11.2	9.385	-33.53	17.36	23.84	5.457	46.05	62.58	56.81	223.3	319.5	814.6	1026	1484	2298	2288	1253	1077	667.8	703	820.3	802.4	1038	1047	2186	2357	3657	2596	2086	1152	678.5
5.202	-6.048	6.116	-13.02	-5.885	-17.84	16.86	5.306	-6.933	13.78	-10.34	1.308	-8.692	42.45	18.67	2.761	-7.335	36.37	22.98	-16.53	1.34	75.05	42.09	41.66	55.18	59.32	91.79	106.5	197.8	341.9	574.8	952.6	1365	1855	1816	1077	953	710.7	750.4	1041	1146	1473	1776	3058	2787	3804	2473	1802	868.8	568.7
-1.087	0.702	13.15	8.867	-2.204	9.406	-15.09	-5.975	8.796	17.29	-25.59	2.623	40.11	-27.6	-9.22	-3.076	19.94	2.21	19.15	-33.02	20.67	18.68	47.38	17.23	22.59	54.07	-31.97	67.1	108.3	172.5	469.3	646.5	1082	1497	1480	1004	1032	846.8	1199	1656	1692	2265	1997	3130	2627	3247	2034	1337	717.7	499.7
-18.16	5.326	-13.87	17.21	-14.46	-17.32	1.561	5.506	-6.272	-20.27	-2.73	-9.099	-16.41	-6.578	-11.46	0.3262	-18.04	-14.71	-11.03	-37.9	-13.02	-8.087	-3.227	-25.25	-74.27	-2.956	0.2649	-28.3	24.26	81.68	212.1	389.2	585	806.3	965	830.8	1042	1039	1345	1888	1693	2097	1778	2413	2044	2211	1362	849.4	460.5	290.3
5.742	-6.276	-2.498	-13.02	-4.574	-3.936	-0.9305	-13.25	-13.89	10.9	-22.88	-12.32	-16.21	-19.61	-8.248	-5.141	-37.34	-8.287	-20.77	-11.19	0.4049	-20.78	-13.67	39.84	0.2622	38.24	30.64	37.6	-16.97	83.75	246.1	364	662.3	835.7	1115	1141	1456	1412	1750	2023	1861	2103	1703	2059	1608	1935	1068	867.5	530.9	477
-13.52	-3.922	8.832	10.83	-10.31	-11.33	-7.735	-18	-8.973	-8.797	-5.738	9.661	-6.981	-14.71	-11.42	-13.87	-15.1	-38.55	-8.199	2.264	-2.009	-14.15	3.39	10.78	33.32	48.85	67.65	-1.939	123.6	219.7	423.1	593.4	811.9	1229	1782	1810	2201	1938	2103	2621	2134	2221	1670	2102	1653	1884	1081	864.4	470.9	483.1
-21.52	-23.67	-5.699	-15.31	-34.55	-37.64	-36.14	-25.66	-21.49	-32.5	-42.45	-14.88	-41.08	-54.1	-52.99	-23.14	-50.07	-41.19	-55.48	-71.43	-27.92	-47.59	-48.67	-21.24	-44.33	23.19	85.87	31.02	42.69	175.8	402.4	749.8	1093	1463	2191	2237	2891	2543	2775	2916	2411	2235	1789	2235	1538	1740	1053	936.3	552.7	565.7
-12.38	-27.23	-16.24	17.15	-15.62	-26.77	-35.28	-28.71	-15.77	-25.98	-37.04	-6.97	-9.228	-48.72	-40.06	-7.794	-53.77	-34.13	2.257	-17.33	0.8581	-10.89	17.57	-21.25	21.31	61.48	62.62	-10.47	51.34	113.8	420.2	669.6	824.1	1235	1892	1685	2207	2210	2089	2164	1820	1719	1269	1658	1237	1391	758.5	680.6	549.9	702
-34.12	-0.6693	4.459	6.831	-16.28	-51.44	-21.3	-31.72	-5.008	37.93	-35.74	-27.86	-41.05	-22.07	-39.6	-13.06	-25.42	-39.64	-73.44	-3.125	40.71	-20.24	36.52	-0.4741	42.54	30.28	-43.79	-30.26	68.01	91.68	197.5	417.3	649.3	713.6	1166	1316	1512	1356	1321	1515	1199	1280	756.4	1226	704.4	823.9	483.4	578.7	621.3	989.9
42.31	5.657	6.144	-3.235	0.9593	-45.46	-19.94	-3.879	-44.8	36.97	3.162	-9.083	-13.94	-24.46	-50	-27.49	-24.81	-27.58	-54.81	-83.58	0.6174	-11.41	16.31	2.108	-5.025	7.795	30.48	-96.06	-127.7	-33.37	129.5	201.1	437.6	392.5	689.5	762.9	858.4	888.9	961.5	986.5	921.1	995.2	599.4	808.8	476.8	571.3	458.6	884.4	977.2	1305
24.66	-4.824	-31.46	8.383	-33.04	-45.72	-0.5601	-19.45	-23.83	-41.61	9.454	30.35	25.86	-29.25	-25.95	0.7742	-17.43	-9.105	-19.14	-22.25	-38.07	93.75	58.69	5.738	-35.58	50.17	-30.74	-78.75	-19.22	-68.49	60.15	191.1	331.8	446.3	677.1	709.5	780	673.8	810.1	914.9	788	905.4	628.1	773.7	548.8	729.9	578.5	1018	1134	1393
28.74	-36.38	-31.21	-29.2	-39.24	-102.9	10.12	-28.36	-52.89	-31.07	-58.65	-45.39	-41.98	-88.21	-102.5	-46.53	-95.03	-93.94	-116.8	-119.7	-40.11	-82.03	-112.6	-96.23	-306.5	-204.6	-326.4	-342.7	-369.5	-308.5	-356.6	-124.4	111.5	101.1	223.2	253.8	750.3	403.4	512	689.7	846	941.8	642.6	1374	686.8	1145	830.5	1270	1264	1451
9.599	-11.21	-22.56	-11.58	-46.52	-85.83	-36	-29.21	-56.47	-64.62	-83.5	-32.26	-58.54	-95.38	-113.9	-82.73	-88.77	-47.94	-80.47	-159.4	-81.31	-91.1	-157	-142	-314.2	-198.8	-357	-409.2	-573.2	-491.7	-496.5	-325.9	-183.4	-259.9	-76.24	-107.2	111.3	1.354	135	258.1	254.9	1018	682.8	1229	369.1	708.4	351	853.9	604	901.2
-24.28	39.48	10.89	-35.57	-22.41	-57.22	-16.32	-0.8815	-40.72	-42.89	-63.08	-56	-31.97	-42.46	-84.26	-23.4	-60.08	-73.16	-113.7	-80.13	18.51	-119.9	-67.97	-234	-314.4	-231.7	-307	-414.4	-407	-553.4	-483	-287.3	-274.7	-330.7	-135.6	-95.92	45.04	-194.8	-36.06	41.39	311.7	949.9	566.4	1104	227.7	587.5	266.5	550.6	540.1	739.3
-6.157	-49.98	43.26	3.947	3.619	-75.06	-12.65	22.13	9.221	-18.75	-26.37	-30.73	-34.52	-83.95	-101.8	-78.52	-77.05	-74.71	-71.46	-134.5	-51.14	-138.2	-152.9	-134.8	-318.7	-204.2	-368.3	-411.9	-493.4	-409.6	-703.9	-405.6	-408.9	-364.7	-390.7	-469.5	-349	-459	-304.8	-202.3	-41.36	489.7	172.3	746	100.3	163.8	66.17	418.7	353.4	288.2
-0.3111	-10.57	-31.41	-52.07	-61.13	-63.21	-56.91	-45.49	77.07	-16.74	-63.91	-50.38	-55.65	-93.38	-45.06	-71.32	-43.19	-33.14	-123.8	-170.2	-80.35	-112.4	-105.7	-240.5	-323.9	-225.3	-366.6	-437.6	-626.2	-483.1	-743.2	-456.3	-364	-472.4	-644.3	-629.6	-465.9	-539.4	-305.4	-414.8	-112.6	188.3	162.6	494.7	-135.1	58.32	-162.4	137.7	159.1	296.7
-27.47	-65.29	-53.04	-24.31	-23.53	-52.27	-27.86	-41.45	-49.31	-37.25	-70.9	-20.19	-87.07	-102	-99.21	-99.88	-110.1	-83.41	-94.07	-146.4	-51.42	-179.1	-228.6	-265.4	-354.5	-226.3	-335.7	-459.1	-565.6	-589	-780.7	-471	-572.3	-571.4	-731.9	-726.4	-642.4	-633.8	-507	-536.6	-368.9	0.3686	-73.18	236.1	-215.9	-11.05	-286.4	-54.74	-31.11	-0.5764
-11.77	19.93	-37.89	-26.09	-23.57	6.921	11.89	6.407	-33.38	-76.63	-19.96	-14.3	-25.15	-8.588	-54.7	-27.68	-94.75	-68.17	-63.46	-113.8	-61.01	-62.08	-161.1	-167.4	-300.2	-223.7	-346.8	-473.2	-623.1	-600.8	-751.5	-574	-369.9	-592.4	-832.6	-596.9	-688.4	-745.9	-548.4	-532.5	-362.5	-6.919	-121.5	28.27	-291.5	-207.5	-216.2	-48.35	-15.6	33.16
-0.8352	-29.7	56.59	2.994	-39.49	-54.7	-8.877	-16.12	-9.753	-4.849	-56.87	-51.32	-24.62	-62.59	-38.78	-84.38	-112.7	-12.16	-59.36	-174.9	-51.66	-89.95	-146.6	-218.6	-360	-268.8	-375.9	-435.4	-623.1	-606.4	-896.1	-545.4	-619.4	-837.2	-778.9	-846.3	-684.9	-872.3	-601.9	-704.5	-593.7	-238.1	-359.5	-125.4	-477.2	-377.2	-356.3	-120	-137.4	-11.15
-12.66	-53.04	-11.82	-52.07	-69.54	-55.77	-22.12	-36.95	-27.97	24.85	-48.09	-46.36	-68.25	-79.43	-36.53	-82.8	-161.2	-60.14	-142	-125.6	-137.4	-123.1	-173.9	-238.1	-337.4	-202.8	-350.9	-355.8	-546.7	-604.2	-866.6	-520.4	-610.4	-734.8	-847.4	-798.6	-769.3	-975	-734.2	-827.7	-561.9	-459.3	-548.8	-257.8	-541.1	-409.2	-408.8	-108.7	-73.71	-18.11
-58.48	-34.72	6.889	-33.7	-31.31	-86.51	-21.69	-28.06	-89.6	-32.16	-20.22	-34.66	-78.75	-66.58	-66.71	-71.54	-125	-92.11	-95.76	-151.5	-113.4	-116.2	-197.6	-193.3	-408.2	-332.5	-350.7	-533.3	-638.3	-670.1	-918.8	-682	-783.4	-891.8	-1116	-905.5	-892.1	-1050	-770.4	-900.4	-755.4	-568.5	-560	-560.6	-659.4	-413.5	-527.1	-211.1	-242.1	-136.4
-10.38	-19.56	-28.28	-38.12	-22.19	-71.12	-11.12	-41.41	-40.22	-50.48	-62.12	-29.6	-88.27	-69.95	-37.13	-69.64	-90.05	-115.6	-121	-158.7	-122.2	-183.7	-266.4	-256.1	-410.7	-355.7	-476.3	-543.3	-784.6	-736.4	-889.4	-791.6	-950	-985.5	-1233	-1223	-1054	-1280	-1028	-1119	-958.5	-810.3	-772.2	-800.2	-910.3	-659.9	-607.3	-404.8	-369.4	-205
-26.58	-40.28	-41.99	-36.51	-67.15	-81.76	-71.37	-72.01	-71.9	-68.44	-75.66	-38.55	-61.79	-71.09	-81.41	-71.66	-143.1	-114.9	-193.1	-200.8	-163.4	-232.4	-273.9	-333.4	-562.7	-296.6	-603.7	-537.3	-811.7	-783	-1041	-829.1	-905.4	-1057	-1297	-1301	-1119	-1327	-1175	-1307	-1044	-1010	-996.5	-835.4	-1016	-797.6	-669.6	-448.4	-330.5	-357.4
-32.31	-35.04	-32.55	-41.62	-66.96	-85.46	-50.44	-67.08	-73.63	-65.53	-105.3	-63.95	-78.29	-67.93	-104.8	-83.46	-141.5	-108.1	-165.4	-184	-157.1	-257.7	-266.5	-299.4	-561.6	-455.9	-613.3	-652.3	-866.7	-845.4	-1146	-992.3	-1016	-1175	-1458	-1510	-1312	-1470	-1288	-1357	-1255	-1191	-1078	-912	-1207	-858.3	-789.5	-565.2	-410.7	-266.6
-44.73	-59.59	-57.22	-47.85	-63.36	-88.07	-54.02	-45.13	-86.09	-66.94	-105.6	-56.04	-95.87	-90.15	-121.1	-101.6	-153.9	-130.3	-184.1	-229.9	-206.7	-232.5	-315.9	-371.4	-567.7	-451.4	-657.5	-669.8	-858.9	-861.7	-1192	-1006	-1063	-1279	-1576	-1520	-1471	-1642	-1324	-1625	-1286	-1400	-1168	-1160	-1228	-1013	-859.9	-611.6	-454.5	-395
-59.34	-35.4	-18.52	-43.76	-84.44	-100.1	-57.62	-55.69	-85.47	-62.77	-101.7	-53.2	-83.08	-102.8	-122.3	-101.6	-162.2	-142.8	-175.3	-210.9	-220.3	-247.8	-304.9	-373.3	-597.8	-484.4	-677.3	-695.6	-888.6	-925.8	-1237	-1022	-1142	-1355	-1643	-1617	-1583	-1686	-1459	-1639	-1453	-1374	-1363	-1238	-1257	-1018	-958.1	-620.4	-434.7	-377.4
-10.69	-24.87	-3.446	9.655	-24.97	-33.51	-6.279	-23.09	-28.9	-21.07	-32.71	-5.651	-28.65	-24.25	-41.75	-42.77	-69.79	-46.46	-75.87	-85.02	-90.29	-89.52	-146.7	-161.4	-238.6	-199.6	-303.3	-247	-401.8	-420.4	-509.4	-491.6	-541.3	-606.3	-720.9	-762.9	-663	-701.2	-675.4	-824.1	-631.9	-568.1	-613.6	-577.7	-608	-427.3	-399.5	-264.7	-206.4	-179.4
[truncated: 44 more columns]
