# Supplementary material for: Oxygen production from dissociation of Europa’s water-ice surface
Source: Nat Astron. 2024 Mar 4;8(5):567–76. doi: 10.1038/s41550-024-02206-x (PMC11111413; doi:10.1038/s41550-024-02206-x)
Supplement: Supplementary file 3 — Source data. [file 41550_2024_2206_MOESM3_ESM.xlsx]

## Sheet: fig3
JADE TOF-derived H2+ density and altitude during Juno's Europa flyby
From Figure 3 in Szalay et al. (2024 Nature Astro.)
JADE ion density smoothed with a 30 s sliding boxcar
Altitude above the surface accounts for Europa's oblateness with an equatorial radius of 1560.8 km and flatness coefficient of 1.98 x 10^-3
Time (UTC)	n H2+	Altitude	x_EPhiO
yyyy-dddThh:mm:ss.sss	(cm^-3)	(km)	(R_E)
2022-272T09:32:01.445	2.02	5030	3.444
2022-272T09:32:03.445	2.02	4990	3.425
2022-272T09:32:05.445	2.01	4940	3.406
2022-272T09:32:07.445	2.08	4900	3.388
2022-272T09:32:09.445	2.08	4850	3.369
2022-272T09:32:11.445	2.1	4810	3.35
2022-272T09:32:13.445	2.1	4760	3.331
2022-272T09:32:15.445	2.13	4720	3.312
2022-272T09:32:17.445	2.16	4670	3.294
2022-272T09:32:19.445	2.19	4630	3.275
2022-272T09:32:21.445	2.27	4580	3.256
2022-272T09:32:23.445	2.27	4540	3.237
2022-272T09:32:25.445	2.31	4490	3.218
2022-272T09:32:27.445	2.32	4450	3.2
2022-272T09:32:29.445	2.35	4400	3.181
2022-272T09:32:31.445	2.36	4360	3.162
2022-272T09:32:33.445	2.38	4320	3.143
2022-272T09:32:35.445	2.39	4270	3.124
2022-272T09:32:37.445	2.51	4230	3.106
2022-272T09:32:39.445	2.59	4180	3.087
2022-272T09:32:41.445	2.62	4140	3.068
2022-272T09:32:43.445	2.65	4090	3.049
2022-272T09:32:45.445	2.66	4050	3.031
2022-272T09:32:47.445	2.67	4000	3.012
2022-272T09:32:49.445	2.69	3960	2.993
2022-272T09:32:51.445	2.73	3920	2.974
2022-272T09:32:53.445	2.74	3870	2.955
2022-272T09:32:55.445	2.74	3830	2.937
2022-272T09:32:57.445	2.76	3780	2.918
2022-272T09:32:59.445	2.77	3740	2.899
2022-272T09:33:01.445	2.79	3690	2.88
2022-272T09:33:03.445	2.8	3650	2.862
2022-272T09:33:05.445	2.83	3610	2.843
2022-272T09:33:07.445	2.89	3560	2.824
2022-272T09:33:09.445	2.96	3520	2.805
2022-272T09:33:11.446	2.98	3480	2.787
2022-272T09:33:13.446	3	3430	2.768
2022-272T09:33:15.446	3.02	3390	2.749
2022-272T09:33:17.446	3.01	3350	2.73
2022-272T09:33:19.446	3.02	3300	2.712
2022-272T09:33:21.446	3.12	3260	2.693
2022-272T09:33:23.446	3.25	3220	2.674
2022-272T09:33:25.446	3.27	3170	2.655
2022-272T09:33:27.446	3.3	3130	2.637
2022-272T09:33:29.446	3.34	3090	2.618
2022-272T09:33:31.446	3.38	3040	2.599
2022-272T09:33:33.446	3.42	3000	2.58
2022-272T09:33:35.446	3.41	2960	2.562
2022-272T09:33:37.446	3.36	2910	2.543
2022-272T09:33:39.446	3.58	2870	2.524
2022-272T09:33:41.446	3.67	2830	2.505
2022-272T09:33:43.446	3.72	2790	2.487
2022-272T09:33:45.446	3.76	2740	2.468
2022-272T09:33:47.446	3.81	2700	2.449
2022-272T09:33:49.446	3.86	2660	2.431
2022-272T09:33:51.446	3.92	2620	2.412
2022-272T09:33:53.446	4.11	2580	2.393
2022-272T09:33:55.446	4.15	2530	2.374
2022-272T09:33:57.446	4.23	2490	2.356
2022-272T09:33:59.446	4.35	2450	2.337
2022-272T09:34:01.446	4.43	2410	2.318
2022-272T09:34:03.446	4.58	2370	2.299
2022-272T09:34:05.446	4.79	2330	2.281
2022-272T09:34:07.446	5.15	2290	2.262
2022-272T09:34:09.446	5.75	2250	2.243
2022-272T09:34:11.446	6.52	2200	2.225
2022-272T09:34:13.446	7.18	2160	2.206
2022-272T09:34:15.446	9.3	2120	2.187
2022-272T09:34:17.446	10.9	2080	2.168
2022-272T09:34:19.446	12.2	2040	2.15
2022-272T09:34:21.446	13.3	2000	2.131
2022-272T09:34:23.446	14.2	1960	2.112
2022-272T09:34:25.446	15.1	1920	2.094
2022-272T09:34:27.446	15.4	1890	2.075
2022-272T09:34:29.446	15.6	1850	2.056
2022-272T09:34:31.446	15.8	1810	2.038
2022-272T09:34:33.447	16.2	1770	2.019
2022-272T09:34:35.447	16.2	1730	2
2022-272T09:34:37.447	16	1690	1.981
2022-272T09:34:39.447	15.8	1650	1.963
2022-272T09:34:41.447	15.7	1620	1.944
2022-272T09:34:43.447	15.6	1580	1.925
2022-272T09:34:45.447	14	1540	1.907
2022-272T09:34:47.447	12.9	1500	1.888
2022-272T09:34:49.447	12.1	1470	1.869
2022-272T09:34:51.447	11.1	1430	1.851
2022-272T09:34:53.447	10.5	1390	1.832
2022-272T09:34:55.447	11.9	1360	1.813
2022-272T09:34:57.447	12.1	1320	1.795
2022-272T09:34:59.447	12.7	1290	1.776
2022-272T09:35:01.447	13.2	1250	1.757
2022-272T09:35:03.447	13.5	1220	1.738
2022-272T09:35:05.447	14.3	1180	1.72
2022-272T09:35:07.447	15.3	1150	1.701
2022-272T09:35:09.447	17.2	1120	1.682
2022-272T09:35:11.447	18.1	1080	1.664
2022-272T09:35:13.447	18.3	1050	1.645
2022-272T09:35:15.447	18.2	1020	1.626
2022-272T09:35:17.447	18.1	989	1.608
2022-272T09:35:19.447	18	958	1.589
2022-272T09:35:21.447	18.1	928	1.57
2022-272T09:35:23.447	18.4	898	1.552
2022-272T09:35:25.447	16.9	869	1.533
2022-272T09:35:27.447	17.1	840	1.514
2022-272T09:35:29.447	17.1	812	1.496
2022-272T09:35:31.447	17.7	784	1.477
2022-272T09:35:33.447	17.8	757	1.458
2022-272T09:35:35.447	18.2	731	1.44
2022-272T09:35:37.447	19.2	705	1.421
2022-272T09:35:39.447	20.2	680	1.402
2022-272T09:35:41.447	22	656	1.384
2022-272T09:35:43.447	24.5	632	1.365
2022-272T09:35:45.447	26.1	610	1.346
2022-272T09:35:47.447	27.4	588	1.328
2022-272T09:35:49.448	29.8	567	1.309
2022-272T09:35:51.447	33.2	547	1.29
2022-272T09:35:53.447	36.4	527	1.272
2022-272T09:35:55.448	40.3	509	1.253
2022-272T09:35:57.448	43	491	1.234
2022-272T09:35:59.447	42.6	475	1.216
2022-272T09:36:01.448	42.7	459	1.197
2022-272T09:36:03.448	45.9	444	1.178
2022-272T09:36:05.448	45.8	431	1.16
2022-272T09:36:07.448	45.9	418	1.141
2022-272T09:36:09.448	44.4	407	1.122
2022-272T09:36:11.448	42.3	396	1.103
2022-272T09:36:13.448	40.1	387	1.085
2022-272T09:36:15.448	39.2	379	1.066
2022-272T09:36:17.448	38.2	372	1.047
2022-272T09:36:19.448	36.1	366	1.029
2022-272T09:36:21.448	32.9	361	1.01
2022-272T09:36:23.448	29.7	357	0.9914
2022-272T09:36:25.448	26.6	354	0.9728
2022-272T09:36:27.448	24.2	353	0.9541
2022-272T09:36:29.448	24.5	353	0.9354
2022-272T09:36:31.448	23.8	354	0.9168
2022-272T09:36:33.448	20.1	356	0.8981
2022-272T09:36:35.448	19.3	359	0.8794
2022-272T09:36:37.448	17.3	363	0.8607
2022-272T09:36:39.448	16.4	369	0.8421
2022-272T09:36:41.448	16	376	0.8234
2022-272T09:36:43.448	15.6	383	0.8047
2022-272T09:36:45.448	14.9	392	0.7861
2022-272T09:36:47.448	14.5	402	0.7674
2022-272T09:36:49.448	14.2	413	0.7487
2022-272T09:36:51.448	13.8	426	0.73
2022-272T09:36:53.448	13.3	439	0.7114
2022-272T09:36:55.448	12.8	453	0.6927
2022-272T09:36:57.448	12.6	468	0.674
2022-272T09:36:59.448	12.4	484	0.6554
2022-272T09:37:01.448	12	502	0.6367
2022-272T09:37:03.448	11.7	520	0.618
2022-272T09:37:05.448	11.4	539	0.5994
2022-272T09:37:07.448	11.2	558	0.5807
2022-272T09:37:09.448	10.6	579	0.5621
2022-272T09:37:11.448	10.3	601	0.5434
2022-272T09:37:13.448	10	623	0.5247
2022-272T09:37:15.449	9.82	646	0.5061
2022-272T09:37:17.449	9.61	670	0.4874
2022-272T09:37:19.449	9.29	695	0.4688
2022-272T09:37:21.449	9.1	720	0.4501
2022-272T09:37:23.449	8.87	746	0.4314
2022-272T09:37:25.449	8.37	773	0.4128
2022-272T09:37:27.449	7.56	800	0.3941
2022-272T09:37:29.449	7.07	828	0.3755
2022-272T09:37:31.449	6.84	857	0.3568
2022-272T09:37:33.449	6.65	886	0.3382
2022-272T09:37:35.449	6.49	915	0.3196
2022-272T09:37:37.449	6.23	946	0.3009
2022-272T09:37:39.449	5.93	976	0.2823
2022-272T09:37:41.449	5.73	1010	0.2636
2022-272T09:37:43.449	5.57	1040	0.245
2022-272T09:37:45.449	5.42	1070	0.2264
2022-272T09:37:47.449	5.29	1100	0.2077
2022-272T09:37:49.449	5.2	1140	0.1891
2022-272T09:37:51.449	5.05	1170	0.1705
2022-272T09:37:53.449	4.86	1200	0.1518
2022-272T09:37:55.449	4.49	1240	0.1332
2022-272T09:37:57.449	4.42	1270	0.1146
2022-272T09:37:59.449	4.26	1310	0.09596
2022-272T09:38:01.449	4.15	1340	0.07733
2022-272T09:38:03.449	4.04	1380	0.05871
2022-272T09:38:05.449	3.91	1420	0.0401
2022-272T09:38:07.449	3.82	1450	0.02148
2022-272T09:38:09.449	3.63	1490	0.002864
2022-272T09:38:11.449	3.19	1530	-0.01575
2022-272T09:38:13.449	3.09	1560	-0.03436
2022-272T09:38:15.449	3.02	1600	-0.05297
2022-272T09:38:17.449	2.95	1640	-0.07158
2022-272T09:38:19.449	2.88	1680	-0.09018
2022-272T09:38:21.449	2.81	1710	-0.1088
2022-272T09:38:23.449	2.72	1750	-0.1274
2022-272T09:38:25.449	2.59	1790	-0.146
2022-272T09:38:27.449	2.59	1830	-0.1646
2022-272T09:38:29.449	2.54	1870	-0.1832
2022-272T09:38:31.449	2.5	1910	-0.2018
2022-272T09:38:33.449	2.47	1950	-0.2204
2022-272T09:38:35.450	2.44	1990	-0.239
2022-272T09:38:37.450	2.4	2030	-0.2576
2022-272T09:38:39.450	2.32	2070	-0.2761
2022-272T09:38:41.450	2.22	2110	-0.2947
2022-272T09:38:43.450	2.15	2150	-0.3133
2022-272T09:38:45.450	2.12	2190	-0.3319
2022-272T09:38:47.450	2.12	2230	-0.3505
2022-272T09:38:49.450	2.09	2270	-0.369
2022-272T09:38:51.450	2.07	2310	-0.3876
2022-272T09:38:53.450	2.05	2350	-0.4062
2022-272T09:38:55.450	2	2390	-0.4248
2022-272T09:38:57.450	1.97	2430	-0.4433
2022-272T09:38:59.450	1.94	2480	-0.4619
